# Supplementary material for: An in vitro vesicle formation assay reveals cargo clients and factors that mediate vesicular trafficking
Source: Proc Natl Acad Sci U S A. 2021 Aug 25;118(35):e2101287118. doi: 10.1073/pnas.2101287118 (PMC8536394; doi:10.1073/pnas.2101287118)
Supplement: Supplementary File [file pnas.2101287118.sd01.xlsx]

## Sheet: Index
		Sheet number	The information of the proteins shown in the sheet
		Sheet 1	The list of proteins identified from the vesicle fraction for label-free quantitative analysis
		Sheet 2	The list of the identified proteins that showed more than 2-fold enrichment with p-value<0.05 in the GMPPNP group over the GTP group
		Sheet 3	The list of the identified proteins that showed more than 2-fold enrichment with p-value<0.05 in the GTP group over the GMPPNP group
		Sheet 4	The lisft of the identified cytosolic proteins in addition to Arf, Rab and known cargo adaptor proteins that are associated with vesicles in a GTP-dependent manner
		Sheet 5	Categorization of the identified proteins in the vesicle fraction
		Sheet 6	Categorization of the identified proteins that showed more than 2-fold enrichment in the GTP group over the GMPPNP group
		Sheet 7	Number of proteins categorized based on predictions from Uniprot

## Sheet: Sheet1
				Accession	# Unique Peptides	Gene Symbol	Abundance Ratio: GMPPNP/GTP	p value	Log2 fold change	minus Log10 p value	Description
				Q14789	144	GOLGB1	0.173	0.000591104	-2.53116	3.22834	Golgin subfamily B member 1 OS=Homo sapiens OX=9606 GN=GOLGB1 PE=1 SV=2
Selecting criteria				P11717	71	IGF2R	1.042	0.54971	0.0593553	0.259867	Cation-independent mannose-6-phosphate receptor OS=Homo sapiens OX=9606 GN=IGF2R PE=1 SV=3
FDR confidence High				P53621	67	COPA	17.767	0.00283244	4.15113	2.54784	Coatomer subunit alpha OS=Homo sapiens OX=9606 GN=COPA PE=1 SV=2
Abundance found in all three biological repeats of GMPPNP or GTP				P53618	37	COPB1	21.359	0.00059319	4.41677	3.22681	Coatomer subunit beta OS=Homo sapiens OX=9606 GN=COPB1 PE=1 SV=3
If no abunadance found, we assign 0				Q14204	36	DYNC1H1	0.459	0.00327076	-1.12343	2.48535	Cytoplasmic dynein 1 heavy chain 1 OS=Homo sapiens OX=9606 GN=DYNC1H1 PE=1 SV=5
Unqiue peptides equal or over 2				Q9Y678	34	COPG1	21.712	0.000631953	4.44042	3.19932	Coatomer subunit gamma-1 OS=Homo sapiens OX=9606 GN=COPG1 PE=1 SV=1
Preteins shown in red are cytosolic proteins identifed using rat database reviewed and unreviewed				P35606	34	COPB2	17.981	0.000417274	4.1684	3.37958	Coatomer subunit beta' OS=Homo sapiens OX=9606 GN=COPB2 PE=1 SV=2
				P78527	33	PRKDC	0.647	0.0410439	-0.628162	1.38675	DNA-dependent protein kinase catalytic subunit OS=Homo sapiens OX=9606 GN=PRKDC PE=1 SV=3
				Q13813	33	SPTAN1	0.446	0.293604	-1.16488	0.532239	Spectrin alpha chain, non-erythrocytic 1 OS=Homo sapiens OX=9606 GN=SPTAN1 PE=1 SV=3
				P48444	30	ARCN1	22.144	0.00336762	4.46884	2.47268	Coatomer subunit delta OS=Homo sapiens OX=9606 GN=ARCN1 PE=1 SV=1
				Q9UBF2	30	COPG2	15.486	0.000940985	3.95289	3.02642	Coatomer subunit gamma-2 OS=Homo sapiens OX=9606 GN=COPG2 PE=1 SV=1
				P16615	28	ATP2A2	1.432	0.00807829	0.518031	2.09268	Sarcoplasmic/endoplasmic reticulum calcium ATPase 2 OS=Homo sapiens OX=9606 GN=ATP2A2 PE=1 SV=1
				P55072	28	VCP	0.511	0.0107368	-0.968605	1.96913	Transitional endoplasmic reticulum ATPase OS=Homo sapiens OX=9606 GN=VCP PE=1 SV=4
				P11021	28	HSPA5	0.399	0.00146052	-1.32554	2.83549	Endoplasmic reticulum chaperone BiP OS=Homo sapiens OX=9606 GN=HSPA5 PE=1 SV=2
				O43747	27	AP1G1	18.099	0.00543074	4.17784	2.26514	AP-1 complex subunit gamma-1 OS=Homo sapiens OX=9606 GN=AP1G1 PE=1 SV=5
				O94973	26	AP2A2	0.947	0.34771	-0.0785637	0.458783	AP-2 complex subunit alpha-2 OS=Homo sapiens OX=9606 GN=AP2A2 PE=1 SV=2
				P02786	26	TFRC	0.765	0.00122608	-0.386468	2.91148	Transferrin receptor protein 1 OS=Homo sapiens OX=9606 GN=TFRC PE=1 SV=2
				Q5T4S7	26	UBR4	0.454	0.0570637	-1.13924	1.24364	E3 ubiquitin-protein ligase UBR4 OS=Homo sapiens OX=9606 GN=UBR4 PE=1 SV=1
				Q01082	26	SPTBN1	0.416	0.113855	-1.26534	0.943647	Spectrin beta chain, non-erythrocytic 1 OS=Homo sapiens OX=9606 GN=SPTBN1 PE=1 SV=2
				O14617	25	AP3D1	14.899	0.00449558	3.89714	2.34721	AP-3 complex subunit delta-1 OS=Homo sapiens OX=9606 GN=AP3D1 PE=1 SV=1
				O95782	25	AP2A1	0.779	0.24852	-0.360305	0.604638	AP-2 complex subunit alpha-1 OS=Homo sapiens OX=9606 GN=AP2A1 PE=1 SV=3
				Q8TBA6	25	GOLGA5	0.378	0.00695424	-1.40354	2.15775	Golgin subfamily A member 5 OS=Homo sapiens OX=9606 GN=GOLGA5 PE=1 SV=3
				O00461	24	GOLIM4	0.128	0.000128598	-2.96578	3.89077	Golgi integral membrane protein 4 OS=Homo sapiens OX=9606 GN=GOLIM4 PE=1 SV=1
				P11142	23	HSPA8	0.672	0.0616963	-0.573467	1.20974	Heat shock cognate 71 kDa protein OS=Homo sapiens OX=9606 GN=HSPA8 PE=1 SV=1
				P13645	23	KRT10	0.472	0.285976	-1.08314	0.54367	Keratin, type I cytoskeletal 10 OS=Homo sapiens OX=9606 GN=KRT10 PE=1 SV=6
				Q92896	23	GLG1	0.419	0.00733595	-1.25498	2.13454	Golgi apparatus protein 1 OS=Homo sapiens OX=9606 GN=GLG1 PE=1 SV=2
				P04264	23	KRT1	0.373	0.305144	-1.42275	0.515495	Keratin, type II cytoskeletal 1 OS=Homo sapiens OX=9606 GN=KRT1 PE=1 SV=6
				Q10567	22	AP1B1	5.674	0.00152542	2.50437	2.81661	AP-1 complex subunit beta-1 OS=Homo sapiens OX=9606 GN=AP1B1 PE=1 SV=2
				Q00610	22	CLTC	1.82	0.0194773	0.863938	1.71047	Clathrin heavy chain 1 OS=Homo sapiens OX=9606 GN=CLTC PE=1 SV=5
				P30101	22	PDIA3	1.268	0.123732	0.342555	0.907518	Protein disulfide-isomerase A3 OS=Homo sapiens OX=9606 GN=PDIA3 PE=1 SV=4
				P14625	21	HSP90B1	0.919	0.168484	-0.121863	0.773441	Endoplasmin OS=Homo sapiens OX=9606 GN=HSP90B1 PE=1 SV=1
				P49257	21	LMAN1	0.386	0.00157798	-1.37333	2.8019	Protein ERGIC-53 OS=Homo sapiens OX=9606 GN=LMAN1 PE=1 SV=2
				O75976	20	CPD	1.025	0.636474	0.0356239	0.196219	Carboxypeptidase D OS=Homo sapiens OX=9606 GN=CPD PE=1 SV=2
				Q92673	20	SORL1	0.906	0.675798	-0.142417	0.170183	Sortilin-related receptor OS=Homo sapiens OX=9606 GN=SORL1 PE=1 SV=2
				Q9UIQ6	20	LNPEP	0.861	0.173802	-0.215915	0.759944	Leucyl-cystinyl aminopeptidase OS=Homo sapiens OX=9606 GN=LNPEP PE=1 SV=3
				Q02818	20	NUCB1	0.491	0.0160046	-1.02621	1.79576	Nucleobindin-1 OS=Homo sapiens OX=9606 GN=NUCB1 PE=1 SV=4
				P08133	19	ANXA6	0.796	0.206869	-0.32916	0.684304	Annexin A6 OS=Homo sapiens OX=9606 GN=ANXA6 PE=1 SV=3
				P35908	19	KRT2	0.492	0.31266	-1.02327	0.504928	Keratin, type II cytoskeletal 2 epidermal OS=Homo sapiens OX=9606 GN=KRT2 PE=1 SV=2
				Q9Y6Y8	19	SEC23IP	0.094	0.000167997	-3.4112	3.7747	SEC23-interacting protein OS=Homo sapiens OX=9606 GN=SEC23IP PE=1 SV=1
				Q9BXS5	18	AP1M1	32.476	0.00780519	5.0213	2.10762	AP-1 complex subunit mu-1 OS=Homo sapiens OX=9606 GN=AP1M1 PE=1 SV=3
				Q9BSJ8	18	ESYT1	1.666	0.0142326	0.736388	1.84672	Extended synaptotagmin-1 OS=Homo sapiens OX=9606 GN=ESYT1 PE=1 SV=1
				P04843	18	RPN1	1.137	0.406273	0.185232	0.391182	Dolichyl-diphosphooligosaccharide--protein glycosyltransferase subunit 1 OS=Homo sapiens OX=9606 GN=RPN1 PE=1 SV=1
				Q14697	18	GANAB	1.114	0.347061	0.155749	0.459594	Neutral alpha-glucosidase AB OS=Homo sapiens OX=9606 GN=GANAB PE=1 SV=3
				Q93050	18	ATP6V0A1	1.02	0.886207	0.0285692	0.0524648	V-type proton ATPase 116 kDa subunit a isoform 1 OS=Homo sapiens OX=9606 GN=ATP6V0A1 PE=1 SV=3
				P63010	18	AP2B1	0.843	0.166576	-0.246395	0.778387	AP-2 complex subunit beta OS=Homo sapiens OX=9606 GN=AP2B1 PE=1 SV=1
				Q08211	18	DHX9	0.642	0.0758861	-0.639355	1.11984	ATP-dependent RNA helicase A OS=Homo sapiens OX=9606 GN=DHX9 PE=1 SV=4
				O95248	18	SBF1	0.571	0.00323227	-0.808437	2.49049	Myotubularin-related protein 5 OS=Homo sapiens OX=9606 GN=SBF1 PE=1 SV=4
				Q8WVM8	18	SCFD1	0.244	0.000246913	-2.03505	3.60746	Sec1 family domain-containing protein 1 OS=Homo sapiens OX=9606 GN=SCFD1 PE=1 SV=4
				Q16706	18	MAN2A1	0.193	0.000232532	-2.37333	3.63352	Alpha-mannosidase 2 OS=Homo sapiens OX=9606 GN=MAN2A1 PE=1 SV=2
				O00203	17	AP3B1	17.042	0.00344264	4.09102	2.46311	AP-3 complex subunit beta-1 OS=Homo sapiens OX=9606 GN=AP3B1 PE=1 SV=3
				Q14677	17	CLINT1	1.072	0.624766	0.100305	0.204283	Clathrin interactor 1 OS=Homo sapiens OX=9606 GN=CLINT1 PE=1 SV=1
				Q9NRW7	17	VPS45	1.03	0.41397	0.0426443	0.383032	Vacuolar protein sorting-associated protein 45 OS=Homo sapiens OX=9606 GN=VPS45 PE=1 SV=1
				P09874	17	PARP1	0.813	0.102807	-0.298673	0.987976	Poly [ADP-ribose] polymerase 1 OS=Homo sapiens OX=9606 GN=PARP1 PE=1 SV=4
				P31327	17	CPS1	0.706	0.189094	-0.50226	0.723322	Carbamoyl-phosphate synthase [ammonia], mitochondrial OS=Homo sapiens OX=9606 GN=CPS1 PE=1 SV=2
				P35527	17	KRT9	0.435	0.320419	-1.20091	0.494282	Keratin, type I cytoskeletal 9 OS=Homo sapiens OX=9606 GN=KRT9 PE=1 SV=3
				P06576	16	ATP5B	1.219	0.0405929	0.285698	1.39155	ATP synthase subunit beta, mitochondrial OS=Homo sapiens OX=9606 GN=ATP5F1B PE=1 SV=3
				P07237	16	P4HB	1.196	0.00834245	0.258217	2.07871	Protein disulfide-isomerase OS=Homo sapiens OX=9606 GN=P4HB PE=1 SV=3
				Q9BTU6	16	PI4K2A	1.006	0.953598	0.00863031	0.0206348	Phosphatidylinositol 4-kinase type 2-alpha OS=Homo sapiens OX=9606 GN=PI4K2A PE=1 SV=1
				Q9P2D3	16	HEATR5B	0.801	0.0907357	-0.320126	1.04222	HEAT repeat-containing protein 5B OS=Homo sapiens OX=9606 GN=HEATR5B PE=1 SV=2
				P07814	16	EPRS	0.655	0.0255027	-0.610433	1.59341	Bifunctional glutamate/proline--tRNA ligase OS=Homo sapiens OX=9606 GN=EPRS PE=1 SV=5
				Q13085	16	ACACA	0.474	0.0151402	-1.07704	1.81987	Acetyl-CoA carboxylase 1 OS=Homo sapiens OX=9606 GN=ACACA PE=1 SV=2
				Q8NBJ4	16	GOLM1	0.231	0.00307417	-2.11404	2.51227	Golgi membrane protein 1 OS=Homo sapiens OX=9606 GN=GOLM1 PE=1 SV=1
				P61106	15	RAB14	2.107	0.00825771	1.07519	2.08314	Ras-related protein Rab-14 OS=Homo sapiens OX=9606 GN=RAB14 PE=1 SV=4
				Q15436	15	SEC23A	1.189	0.159121	0.249749	0.798272	Protein transport protein Sec23A OS=Homo sapiens OX=9606 GN=SEC23A PE=1 SV=2
				O75165	15	DNAJC13	0.984	0.594174	-0.0232698	0.226087	DnaJ homolog subfamily C member 13 OS=Homo sapiens OX=9606 GN=DNAJC13 PE=1 SV=5
				P25705	15	ATP5A1	0.869	0.274335	-0.202572	0.561719	ATP synthase subunit alpha, mitochondrial OS=Homo sapiens OX=9606 GN=ATP5F1A PE=1 SV=1
				Q07954	15	LRP1	0.854	0.496229	-0.227692	0.304318	Prolow-density lipoprotein receptor-related protein 1 OS=Homo sapiens OX=9606 GN=LRP1 PE=1 SV=2
				O75643	15	SNRNP200	0.816	0.534318	-0.293359	0.272201	U5 small nuclear ribonucleoprotein 200 kDa helicase OS=Homo sapiens OX=9606 GN=SNRNP200 PE=1 SV=2
				P27708	15	CAD	0.451	0.00437536	-1.1488	2.35899	CAD protein OS=Homo sapiens OX=9606 GN=CAD PE=1 SV=3
				P98194	15	ATP2C1	0.441	0.0536967	-1.18115	1.27005	Calcium-transporting ATPase type 2C member 1 OS=Homo sapiens OX=9606 GN=ATP2C1 PE=1 SV=3
				Q6ZRP7	15	QSOX2	0.18	0.000368525	-2.47393	3.43353	Sulfhydryl oxidase 2 OS=Homo sapiens OX=9606 GN=QSOX2 PE=1 SV=3
				Q13948	15	CUX1	0.157	0.000714786	-2.67116	3.14582	Protein CASP OS=Homo sapiens OX=9606 GN=CUX1 PE=1 SV=2
				P19338	14	NCL	0.867	0.167297	-0.205896	0.776511	Nucleolin OS=Homo sapiens OX=9606 GN=NCL PE=1 SV=3
				Q96CW1	14	AP2M1	0.764	0.264163	-0.388355	0.578127	AP-2 complex subunit mu OS=Homo sapiens OX=9606 GN=AP2M1 PE=1 SV=2
				P23396	14	RPS3	0.661	0.0289652	-0.597278	1.53812	40S ribosomal protein S3 OS=Homo sapiens OX=9606 GN=RPS3 PE=1 SV=2
				P80303	14	NUCB2	0.591	0.00703892	-0.75877	2.15249	Nucleobindin-2 OS=Homo sapiens OX=9606 GN=NUCB2 PE=1 SV=3
				Q08379	14	GOLGA2	0.106	0.000234664	-3.23786	3.62955	Golgin subfamily A member 2 OS=Homo sapiens OX=9606 GN=GOLGA2 PE=1 SV=3
				Q9Y2T2	13	AP3M1	19.987	0.000581638	4.32099	3.23535	AP-3 complex subunit mu-1 OS=Homo sapiens OX=9606 GN=AP3M1 PE=1 SV=1
				P16435	13	POR	1.443	0.00456164	0.529071	2.34088	NADPH--cytochrome P450 reductase OS=Homo sapiens OX=9606 GN=POR PE=1 SV=2
				Q7Z3C6	13	ATG9A	1.238	0.00686691	0.308011	2.16324	Autophagy-related protein 9A OS=Homo sapiens OX=9606 GN=ATG9A PE=1 SV=3
				Q99523	13	SORT1	1.206	0.332712	0.27023	0.477931	Sortilin OS=Homo sapiens OX=9606 GN=SORT1 PE=1 SV=3
				P10809	13	HSPD1	1.16	0.578167	0.214125	0.237947	60 kDa heat shock protein, mitochondrial OS=Homo sapiens OX=9606 GN=HSPD1 PE=1 SV=2
				P08195	13	SLC3A2	0.944	0.0731621	-0.0831412	1.13571	4F2 cell-surface antigen heavy chain OS=Homo sapiens OX=9606 GN=SLC3A2 PE=1 SV=3
				P05023	13	ATP1A1	0.925	0.131763	-0.112475	0.880205	Sodium/potassium-transporting ATPase subunit alpha-1 OS=Homo sapiens OX=9606 GN=ATP1A1 PE=1 SV=1
				P51149	13	RAB7A	0.901	0.304704	-0.150401	0.516122	Ras-related protein Rab-7a OS=Homo sapiens OX=9606 GN=RAB7A PE=1 SV=1
				P52272	13	HNRNPM	0.761	0.0981898	-0.394032	1.00793	Heterogeneous nuclear ribonucleoprotein M OS=Homo sapiens OX=9606 GN=HNRNPM PE=1 SV=3
				O00231	13	PSMD11	0.569	0.025643	-0.813499	1.59103	26S proteasome non-ATPase regulatory subunit 11 OS=Homo sapiens OX=9606 GN=PSMD11 PE=1 SV=3
				Q99805	13	TM9SF2	0.447	0.00117466	-1.16165	2.93009	Transmembrane 9 superfamily member 2 OS=Homo sapiens OX=9606 GN=TM9SF2 PE=1 SV=1
				Q12907	13	LMAN2	0.366	0.00471619	-1.45008	2.32641	Vesicular integral-membrane protein VIP36 OS=Homo sapiens OX=9606 GN=LMAN2 PE=1 SV=1
				Q92544	13	TM9SF4	0.202	0.000573427	-2.30757	3.24152	Transmembrane 9 superfamily member 4 OS=Homo sapiens OX=9606 GN=TM9SF4 PE=1 SV=2
				Q10469	13	MGAT2	0.108	1.67259e-05	-3.2109	4.77661	Alpha-1,6-mannosyl-glycoprotein 2-beta-N-acetylglucosaminyltransferase OS=Homo sapiens OX=9606 GN=MGAT2 PE=1 SV=1
				Q86SF2	13	GALNT7	0.107	0.000696061	-3.22432	3.15735	N-acetylgalactosaminyltransferase 7 OS=Homo sapiens OX=9606 GN=GALNT7 PE=1 SV=1
				O60476	13	MAN1A2	0.101	2.27148e-05	-3.30757	4.64369	Mannosyl-oligosaccharide 1,2-alpha-mannosidase IB OS=Homo sapiens OX=9606 GN=MAN1A2 PE=1 SV=1
				P53992	12	SEC24C	3.398	0.00346809	1.76469	2.45991	Protein transport protein Sec24C OS=Homo sapiens OX=9606 GN=SEC24C PE=1 SV=3
				Q9Y487	12	ATP6V0A2	0.994	0.948654	-0.00868224	0.0228922	V-type proton ATPase 116 kDa subunit a isoform 2 OS=Homo sapiens OX=9606 GN=ATP6V0A2 PE=1 SV=2
				Q9Y5M8	12	SRPRB	0.937	0.649242	-0.093879	0.187593	Signal recognition particle receptor subunit beta OS=Homo sapiens OX=9606 GN=SRPRB PE=1 SV=3
				Q8NB49	12	ATP11C	0.892	0.376909	-0.164884	0.423764	Phospholipid-transporting ATPase IG OS=Homo sapiens OX=9606 GN=ATP11C PE=1 SV=3
				Q9BS26	12	ERP44	0.881	0.548922	-0.182786	0.26049	Endoplasmic reticulum resident protein 44 OS=Homo sapiens OX=9606 GN=ERP44 PE=1 SV=1
				Q02878	12	RPL6	0.776	0.210172	-0.365871	0.677425	60S ribosomal protein L6 OS=Homo sapiens OX=9606 GN=RPL6 PE=1 SV=3
				P61978	12	HNRNPK	0.735	0.143566	-0.444184	0.842949	Heterogeneous nuclear ribonucleoprotein K OS=Homo sapiens OX=9606 GN=HNRNPK PE=1 SV=1
				Q9NR30	12	DDX21	0.723	0.0961228	-0.467932	1.01717	Nucleolar RNA helicase 2 OS=Homo sapiens OX=9606 GN=DDX21 PE=1 SV=5
				P62424	12	RPL7A	0.708	0.00976141	-0.498179	2.01049	60S ribosomal protein L7a OS=Homo sapiens OX=9606 GN=RPL7A PE=1 SV=2
				Q15084	12	PDIA6	0.638	0.0035368	-0.648372	2.45139	Protein disulfide-isomerase A6 OS=Homo sapiens OX=9606 GN=PDIA6 PE=1 SV=1
				P14868	12	DARS	0.617	0.0627829	-0.696658	1.20216	Aspartate--tRNA ligase, cytoplasmic OS=Homo sapiens OX=9606 GN=DARS PE=1 SV=2
				Q16851	12	UGP2	0.602	0.109229	-0.732165	0.961662	UTP--glucose-1-phosphate uridylyltransferase OS=Homo sapiens OX=9606 GN=UGP2 PE=1 SV=5
				P07602	12	PSAP	0.576	0.132935	-0.795859	0.876359	Prosaposin OS=Homo sapiens OX=9606 GN=PSAP PE=1 SV=2
				P54136	12	RARS	0.549	0.019985	-0.865122	1.6993	Arginine--tRNA ligase, cytoplasmic OS=Homo sapiens OX=9606 GN=RARS PE=1 SV=2
				Q9BRK5	12	SDF4	0.467	0.000664594	-1.09851	3.17744	45 kDa calcium-binding protein OS=Homo sapiens OX=9606 GN=SDF4 PE=1 SV=1
				Q9HD45	12	TM9SF3	0.173	0.00119025	-2.53116	2.92436	Transmembrane 9 superfamily member 3 OS=Homo sapiens OX=9606 GN=TM9SF3 PE=1 SV=2
				A0FGR8	11	ESYT2	1.623	0.0272363	0.698663	1.56485	Extended synaptotagmin-2 OS=Homo sapiens OX=9606 GN=ESYT2 PE=1 SV=1
				Q16850	11	CYP51A1	1.481	0.048042	0.566572	1.31838	Lanosterol 14-alpha demethylase OS=Homo sapiens OX=9606 GN=CYP51A1 PE=1 SV=3
				O43852	11	CALU	1.318	0.072828	0.39835	1.1377	Calumenin OS=Homo sapiens OX=9606 GN=CALU PE=1 SV=2
				P13667	11	PDIA4	1.164	0.608225	0.219091	0.215936	Protein disulfide-isomerase A4 OS=Homo sapiens OX=9606 GN=PDIA4 PE=1 SV=2
				P0DMV9	11	HSPA1B; HSPA1A	1.015	0.975954	0.0214797	0.0105708	Heat shock 70 kDa protein 1B OS=Homo sapiens OX=9606 GN=HSPA1B PE=1 SV=1
				O95486	11	SEC24A	0.961	0.0737328	-0.0573917	1.13234	Protein transport protein Sec24A OS=Homo sapiens OX=9606 GN=SEC24A PE=1 SV=2
				P50991	11	CCT4	0.866	0.186018	-0.207561	0.730446	T-complex protein 1 subunit delta OS=Homo sapiens OX=9606 GN=CCT4 PE=1 SV=4
				Q9Y262	11	EIF3L	0.821	0.00621682	-0.284546	2.20643	Eukaryotic translation initiation factor 3 subunit L OS=Homo sapiens OX=9606 GN=EIF3L PE=1 SV=1
				Q9NZI8	11	IGF2BP1	0.72	0.00841304	-0.473931	2.07505	Insulin-like growth factor 2 mRNA-binding protein 1 OS=Homo sapiens OX=9606 GN=IGF2BP1 PE=1 SV=2
				Q00839	11	HNRNPU	0.676	0.270323	-0.564905	0.568116	Heterogeneous nuclear ribonucleoprotein U OS=Homo sapiens OX=9606 GN=HNRNPU PE=1 SV=6
				P12956	11	XRCC6	0.672	0.0236997	-0.573467	1.62526	X-ray repair cross-complementing protein 6 OS=Homo sapiens OX=9606 GN=XRCC6 PE=1 SV=2
				P23284	11	PPIB	0.641	0.00498917	-0.641604	2.30197	Peptidyl-prolyl cis-trans isomerase B OS=Homo sapiens OX=9606 GN=PPIB PE=1 SV=2
				P62701	11	RPS4X	0.639	0.0123206	-0.646112	1.90937	40S ribosomal protein S4, X isoform OS=Homo sapiens OX=9606 GN=RPS4X PE=1 SV=2
				P07910	11	HNRNPC	0.623	0.0726243	-0.682696	1.13892	Heterogeneous nuclear ribonucleoproteins C1/C2 OS=Homo sapiens OX=9606 GN=HNRNPC PE=1 SV=4
				Q13576	11	IQGAP2	0.598	0.106239	-0.741783	0.973714	Ras GTPase-activating-like protein IQGAP2 OS=Homo sapiens OX=9606 GN=IQGAP2 PE=1 SV=4
				Q9Y282	11	ERGIC3	0.316	0.00370145	-1.662	2.43163	Endoplasmic reticulum-Golgi intermediate compartment protein 3 OS=Homo sapiens OX=9606 GN=ERGIC3 PE=1 SV=1
				Q8NDZ4	11	C3orf58	0.157	0.000146774	-2.67116	3.83335	Deleted in autism protein 1 OS=Homo sapiens OX=9606 GN=C3orf58 PE=1 SV=1
				P07099	10	EPHX1	1.425	0.0528112	0.510962	1.27727	Epoxide hydrolase 1 OS=Homo sapiens OX=9606 GN=EPHX1 PE=1 SV=1
				P22626	10	HNRNPA2B1	1.327	0.807642	0.408168	0.0927812	Heterogeneous nuclear ribonucleoproteins A2/B1 OS=Homo sapiens OX=9606 GN=HNRNPA2B1 PE=1 SV=2
				P45880	10	VDAC2	1.168	0.429879	0.22404	0.366654	Voltage-dependent anion-selective channel protein 2 OS=Homo sapiens OX=9606 GN=VDAC2 PE=1 SV=2
				P21796	10	VDAC1	1.147	0.412426	0.197865	0.384654	Voltage-dependent anion-selective channel protein 1 OS=Homo sapiens OX=9606 GN=VDAC1 PE=1 SV=2
				O14828	10	SCAMP3	1.016	0.463935	0.0229004	0.333543	Secretory carrier-associated membrane protein 3 OS=Homo sapiens OX=9606 GN=SCAMP3 PE=1 SV=3
				P51809	10	VAMP7	0.984	0.758172	-0.0232698	0.120232	Vesicle-associated membrane protein 7 OS=Homo sapiens OX=9606 GN=VAMP7 PE=1 SV=3
				P21281	10	ATP6V1B2	0.934	0.190579	-0.0985055	0.719925	V-type proton ATPase subunit B, brain isoform OS=Homo sapiens OX=9606 GN=ATP6V1B2 PE=1 SV=3
				Q15907	10	RAB11B	0.903	0.170179	-0.147202	0.769095	Ras-related protein Rab-11B OS=Homo sapiens OX=9606 GN=RAB11B PE=1 SV=4
				Q9NTJ5	10	SACM1L	0.873	0.0297977	-0.195946	1.52582	Phosphatidylinositide phosphatase SAC1 OS=Homo sapiens OX=9606 GN=SACM1L PE=1 SV=2
				Q6P2Q9	10	PRPF8	0.852	0.350175	-0.231075	0.455715	Pre-mRNA-processing-splicing factor 8 OS=Homo sapiens OX=9606 GN=PRPF8 PE=1 SV=2
				P54920	10	NAPA	0.808	0.0668736	-0.307573	1.17475	Alpha-soluble NSF attachment protein OS=Homo sapiens OX=9606 GN=NAPA PE=1 SV=3
				P17987	10	TCP1	0.806	0.33764	-0.311148	0.471546	T-complex protein 1 subunit alpha OS=Homo sapiens OX=9606 GN=TCP1 PE=1 SV=1
				P50990	10	CCT8	0.794	0.0289054	-0.332789	1.53902	T-complex protein 1 subunit theta OS=Homo sapiens OX=9606 GN=CCT8 PE=1 SV=4
				Q14152	10	EIF3A	0.76	0.0312649	-0.395929	1.50494	Eukaryotic translation initiation factor 3 subunit A OS=Homo sapiens OX=9606 GN=EIF3A PE=1 SV=1
				Q86VP6	10	CAND1	0.755	0.307176	-0.405451	0.512612	Cullin-associated NEDD8-dissociated protein 1 OS=Homo sapiens OX=9606 GN=CAND1 PE=1 SV=2
				Q15758	10	SLC1A5	0.753	0.00997626	-0.409278	2.00103	Neutral amino acid transporter B(0) OS=Homo sapiens OX=9606 GN=SLC1A5 PE=1 SV=2
				P46781	10	RPS9	0.713	0.0275241	-0.488026	1.56029	40S ribosomal protein S9 OS=Homo sapiens OX=9606 GN=RPS9 PE=1 SV=3
				P18124	10	RPL7	0.704	0.0180258	-0.506353	1.7441	60S ribosomal protein L7 OS=Homo sapiens OX=9606 GN=RPL7 PE=1 SV=1
				P49757	10	NUMB	0.587	0.094156	-0.768568	1.02615	Protein numb homolog OS=Homo sapiens OX=9606 GN=NUMB PE=1 SV=2
				Q15904	10	ATP6AP1	0.385	0.00231357	-1.37707	2.63572	V-type proton ATPase subunit S1 OS=Homo sapiens OX=9606 GN=ATP6AP1 PE=1 SV=2
				Q9NP72	10	RAB18	0.282	3.07654e-05	-1.82623	4.51194	Ras-related protein Rab-18 OS=Homo sapiens OX=9606 GN=RAB18 PE=1 SV=1
				Q13190	10	STX5	0.238	0.000103332	-2.07097	3.98577	Syntaxin-5 OS=Homo sapiens OX=9606 GN=STX5 PE=1 SV=2
				Q9NX62	10	IMPAD1	0.215	0.000366072	-2.21759	3.43643	Inositol monophosphatase 3 OS=Homo sapiens OX=9606 GN=IMPAD1 PE=1 SV=1
				Q6P4E1	10	CASC4	0.157	0.000154933	-2.67116	3.80986	Protein CASC4 OS=Homo sapiens OX=9606 GN=CASC4 PE=1 SV=1
				Q8WVQ1	10	CANT1	0.15	0.000428965	-2.73697	3.36758	Soluble calcium-activated nucleotidase 1 OS=Homo sapiens OX=9606 GN=CANT1 PE=1 SV=1
				Q86X52	10	CHSY1	0.14	0.0010738	-2.8365	2.96908	Chondroitin sulfate synthase 1 OS=Homo sapiens OX=9606 GN=CHSY1 PE=1 SV=3
				O15321	10	TM9SF1	0.138	0.000405819	-2.85726	3.39167	Transmembrane 9 superfamily member 1 OS=Homo sapiens OX=9606 GN=TM9SF1 PE=2 SV=2
				Q10471	10	GALNT2	0.128	0.000230546	-2.96578	3.63724	Polypeptide N-acetylgalactosaminyltransferase 2 OS=Homo sapiens OX=9606 GN=GALNT2 PE=1 SV=1
				Q09328	10	MGAT5	0.098	0.000408501	-3.35107	3.38881	Alpha-1,6-mannosylglycoprotein 6-beta-N-acetylglucosaminyltransferase A OS=Homo sapiens OX=9606 GN=MGAT5 PE=2 SV=1
				Q9UMZ2	9	SYNRG	25.824	0.0464182	4.69064	1.33331	Synergin gamma OS=Homo sapiens OX=9606 GN=SYNRG PE=1 SV=2
				O14579	9	COPE	22.87	0.00259491	4.51538	2.58588	Coatomer subunit epsilon OS=Homo sapiens OX=9606 GN=COPE PE=1 SV=3
				Q8NHH9	9	ATL2	2.947	0.00565863	1.55925	2.24729	Atlastin-2 OS=Homo sapiens OX=9606 GN=ATL2 PE=1 SV=2
				Q53GQ0	9	HSD17B12	1.298	0.134414	0.37629	0.871555	Very-long-chain 3-oxoacyl-CoA reductase OS=Homo sapiens OX=9606 GN=HSD17B12 PE=1 SV=2
				P51648	9	ALDH3A2	1.288	0.251246	0.365133	0.599901	Fatty aldehyde dehydrogenase OS=Homo sapiens OX=9606 GN=ALDH3A2 PE=1 SV=1
				P27824	9	CANX	1.27	0.0224935	0.344828	1.64794	Calnexin OS=Homo sapiens OX=9606 GN=CANX PE=1 SV=2
				P30519	9	HMOX2	1.145	0.653577	0.195348	0.184703	Heme oxygenase 2 OS=Homo sapiens OX=9606 GN=HMOX2 PE=1 SV=2
				Q15293	9	RCN1	1.112	0.182224	0.153157	0.739395	Reticulocalbin-1 OS=Homo sapiens OX=9606 GN=RCN1 PE=1 SV=1
				Q8NCG7	9	DAGLB	1.044	0.684176	0.0621217	0.164832	Sn1-specific diacylglycerol lipase beta OS=Homo sapiens OX=9606 GN=DAGLB PE=1 SV=2
				Q9Y4L1	9	HYOU1	1.012	0.823139	0.0172093	0.0845268	Hypoxia up-regulated protein 1 OS=Homo sapiens OX=9606 GN=HYOU1 PE=1 SV=1
				P21964	9	COMT	0.952	0.917948	-0.0709665	0.0371819	Catechol O-methyltransferase OS=Homo sapiens OX=9606 GN=COMT PE=1 SV=2
				B5ME19	9	EIF3CL	0.907	0.58408	-0.140826	0.233528	Eukaryotic translation initiation factor 3 subunit C-like protein OS=Homo sapiens OX=9606 GN=EIF3CL PE=3 SV=1
				Q9Y490	9	TLN1	0.865	0.335671	-0.209228	0.474086	Talin-1 OS=Homo sapiens OX=9606 GN=TLN1 PE=1 SV=3
				P08865	9	RPSA	0.769	0.0964738	-0.378944	1.01559	40S ribosomal protein SA OS=Homo sapiens OX=9606 GN=RPSA PE=1 SV=4
				P11940	9	PABPC1	0.754	0.0104381	-0.407364	1.98138	Polyadenylate-binding protein 1 OS=Homo sapiens OX=9606 GN=PABPC1 PE=1 SV=2
				P68104	9	EEF1A1	0.716	0.174096	-0.481969	0.75921	Elongation factor 1-alpha 1 OS=Homo sapiens OX=9606 GN=EEF1A1 PE=1 SV=1
				P36578	9	RPL4	0.714	0.0580528	-0.486004	1.23618	60S ribosomal protein L4 OS=Homo sapiens OX=9606 GN=RPL4 PE=1 SV=5
				P08238	9	HSP90AB1	0.711	0.252697	-0.492079	0.5974	Heat shock protein HSP 90-beta OS=Homo sapiens OX=9606 GN=HSP90AB1 PE=1 SV=4
				P61247	9	RPS3A	0.704	0.00949226	-0.506353	2.02263	40S ribosomal protein S3a OS=Homo sapiens OX=9606 GN=RPS3A PE=1 SV=2
				P05388	9	RPLP0	0.677	0.0874181	-0.562772	1.0584	60S acidic ribosomal protein P0 OS=Homo sapiens OX=9606 GN=RPLP0 PE=1 SV=1
				O00571	9	DDX3X	0.667	0.050824	-0.584241	1.29393	ATP-dependent RNA helicase DDX3X OS=Homo sapiens OX=9606 GN=DDX3X PE=1 SV=3
				Q9NYU2	9	UGGT1	0.648	0.0150335	-0.625934	1.82294	UDP-glucose:glycoprotein glucosyltransferase 1 OS=Homo sapiens OX=9606 GN=UGGT1 PE=1 SV=3
				O75533	9	SF3B1	0.644	0.214196	-0.634867	0.66919	Splicing factor 3B subunit 1 OS=Homo sapiens OX=9606 GN=SF3B1 PE=1 SV=3
				Q16531	9	DDB1	0.596	0.0217327	-0.746616	1.66289	DNA damage-binding protein 1 OS=Homo sapiens OX=9606 GN=DDB1 PE=1 SV=1
				Q12906	9	ILF3	0.583	0.019984	-0.778432	1.69932	Interleukin enhancer-binding factor 3 OS=Homo sapiens OX=9606 GN=ILF3 PE=1 SV=3
				Q99536	9	VAT1	0.423	0.000549743	-1.24127	3.25984	Synaptic vesicle membrane protein VAT-1 homolog OS=Homo sapiens OX=9606 GN=VAT1 PE=1 SV=2
				O75396	9	SEC22B	0.258	0.00350256	-1.95456	2.45561	Vesicle-trafficking protein SEC22b OS=Homo sapiens OX=9606 GN=SEC22B PE=1 SV=4
				O95487	9	SEC24B	0.236	0.000470622	-2.08314	3.32733	Protein transport protein Sec24B OS=Homo sapiens OX=9606 GN=SEC24B PE=1 SV=2
				Q8N4A0	9	GALNT4; POC1B-GALNT4	0.188	0.000533761	-2.4112	3.27265	Polypeptide N-acetylgalactosaminyltransferase 4 OS=Homo sapiens OX=9606 GN=GALNT4 PE=1 SV=2
				Q68CQ7	9	GLT8D1	0.183	0.00128008	-2.45008	2.89276	Glycosyltransferase 8 domain-containing protein 1 OS=Homo sapiens OX=9606 GN=GLT8D1 PE=1 SV=2
				Q8IW92	9	GLB1L2	0.172	0.0511228	-2.53952	1.29139	Beta-galactosidase-1-like protein 2 OS=Homo sapiens OX=9606 GN=GLB1L2 PE=2 SV=1
				O43505	9	B3GNT1; B4GAT1	0.161	0.000362773	-2.63487	3.44036	Beta-1,4-glucuronyltransferase 1 OS=Homo sapiens OX=9606 GN=B4GAT1 PE=1 SV=1
				Q8TAD4	9	SLC30A5	0.138	0.000143094	-2.85726	3.84438	Zinc transporter 5 OS=Homo sapiens OX=9606 GN=SLC30A5 PE=1 SV=1
				P33908	9	MAN1A1	0.131	0.00147031	-2.93236	2.83259	Mannosyl-oligosaccharide 1,2-alpha-mannosidase IA OS=Homo sapiens OX=9606 GN=MAN1A1 PE=1 SV=3
				Q96KN1	8	FAM84B	9.033	0.00142047	3.17521	2.84757	Protein FAM84B OS=Homo sapiens OX=9606 GN=FAM84B PE=1 SV=1
				O75843	8	AP1G2	6.807	0.00102696	2.76702	2.98845	AP-1 complex subunit gamma-like 2 OS=Homo sapiens OX=9606 GN=AP1G2 PE=1 SV=1
				P22059	8	OSBP	1.663	0.0410534	0.733788	1.38665	Oxysterol-binding protein 1 OS=Homo sapiens OX=9606 GN=OSBP PE=1 SV=1
				Q8NEN9	8	PDZD8	1.626	0.0131172	0.701327	1.88216	PDZ domain-containing protein 8 OS=Homo sapiens OX=9606 GN=PDZD8 PE=1 SV=1
				Q9NQC3	8	RTN4	1.559	0.0231349	0.640621	1.63573	Reticulon-4 OS=Homo sapiens OX=9606 GN=RTN4 PE=1 SV=2
				P50454	8	SERPINH1	1.485	0.00408349	0.570463	2.38897	Serpin H1 OS=Homo sapiens OX=9606 GN=SERPINH1 PE=1 SV=2
				P40926	8	MDH2	1.357	0.403046	0.440421	0.394645	Malate dehydrogenase, mitochondrial OS=Homo sapiens OX=9606 GN=MDH2 PE=1 SV=3
				Q6DD88	8	ATL3	1.326	0.0318205	0.407081	1.49729	Atlastin-3 OS=Homo sapiens OX=9606 GN=ATL3 PE=1 SV=1
				P14314	8	PRKCSH	1.259	0.0541629	0.332278	1.2663	Glucosidase 2 subunit beta OS=Homo sapiens OX=9606 GN=PRKCSH PE=1 SV=2
				Q86Y82	8	STX12	1.177	0.597395	0.235114	0.223738	Syntaxin-12 OS=Homo sapiens OX=9606 GN=STX12 PE=1 SV=1
				P09651	8	HNRNPA1	1.169	0.748068	0.225275	0.126059	Heterogeneous nuclear ribonucleoprotein A1 OS=Homo sapiens OX=9606 GN=HNRNPA1 PE=1 SV=5
				P38646	8	HSPA9	1.155	0.36391	0.207893	0.439006	Stress-70 protein, mitochondrial OS=Homo sapiens OX=9606 GN=HSPA9 PE=1 SV=2
				P48449	8	LSS	1.122	0.0227158	0.166073	1.64367	Lanosterol synthase OS=Homo sapiens OX=9606 GN=LSS PE=1 SV=1
				P04844	8	RPN2	1.121	0.651534	0.164786	0.186063	Dolichyl-diphosphooligosaccharide--protein glycosyltransferase subunit 2 OS=Homo sapiens OX=9606 GN=RPN2 PE=1 SV=3
				Q6P1M0	8	SLC27A4	1.098	0.560553	0.134878	0.251383	Long-chain fatty acid transport protein 4 OS=Homo sapiens OX=9606 GN=SLC27A4 PE=1 SV=1
				P51790	8	CLCN3	1.02	0.357934	0.0285692	0.446197	H(+)/Cl(-) exchange transporter 3 OS=Homo sapiens OX=9606 GN=CLCN3 PE=1 SV=2
				Q04656	8		0.99	0.643275	-0.0144996	0.191603	Copper-transporting ATPase 1 OS=Homo sapiens OX=9606 GN=ATP7A PE=1 SV=4
				Q9NZ01	8	TECR	0.948	0.0430002	-0.077041	1.36653	Very-long-chain enoyl-CoA reductase OS=Homo sapiens OX=9606 GN=TECR PE=1 SV=1
				O14654	8	IRS4	0.939	0.0100176	-0.0908029	1.99924	Insulin receptor substrate 4 OS=Homo sapiens OX=9606 GN=IRS4 PE=1 SV=1
				P38606	8	ATP6V1A	0.912	0.279743	-0.132894	0.55324	V-type proton ATPase catalytic subunit A OS=Homo sapiens OX=9606 GN=ATP6V1A PE=1 SV=2
				P78371	8	CCT2	0.857	0.0988373	-0.222633	1.00508	T-complex protein 1 subunit beta OS=Homo sapiens OX=9606 GN=CCT2 PE=1 SV=4
				P40227	8	CCT6A	0.837	0.125783	-0.2567	0.900377	T-complex protein 1 subunit zeta OS=Homo sapiens OX=9606 GN=CCT6A PE=1 SV=3
				P42566	8	EPS15	0.824	0.258335	-0.279284	0.587816	Epidermal growth factor receptor substrate 15 OS=Homo sapiens OX=9606 GN=EPS15 PE=1 SV=2
				P61026	8	RAB10	0.809	0.000642316	-0.305788	3.19225	Ras-related protein Rab-10 OS=Homo sapiens OX=9606 GN=RAB10 PE=1 SV=1
				O43390	8	HNRNPR	0.777	0.080391	-0.364013	1.09479	Heterogeneous nuclear ribonucleoprotein R OS=Homo sapiens OX=9606 GN=HNRNPR PE=1 SV=1
				P41091	8	EIF2S3	0.777	0.609131	-0.364013	0.215289	Eukaryotic translation initiation factor 2 subunit 3 OS=Homo sapiens OX=9606 GN=EIF2S3 PE=1 SV=3
				Q8IXB1	8	DNAJC10	0.772	0.103594	-0.373327	0.984666	DnaJ homolog subfamily C member 10 OS=Homo sapiens OX=9606 GN=DNAJC10 PE=1 SV=2
				Q8WUM4	8	PDCD6IP	0.76	0.370497	-0.395929	0.431216	Programmed cell death 6-interacting protein OS=Homo sapiens OX=9606 GN=PDCD6IP PE=1 SV=1
				P62906	8	RPL10A	0.752	0.0175268	-0.411195	1.7563	60S ribosomal protein L10a OS=Homo sapiens OX=9606 GN=RPL10A PE=1 SV=2
				P51659	8	HSD17B4	0.747	0.221298	-0.42082	0.655023	Peroxisomal multifunctional enzyme type 2 OS=Homo sapiens OX=9606 GN=HSD17B4 PE=1 SV=3
				P07339	8	CTSD	0.731	0.0971612	-0.452057	1.01251	Cathepsin D OS=Homo sapiens OX=9606 GN=CTSD PE=1 SV=1
				P61221	8	ABCE1	0.725	0.391159	-0.463947	0.407647	ATP-binding cassette sub-family E member 1 OS=Homo sapiens OX=9606 GN=ABCE1 PE=1 SV=1
				Q9HDC9	8	APMAP	0.723	0.0569247	-0.467932	1.2447	Adipocyte plasma membrane-associated protein OS=Homo sapiens OX=9606 GN=APMAP PE=1 SV=2
				P62241	8	RPS8	0.706	0.0726707	-0.50226	1.13864	40S ribosomal protein S8 OS=Homo sapiens OX=9606 GN=RPS8 PE=1 SV=2
				Q15008	8	PSMD6	0.685	0.00853931	-0.545824	2.06858	26S proteasome non-ATPase regulatory subunit 6 OS=Homo sapiens OX=9606 GN=PSMD6 PE=1 SV=1
				P06748	8	NPM1	0.668	0.17116	-0.58208	0.766599	Nucleophosmin OS=Homo sapiens OX=9606 GN=NPM1 PE=1 SV=2
				Q99755	8	PIP5K1A	0.633	0.121729	-0.659723	0.914604	Phosphatidylinositol 4-phosphate 5-kinase type-1 alpha OS=Homo sapiens OX=9606 GN=PIP5K1A PE=1 SV=1
				P50402	8	EMD	0.627	0.0297006	-0.673463	1.52723	Emerin OS=Homo sapiens OX=9606 GN=EMD PE=1 SV=1
				Q9UBS4	8	DNAJB11	0.626	0.0919433	-0.675765	1.03648	DnaJ homolog subfamily B member 11 OS=Homo sapiens OX=9606 GN=DNAJB11 PE=1 SV=1
				P39023	8	RPL3	0.625	0.0310021	-0.678072	1.50861	60S ribosomal protein L3 OS=Homo sapiens OX=9606 GN=RPL3 PE=1 SV=2
				O43242	8	PSMD3	0.575	0.00401045	-0.798366	2.39681	26S proteasome non-ATPase regulatory subunit 3 OS=Homo sapiens OX=9606 GN=PSMD3 PE=1 SV=2
				Q9BTX1	8	NDC1; TMEM48	0.56	0.00331695	-0.836501	2.47926	Nucleoporin NDC1 OS=Homo sapiens OX=9606 GN=NDC1 PE=1 SV=2
				P57088	8	TMEM33	0.467	6.94589e-05	-1.09851	4.15827	Transmembrane protein 33 OS=Homo sapiens OX=9606 GN=TMEM33 PE=1 SV=2
				P52848	8	NDST1	0.464	0.000286425	-1.1078	3.54299	Bifunctional heparan sulfate N-deacetylase/N-sulfotransferase 1 OS=Homo sapiens OX=9606 GN=NDST1 PE=1 SV=1
				P42892	8	ECE1	0.459	0.00910159	-1.12343	2.04088	Endothelin-converting enzyme 1 OS=Homo sapiens OX=9606 GN=ECE1 PE=1 SV=2
				P49755	8	TMED10	0.44	0.00458691	-1.18442	2.33848	Transmembrane emp24 domain-containing protein 10 OS=Homo sapiens OX=9606 GN=TMED10 PE=1 SV=2
				P78347	8	GTF2I	0.421	0.00110923	-1.24811	2.95498	General transcription factor II-I OS=Homo sapiens OX=9606 GN=GTF2I PE=1 SV=2
				Q9Y3B3	8	TMED7; TMED7-TICAM2	0.324	0.00723656	-1.62593	2.14047	Transmembrane emp24 domain-containing protein 7 OS=Homo sapiens OX=9606 GN=TMED7 PE=1 SV=2
				Q96RQ1	8	ERGIC2	0.296	0.0103411	-1.75633	1.98543	Endoplasmic reticulum-Golgi intermediate compartment protein 2 OS=Homo sapiens OX=9606 GN=ERGIC2 PE=1 SV=2
				Q5H8A4	8	PIGG	0.198	0.000329371	-2.33643	3.48231	GPI ethanolamine phosphate transferase 2 OS=Homo sapiens OX=9606 GN=PIGG PE=1 SV=1
				O75787	8	ATP6AP2	0.186	0.00187661	-2.42663	2.72663	Renin receptor OS=Homo sapiens OX=9606 GN=ATP6AP2 PE=1 SV=2
				Q93088	8	BHMT	0.178	0.00352007	-2.49005	2.45345	Betaine--homocysteine S-methyltransferase 1 OS=Homo sapiens OX=9606 GN=BHMT PE=1 SV=2
				Q8NCL4	8	GALNT6	0.146	0.00110531	-2.77596	2.95652	Polypeptide N-acetylgalactosaminyltransferase 6 OS=Homo sapiens OX=9606 GN=GALNT6 PE=2 SV=2
				Q8IYS2	8	KIAA2013	0.137	0.000176761	-2.86775	3.75261	Uncharacterized protein KIAA2013 OS=Homo sapiens OX=9606 GN=KIAA2013 PE=1 SV=1
				Q8WZA1	8	POMGNT1	0.13	0.0013679	-2.94342	2.86395	Protein O-linked-mannose beta-1,2-N-acetylglucosaminyltransferase 1 OS=Homo sapiens OX=9606 GN=POMGNT1 PE=1 SV=2
				P61923	7	COPZ1	26.95	0.000246577	4.75221	3.60805	Coatomer subunit zeta-1 OS=Homo sapiens OX=9606 GN=COPZ1 PE=1 SV=1
				P20338	7	RAB4A	5.553	8.5092e-05	2.47327	4.07011	Ras-related protein Rab-4A OS=Homo sapiens OX=9606 GN=RAB4A PE=1 SV=3
				O95292	7	VAPB	1.634	0.00385972	0.708408	2.41344	Vesicle-associated membrane protein-associated protein B/C OS=Homo sapiens OX=9606 GN=VAPB PE=1 SV=3
				Q9Y2B0	7	CNPY2	1.603	0.014019	0.680774	1.85328	Protein canopy homolog 2 OS=Homo sapiens OX=9606 GN=CNPY2 PE=1 SV=1
				P62258	7	YWHAE	1.256	0.0854482	0.328836	1.0683	14-3-3 protein epsilon OS=Homo sapiens OX=9606 GN=YWHAE PE=1 SV=1
				O75844	7	ZMPSTE24	1.225	0.109604	0.292782	0.960174	CAAX prenyl protease 1 homolog OS=Homo sapiens OX=9606 GN=ZMPSTE24 PE=1 SV=2
				P07355	7	ANXA2	1.185	0.691564	0.244887	0.160168	Annexin A2 OS=Homo sapiens OX=9606 GN=ANXA2 PE=1 SV=2
				Q9Y394	7	DHRS7	1.172	0.0106949	0.228973	1.97082	Dehydrogenase/reductase SDR family member 7 OS=Homo sapiens OX=9606 GN=DHRS7 PE=1 SV=1
				Q9BXP2	7	SLC12A9	1.15	0.411044	0.201634	0.386111	Solute carrier family 12 member 9 OS=Homo sapiens OX=9606 GN=SLC12A9 PE=1 SV=1
				Q8IZA0	7	KIAA0319L	1.112	0.371824	0.153157	0.429662	Dyslexia-associated protein KIAA0319-like protein OS=Homo sapiens OX=9606 GN=KIAA0319L PE=1 SV=2
				Q9HCL2	7	GPAM	1.096	0.749953	0.132248	0.124966	Glycerol-3-phosphate acyltransferase 1, mitochondrial OS=Homo sapiens OX=9606 GN=GPAM PE=1 SV=3
				P35613	7	BSG	1.052	0.600365	0.0731347	0.221584	Basigin OS=Homo sapiens OX=9606 GN=BSG PE=1 SV=2
				P39656	7	DDOST	1.047	0.398721	0.0662614	0.399331	Dolichyl-diphosphooligosaccharide--protein glycosyltransferase 48 kDa subunit OS=Homo sapiens OX=9606 GN=DDOST PE=1 SV=4
				Q9Y2Q0	7	ATP8A1	0.989	0.884834	-0.0159576	0.0531383	Phospholipid-transporting ATPase IA OS=Homo sapiens OX=9606 GN=ATP8A1 PE=1 SV=1
				P35670	7	ATP7B	0.956	0.736652	-0.0649175	0.132737	Copper-transporting ATPase 2 OS=Homo sapiens OX=9606 GN=ATP7B PE=1 SV=4
				Q13838	7	DDX39B	0.943	0.825349	-0.0846703	0.0833622	Spliceosome RNA helicase DDX39B OS=Homo sapiens OX=9606 GN=DDX39B PE=1 SV=1
				P61421	7	ATP6V0D1	0.939	0.488761	-0.0908029	0.310903	V-type proton ATPase subunit d 1 OS=Homo sapiens OX=9606 GN=ATP6V0D1 PE=1 SV=1
				Q9UEU0	7	VTI1B	0.916	0.806699	-0.12658	0.0932886	Vesicle transport through interaction with t-SNAREs homolog 1B OS=Homo sapiens OX=9606 GN=VTI1B PE=1 SV=3
				P60228	7	EIF3E	0.904	0.0106186	-0.145605	1.97393	Eukaryotic translation initiation factor 3 subunit E OS=Homo sapiens OX=9606 GN=EIF3E PE=1 SV=1
				P48643	7	CCT5	0.891	0.682046	-0.166503	0.166186	T-complex protein 1 subunit epsilon OS=Homo sapiens OX=9606 GN=CCT5 PE=1 SV=1
				Q14126	7	DSG2	0.89	0.158904	-0.168123	0.798866	Desmoglein-2 OS=Homo sapiens OX=9606 GN=DSG2 PE=1 SV=2
				P55884	7	EIF3B	0.854	0.213263	-0.227692	0.671084	Eukaryotic translation initiation factor 3 subunit B OS=Homo sapiens OX=9606 GN=EIF3B PE=1 SV=3
				Q99832	7	CCT7	0.843	0.190381	-0.246395	0.720377	T-complex protein 1 subunit eta OS=Homo sapiens OX=9606 GN=CCT7 PE=1 SV=2
				Q13443	7	ADAM9	0.812	0.0787134	-0.300448	1.10395	Disintegrin and metalloproteinase domain-containing protein 9 OS=Homo sapiens OX=9606 GN=ADAM9 PE=1 SV=1
				Q07955	7	SRSF1	0.778	0.0355495	-0.362158	1.44917	Serine/arginine-rich splicing factor 1 OS=Homo sapiens OX=9606 GN=SRSF1 PE=1 SV=2
				P06732	7	CKM	0.772	0.0757762	-0.373327	1.12047	Creatine kinase M-type OS=Homo sapiens OX=9606 GN=CKM PE=1 SV=2
				P05387	7	RPLP2	0.767	0.0617058	-0.382702	1.20967	60S acidic ribosomal protein P2 OS=Homo sapiens OX=9606 GN=RPLP2 PE=1 SV=1
				O43493	7		0.767	0.249781	-0.382702	0.60244	Trans-Golgi network integral membrane protein 2 OS=Homo sapiens OX=9606 GN=TGOLN2 PE=1 SV=3
				P07900	7	HSP90AA1	0.763	0.722655	-0.390245	0.141069	Heat shock protein HSP 90-alpha OS=Homo sapiens OX=9606 GN=HSP90AA1 PE=1 SV=5
				Q9BTV4	7	TMEM43	0.762	0.0516361	-0.392137	1.28705	Transmembrane protein 43 OS=Homo sapiens OX=9606 GN=TMEM43 PE=1 SV=1
				Q15393	7	SF3B3	0.76	0.241997	-0.395929	0.61619	Splicing factor 3B subunit 3 OS=Homo sapiens OX=9606 GN=SF3B3 PE=1 SV=4
				Q15029	7	EFTUD2	0.753	0.182782	-0.409278	0.738066	116 kDa U5 small nuclear ribonucleoprotein component OS=Homo sapiens OX=9606 GN=EFTUD2 PE=1 SV=1
				P62136	7	PPP1CA	0.723	0.0597862	-0.467932	1.2234	Serine/threonine-protein phosphatase PP1-alpha catalytic subunit OS=Homo sapiens OX=9606 GN=PPP1CA PE=1 SV=1
				Q6IQ22	7	RAB12	0.721	0.00420272	-0.471929	2.37647	Ras-related protein Rab-12 OS=Homo sapiens OX=9606 GN=RAB12 PE=1 SV=3
				Q9UMS4	7	PRPF19	0.711	0.056105	-0.492079	1.251	Pre-mRNA-processing factor 19 OS=Homo sapiens OX=9606 GN=PRPF19 PE=1 SV=1
				Q9Y230	7	RUVBL2	0.701	0.21933	-0.512514	0.658902	RuvB-like 2 OS=Homo sapiens OX=9606 GN=RUVBL2 PE=1 SV=3
				Q9Y265	7	RUVBL1	0.693	0.0137601	-0.529073	1.86138	RuvB-like 1 OS=Homo sapiens OX=9606 GN=RUVBL1 PE=1 SV=1
				P62195	7	PSMC5	0.691	0.025563	-0.533242	1.59239	26S proteasome regulatory subunit 8 OS=Homo sapiens OX=9606 GN=PSMC5 PE=1 SV=1
				P13010	7	XRCC5	0.688	0.00263099	-0.53952	2.57988	X-ray repair cross-complementing protein 5 OS=Homo sapiens OX=9606 GN=XRCC5 PE=1 SV=3
				Q7Z2W4	7	ZC3HAV1	0.672	0.176168	-0.573467	0.754072	Zinc finger CCCH-type antiviral protein 1 OS=Homo sapiens OX=9606 GN=ZC3HAV1 PE=1 SV=3
				Q15286	7	RAB35	0.665	0.00622038	-0.588574	2.20618	Ras-related protein Rab-35 OS=Homo sapiens OX=9606 GN=RAB35 PE=1 SV=1
				P17844	7	DDX5	0.657	0.292422	-0.606035	0.53399	Probable ATP-dependent RNA helicase DDX5 OS=Homo sapiens OX=9606 GN=DDX5 PE=1 SV=1
				P62269	7	RPS18	0.653	0.0124049	-0.614845	1.90641	40S ribosomal protein S18 OS=Homo sapiens OX=9606 GN=RPS18 PE=1 SV=3
				P13639	7	EEF2	0.645	0.0445814	-0.632629	1.35085	Elongation factor 2 OS=Homo sapiens OX=9606 GN=EEF2 PE=1 SV=4
				P62280	7	RPS11	0.642	0.0192509	-0.639355	1.71555	40S ribosomal protein S11 OS=Homo sapiens OX=9606 GN=RPS11 PE=1 SV=3
				Q9UQ80	7	PA2G4	0.611	0.049903	-0.710756	1.30187	Proliferation-associated protein 2G4 OS=Homo sapiens OX=9606 GN=PA2G4 PE=1 SV=3
				Q13263	7	TRIM28	0.592	0.0887257	-0.756331	1.05195	Transcription intermediary factor 1-beta OS=Homo sapiens OX=9606 GN=TRIM28 PE=1 SV=5
				Q9Y5X1	7	SNX9	0.58	0.195817	-0.785875	0.708149	Sorting nexin-9 OS=Homo sapiens OX=9606 GN=SNX9 PE=1 SV=1
				P42167	7	TMPO	0.578	0.0134877	-0.790859	1.87006	Lamina-associated polypeptide 2, isoforms beta/gamma OS=Homo sapiens OX=9606 GN=TMPO PE=1 SV=2
				Q13200	7	PSMD2	0.562	0.0456338	-0.831358	1.34071	26S proteasome non-ATPase regulatory subunit 2 OS=Homo sapiens OX=9606 GN=PSMD2 PE=1 SV=3
				Q6UW02	7	CYP20A1	0.542	0.0127352	-0.883635	1.89499	Cytochrome P450 20A1 OS=Homo sapiens OX=9606 GN=CYP20A1 PE=1 SV=1
				Q9Y3Q3	7	TMED3	0.536	0.0610815	-0.899695	1.21409	Transmembrane emp24 domain-containing protein 3 OS=Homo sapiens OX=9606 GN=TMED3 PE=1 SV=1
				Q9Y3A6	7	TMED5	0.517	0.00868449	-0.951764	2.06126	Transmembrane emp24 domain-containing protein 5 OS=Homo sapiens OX=9606 GN=TMED5 PE=1 SV=1
				Q969X5	7	ERGIC1	0.481	0.0107741	-1.05589	1.96762	Endoplasmic reticulum-Golgi intermediate compartment protein 1 OS=Homo sapiens OX=9606 GN=ERGIC1 PE=1 SV=1
				Q9NV96	7	TMEM30A	0.474	0.0111193	-1.07704	1.95392	Cell cycle control protein 50A OS=Homo sapiens OX=9606 GN=TMEM30A PE=1 SV=1
				Q9BVK6	7	TMED9	0.395	0.00038117	-1.34008	3.41888	Transmembrane emp24 domain-containing protein 9 OS=Homo sapiens OX=9606 GN=TMED9 PE=1 SV=2
				Q7Z7H5	7	TMED4	0.359	0.0102249	-1.47794	1.99034	Transmembrane emp24 domain-containing protein 4 OS=Homo sapiens OX=9606 GN=TMED4 PE=1 SV=1
				Q9P2E5	7	CHPF2	0.333	0.000676727	-1.58641	3.16959	Chondroitin sulfate glucuronyltransferase OS=Homo sapiens OX=9606 GN=CHPF2 PE=2 SV=2
				Q9H0V9	7	LMAN2L	0.307	0.000492336	-1.70369	3.30774	VIP36-like protein OS=Homo sapiens OX=9606 GN=LMAN2L PE=1 SV=1
				O60763	7	USO1	0.304	0.000717957	-1.71786	3.1439	General vesicular transport factor p115 OS=Homo sapiens OX=9606 GN=USO1 PE=1 SV=2
				Q8NEW0	7	SLC30A7	0.297	0.00337243	-1.75147	2.47206	Zinc transporter 7 OS=Homo sapiens OX=9606 GN=SLC30A7 PE=2 SV=1
				O43909	7	EXTL3	0.287	0.000261428	-1.80088	3.58265	Exostosin-like 3 OS=Homo sapiens OX=9606 GN=EXTL3 PE=1 SV=1
				Q92520	7	FAM3C; WNT16	0.271	0.000419981	-1.88364	3.37677	Protein FAM3C OS=Homo sapiens OX=9606 GN=FAM3C PE=1 SV=1
				O95159	7	ZFPL1	0.249	0.000841857	-2.00578	3.07476	Zinc finger protein-like 1 OS=Homo sapiens OX=9606 GN=ZFPL1 PE=1 SV=2
				Q8TB61	7	SLC35B2	0.217	0.000297788	-2.20423	3.52609	Adenosine 3'-phospho 5'-phosphosulfate transporter 1 OS=Homo sapiens OX=9606 GN=SLC35B2 PE=1 SV=1
				Q9BYC5	7	FUT8	0.202	0.00132642	-2.30757	2.87732	Alpha-(1,6)-fucosyltransferase OS=Homo sapiens OX=9606 GN=FUT8 PE=1 SV=2
				O75063	7	FAM20B	0.17	0.00160605	-2.55639	2.79424	Glycosaminoglycan xylosylkinase OS=Homo sapiens OX=9606 GN=FAM20B PE=1 SV=1
				Q9BRR3	7	TMEM246	0.135	0.119118	-2.88897	0.924024	Transmembrane protein 246 OS=Homo sapiens OX=9606 GN=TMEM246 PE=1 SV=1
				Q10472	7	GALNT1	0.12	0.000875914	-3.05889	3.05754	Polypeptide N-acetylgalactosaminyltransferase 1 OS=Homo sapiens OX=9606 GN=GALNT1 PE=1 SV=1
				P84085	6	ARF5	24.901	0.000150385	4.63813	3.8228	ADP-ribosylation factor 5 OS=Homo sapiens OX=9606 GN=ARF5 PE=1 SV=2
				P61966	6	AP1S1	17.043	0.00458128	4.09111	2.33901	AP-1 complex subunit sigma-1A OS=Homo sapiens OX=9606 GN=AP1S1 PE=1 SV=1
				O00189	6	AP4M1	13.631	1.94183e-05	3.76882	4.71179	AP-4 complex subunit mu-1 OS=Homo sapiens OX=9606 GN=AP4M1 PE=1 SV=2
				P62330	6	ARF6	7.112	0.00310092	2.83026	2.50851	ADP-ribosylation factor 6 OS=Homo sapiens OX=9606 GN=ARF6 PE=1 SV=2
				Q96QK1	6	VPS35	2.268	0.00495346	1.18142	2.30509	Vacuolar protein sorting-associated protein 35 OS=Homo sapiens OX=9606 GN=VPS35 PE=1 SV=2
				A2RRP1	6	NBAS	1.705	0.0117837	0.769772	1.92872	Neuroblastoma-amplified sequence OS=Homo sapiens OX=9606 GN=NBAS PE=1 SV=2
				P63000	6	RAC1	1.538	0.0539409	0.621056	1.26808	Ras-related C3 botulinum toxin substrate 1 OS=Homo sapiens OX=9606 GN=RAC1 PE=1 SV=1
				Q8TC12	6	RDH11	1.389	0.0500686	0.474047	1.30043	Retinol dehydrogenase 11 OS=Homo sapiens OX=9606 GN=RDH11 PE=1 SV=2
				Q9Y320	6	TMX2	1.372	0.00570572	0.45628	2.24369	Thioredoxin-related transmembrane protein 2 OS=Homo sapiens OX=9606 GN=TMX2 PE=1 SV=1
				Q99653	6	CHP1	1.323	0.0452331	0.403813	1.34454	Calcineurin B homologous protein 1 OS=Homo sapiens OX=9606 GN=CHP1 PE=1 SV=3
				O15126	6	SCAMP1	1.266	0.44185	0.340277	0.354725	Secretory carrier-associated membrane protein 1 OS=Homo sapiens OX=9606 GN=SCAMP1 PE=1 SV=2
				Q99623	6	PHB2	1.261	0.249978	0.334568	0.602098	Prohibitin-2 OS=Homo sapiens OX=9606 GN=PHB2 PE=1 SV=2
				Q96CS3	6	FAF2	1.254	0.0407214	0.326537	1.39018	FAS-associated factor 2 OS=Homo sapiens OX=9606 GN=FAF2 PE=1 SV=2
				P51148	6	RAB5C	1.239	0.0641887	0.309176	1.19254	Ras-related protein Rab-5C OS=Homo sapiens OX=9606 GN=RAB5C PE=1 SV=2
				Q8N5K1	6	CISD2	1.223	0.00690755	0.290424	2.16068	CDGSH iron-sulfur domain-containing protein 2 OS=Homo sapiens OX=9606 GN=CISD2 PE=1 SV=1
				O00264	6	PGRMC1	1.21	0.040122	0.275007	1.39662	Membrane-associated progesterone receptor component 1 OS=Homo sapiens OX=9606 GN=PGRMC1 PE=1 SV=3
				Q9UL25	6	RAB21	1.195	0.296554	0.257011	0.527897	Ras-related protein Rab-21 OS=Homo sapiens OX=9606 GN=RAB21 PE=1 SV=3
				O60313	6	OPA1	1.167	0.72753	0.222805	0.138149	Dynamin-like 120 kDa protein, mitochondrial OS=Homo sapiens OX=9606 GN=OPA1 PE=1 SV=3
				Q9NVJ2	6	ARL8B	1.16	0.680852	0.214125	0.166947	ADP-ribosylation factor-like protein 8B OS=Homo sapiens OX=9606 GN=ARL8B PE=1 SV=1
				Q7L576	6	CYFIP1	1.137	0.0469262	0.185232	1.32858	Cytoplasmic FMR1-interacting protein 1 OS=Homo sapiens OX=9606 GN=CYFIP1 PE=1 SV=1
				P23526	6	AHCY	1.132	0.189003	0.178874	0.723532	Adenosylhomocysteinase OS=Homo sapiens OX=9606 GN=AHCY PE=1 SV=4
				Q13586	6	STIM1	1.119	0.960272	0.16221	0.0176057	Stromal interaction molecule 1 OS=Homo sapiens OX=9606 GN=STIM1 PE=1 SV=3
				Q9H2J7	6	SLC6A15	1.107	0.477574	0.146655	0.320959	Sodium-dependent neutral amino acid transporter B(0)AT2 OS=Homo sapiens OX=9606 GN=SLC6A15 PE=1 SV=1
				P20645	6	M6PR	1.084	0.475425	0.116365	0.322918	Cation-dependent mannose-6-phosphate receptor OS=Homo sapiens OX=9606 GN=M6PR PE=1 SV=1
				O95573	6	ACSL3	1.056	0.98543	0.0786098	0.00637421	Long-chain-fatty-acid--CoA ligase 3 OS=Homo sapiens OX=9606 GN=ACSL3 PE=1 SV=3
				Q86YQ8	6	CPNE8	1.029	0.749991	0.041243	0.124944	Copine-8 OS=Homo sapiens OX=9606 GN=CPNE8 PE=1 SV=2
				Q6UWP7	6	LCLAT1	1.024	0.720914	0.0342157	0.142116	Lysocardiolipin acyltransferase 1 OS=Homo sapiens OX=9606 GN=LCLAT1 PE=1 SV=1
				O95816	6	BAG2	0.991	0.751309	-0.013043	0.124182	BAG family molecular chaperone regulator 2 OS=Homo sapiens OX=9606 GN=BAG2 PE=1 SV=1
				P53985	6	SLC16A1	0.972	0.434064	-0.0409718	0.362446	Monocarboxylate transporter 1 OS=Homo sapiens OX=9606 GN=SLC16A1 PE=1 SV=3
				P33121	6	ACSL1	0.967	0.0962473	-0.0484122	1.01661	Long-chain-fatty-acid--CoA ligase 1 OS=Homo sapiens OX=9606 GN=ACSL1 PE=1 SV=1
				P00966	6	ASS1	0.961	0.938413	-0.0573917	0.027606	Argininosuccinate synthase OS=Homo sapiens OX=9606 GN=ASS1 PE=1 SV=2
				Q12981	6	BNIP1	0.924	0.454112	-0.114035	0.342837	Vesicle transport protein SEC20 OS=Homo sapiens OX=9606 GN=BNIP1 PE=1 SV=3
				Q7Z5P4	6	HSD17B13	0.919	0.926415	-0.121863	0.0331942	17-beta-hydroxysteroid dehydrogenase 13 OS=Homo sapiens OX=9606 GN=HSD17B13 PE=1 SV=1
				Q658P3	6	STEAP3	0.89	0.941061	-0.168123	0.0263823	Metalloreductase STEAP3 OS=Homo sapiens OX=9606 GN=STEAP3 PE=1 SV=2
				P00367	6	GLUD1	0.846	0.0602795	-0.24127	1.21983	Glutamate dehydrogenase 1, mitochondrial OS=Homo sapiens OX=9606 GN=GLUD1 PE=1 SV=2
				Q9UHG3	6	PCYOX1	0.802	0.197184	-0.318326	0.705128	Prenylcysteine oxidase 1 OS=Homo sapiens OX=9606 GN=PCYOX1 PE=1 SV=3
				Q9NUM4	6	TMEM106B	0.801	0.149135	-0.320126	0.826422	Transmembrane protein 106B OS=Homo sapiens OX=9606 GN=TMEM106B PE=1 SV=2
				P60709	6	ACTB	0.791	0.0620521	-0.33825	1.20724	Actin, cytoplasmic 1 OS=Homo sapiens OX=9606 GN=ACTB PE=1 SV=1
				Q9UNH7	6	SNX6	0.778	0.266378	-0.362158	0.574502	Sorting nexin-6 OS=Homo sapiens OX=9606 GN=SNX6 PE=1 SV=1
				P27635	6	RPL10	0.777	0.197943	-0.364013	0.70346	60S ribosomal protein L10 OS=Homo sapiens OX=9606 GN=RPL10 PE=1 SV=4
				P04406	6	GAPDH	0.766	0.0764915	-0.384584	1.11639	Glyceraldehyde-3-phosphate dehydrogenase OS=Homo sapiens OX=9606 GN=GAPDH PE=1 SV=3
				P16278	6	GLB1	0.759	0.0384852	-0.397828	1.41471	Beta-galactosidase OS=Homo sapiens OX=9606 GN=GLB1 PE=1 SV=2
				Q9BT22	6	ALG1	0.754	0.0317342	-0.407364	1.49847	Chitobiosyldiphosphodolichol beta-mannosyltransferase OS=Homo sapiens OX=9606 GN=ALG1 PE=1 SV=2
				P49368	6	CCT3	0.724	0.0219148	-0.465938	1.65926	T-complex protein 1 subunit gamma OS=Homo sapiens OX=9606 GN=CCT3 PE=1 SV=4
				Q14498	6	RBM39	0.715	0.236782	-0.483985	0.625652	RNA-binding protein 39 OS=Homo sapiens OX=9606 GN=RBM39 PE=1 SV=2
				O60749	6	SNX2	0.708	0.0526653	-0.498179	1.27848	Sorting nexin-2 OS=Homo sapiens OX=9606 GN=SNX2 PE=1 SV=2
				Q5JWF2	6	GNAS	0.707	0.00250661	-0.500218	2.60091	Guanine nucleotide-binding protein G(s) subunit alpha isoforms XLas OS=Homo sapiens OX=9606 GN=GNAS PE=1 SV=2
				P62249	6	RPS16	0.706	0.0664803	-0.50226	1.17731	40S ribosomal protein S16 OS=Homo sapiens OX=9606 GN=RPS16 PE=1 SV=2
				P30050	6	RPL12	0.692	0.0612168	-0.531156	1.21313	60S ribosomal protein L12 OS=Homo sapiens OX=9606 GN=RPL12 PE=1 SV=1
				Q99459	6	CDC5L	0.691	0.160822	-0.533242	0.793654	Cell division cycle 5-like protein OS=Homo sapiens OX=9606 GN=CDC5L PE=1 SV=2
				P60842	6	EIF4A1	0.69	0.288119	-0.535332	0.540428	Eukaryotic initiation factor 4A-I OS=Homo sapiens OX=9606 GN=EIF4A1 PE=1 SV=1
				P62750	6	RPL23A	0.669	0.00279884	-0.579922	2.55302	60S ribosomal protein L23a OS=Homo sapiens OX=9606 GN=RPL23A PE=1 SV=1
				P02533	6	KRT14	0.608	0.278976	-0.717857	0.554433	Keratin, type I cytoskeletal 14 OS=Homo sapiens OX=9606 GN=KRT14 PE=1 SV=4
				P49327	6	FASN	0.6	0.153695	-0.736966	0.81334	Fatty acid synthase OS=Homo sapiens OX=9606 GN=FASN PE=1 SV=3
				P10253	6	GAA	0.598	0.000532293	-0.741783	3.27385	Lysosomal alpha-glucosidase OS=Homo sapiens OX=9606 GN=GAA PE=1 SV=4
				Q9NRG9	6	AAAS	0.583	0.00235937	-0.778432	2.6272	Aladin OS=Homo sapiens OX=9606 GN=AAAS PE=1 SV=1
				P38159	6	RBMX	0.578	0.107363	-0.790859	0.969144	RNA-binding motif protein, X chromosome OS=Homo sapiens OX=9606 GN=RBMX PE=1 SV=3
				P15880	6	RPS2	0.564	0.000368829	-0.826233	3.43318	40S ribosomal protein S2 OS=Homo sapiens OX=9606 GN=RPS2 PE=1 SV=2
				Q12905	6	ILF2	0.554	0.0139435	-0.852042	1.85563	Interleukin enhancer-binding factor 2 OS=Homo sapiens OX=9606 GN=ILF2 PE=1 SV=2
				P62081	6	RPS7	0.53	0.00417978	-0.915936	2.37885	40S ribosomal protein S7 OS=Homo sapiens OX=9606 GN=RPS7 PE=1 SV=1
				P13647	6	KRT5	0.513	0.420162	-0.962969	0.376584	Keratin, type II cytoskeletal 5 OS=Homo sapiens OX=9606 GN=KRT5 PE=1 SV=3
				Q13217	6	DNAJC3	0.457	0.000654253	-1.12973	3.18425	DnaJ homolog subfamily C member 3 OS=Homo sapiens OX=9606 GN=DNAJC3 PE=1 SV=1
				O95249	6	GOSR1	0.408	0.0152701	-1.29336	1.81616	Golgi SNAP receptor complex member 1 OS=Homo sapiens OX=9606 GN=GOSR1 PE=1 SV=1
				Q9NXE4	6		0.358	0.00684885	-1.48197	2.16438	Sphingomyelin phosphodiesterase 4 OS=Homo sapiens OX=9606 GN=SMPD4 PE=1 SV=3
				Q8NBI6	6	XXYLT1	0.348	0.00755196	-1.52284	2.12194	Xyloside xylosyltransferase 1 OS=Homo sapiens OX=9606 GN=XXYLT1 PE=1 SV=1
				P0CG08	6	GPR89A; GPR89B	0.255	0.0053272	-1.97143	2.2735	Golgi pH regulator B OS=Homo sapiens OX=9606 GN=GPR89B PE=1 SV=1
				O94766	6	B3GAT3	0.235	0.0766976	-2.08927	1.11522	Galactosylgalactosylxylosylprotein 3-beta-glucuronosyltransferase 3 OS=Homo sapiens OX=9606 GN=B3GAT3 PE=1 SV=2
				Q96K37	6	SLC35E1	0.221	0.00283288	-2.17788	2.54777	Solute carrier family 35 member E1 OS=Homo sapiens OX=9606 GN=SLC35E1 PE=1 SV=2
				Q6NXT4	6	SLC30A6	0.194	0.00129182	-2.36587	2.8888	Zinc transporter 6 OS=Homo sapiens OX=9606 GN=SLC30A6 PE=1 SV=2
				Q96L58	6	B3GALT6	0.188	0.000350136	-2.4112	3.45576	Beta-1,3-galactosyltransferase 6 OS=Homo sapiens OX=9606 GN=B3GALT6 PE=1 SV=2
				Q8IUH4	6	ZDHHC13	0.172	0.000583647	-2.53952	3.23385	Palmitoyltransferase ZDHHC13 OS=Homo sapiens OX=9606 GN=ZDHHC13 PE=1 SV=3
				Q9HC07	6	TMEM165	0.152	0.000182341	-2.71786	3.73912	Transmembrane protein 165 OS=Homo sapiens OX=9606 GN=TMEM165 PE=1 SV=1
				Q12893	6	TMEM115	0.139	0.00036232	-2.84684	3.44091	Transmembrane protein 115 OS=Homo sapiens OX=9606 GN=TMEM115 PE=1 SV=1
				Q9UKM7	6	MAN1B1	0.125	0.000372074	-3	3.42937	Endoplasmic reticulum mannosyl-oligosaccharide 1,2-alpha-mannosidase OS=Homo sapiens OX=9606 GN=MAN1B1 PE=1 SV=2
				Q8NCH0	6	CHST14	0.114	0.000679674	-3.13289	3.1677	Carbohydrate sulfotransferase 14 OS=Homo sapiens OX=9606 GN=CHST14 PE=1 SV=2
				P82094	6	TMF1	0.01	0.000172256	-6.64386	3.76383	TATA element modulatory factor OS=Homo sapiens OX=9606 GN=TMF1 PE=1 SV=2
				Q9Y6B7	5	AP4B1	9.095	0.00369913	3.18507	2.4319	AP-4 complex subunit beta-1 OS=Homo sapiens OX=9606 GN=AP4B1 PE=1 SV=2
				P51151	5	RAB9A	1.884	0.00555925	0.913799	2.25498	Ras-related protein Rab-9A OS=Homo sapiens OX=9606 GN=RAB9A PE=1 SV=1
				O43815	5	STRN	1.786	0.788185	0.836732	0.103372	Striatin OS=Homo sapiens OX=9606 GN=STRN PE=1 SV=4
				O15270	5	SPTLC2	1.606	0.0156324	0.683472	1.80597	Serine palmitoyltransferase 2 OS=Homo sapiens OX=9606 GN=SPTLC2 PE=1 SV=1
				A1L0T0	5	ILVBL	1.604	0.0197109	0.681674	1.70529	Acetolactate synthase-like protein OS=Homo sapiens OX=9606 GN=ILVBL PE=1 SV=2
				Q96S66	5	CLCC1	1.599	0.480874	0.67717	0.317969	Chloride channel CLIC-like protein 1 OS=Homo sapiens OX=9606 GN=CLCC1 PE=1 SV=1
				O15173	5	PGRMC2	1.495	0.0185886	0.580145	1.73075	Membrane-associated progesterone receptor component 2 OS=Homo sapiens OX=9606 GN=PGRMC2 PE=1 SV=1
				O43707	5	ACTN4	1.357	0.107923	0.440421	0.966886	Alpha-actinin-4 OS=Homo sapiens OX=9606 GN=ACTN4 PE=1 SV=2
				P46977	5	STT3A	1.354	0.0140263	0.437228	1.85306	Dolichyl-diphosphooligosaccharide--protein glycosyltransferase subunit STT3A OS=Homo sapiens OX=9606 GN=STT3A PE=1 SV=2
				P00338	5	LDHA	1.351	0.307728	0.434028	0.511833	L-lactate dehydrogenase A chain OS=Homo sapiens OX=9606 GN=LDHA PE=1 SV=2
				Q8NBU5	5	ATAD1	1.311	0.24529	0.390668	0.610321	ATPase family AAA domain-containing protein 1 OS=Homo sapiens OX=9606 GN=ATAD1 PE=1 SV=1
				Q06830	5	PRDX1	1.297	0.0550689	0.375178	1.25909	Peroxiredoxin-1 OS=Homo sapiens OX=9606 GN=PRDX1 PE=1 SV=1
				P61604	5	HSPE1	1.279	0.483981	0.355016	0.315172	10 kDa heat shock protein, mitochondrial OS=Homo sapiens OX=9606 GN=HSPE1 PE=1 SV=2
				Q9H4M9	5	EHD1	1.225	0.014857	0.292782	1.82807	EH domain-containing protein 1 OS=Homo sapiens OX=9606 GN=EHD1 PE=1 SV=2
				P06733	5	ENO1	1.219	0.422902	0.285698	0.373761	Alpha-enolase OS=Homo sapiens OX=9606 GN=ENO1 PE=1 SV=2
				Q9UK23	5	NAGPA	1.177	0.231744	0.235114	0.634991	N-acetylglucosamine-1-phosphodiester alpha-N-acetylglucosaminidase OS=Homo sapiens OX=9606 GN=NAGPA PE=1 SV=2
				Q9Y6C9	5	MTCH2	1.15	0.562285	0.201634	0.250044	Mitochondrial carrier homolog 2 OS=Homo sapiens OX=9606 GN=MTCH2 PE=1 SV=1
				Q5JTV8	5	TOR1AIP1	1.126	0.0447932	0.171207	1.34879	Torsin-1A-interacting protein 1 OS=Homo sapiens OX=9606 GN=TOR1AIP1 PE=1 SV=2
				P62987	5	UBA52	1.119	0.971546	0.16221	0.0125366	Ubiquitin-60S ribosomal protein L40 OS=Homo sapiens OX=9606 GN=UBA52 PE=1 SV=2
				P62851	5	RPS25	1.084	0.619286	0.116365	0.208109	40S ribosomal protein S25 OS=Homo sapiens OX=9606 GN=RPS25 PE=1 SV=1
				P54819	5	AK2	1.073	0.609232	0.10165	0.215218	Adenylate kinase 2, mitochondrial OS=Homo sapiens OX=9606 GN=AK2 PE=1 SV=2
				P0DP25	5	CALM3; CALM2; CALM1	1.061	0.980749	0.0854247	0.0084422	Calmodulin-3 OS=Homo sapiens OX=9606 GN=CALM3 PE=1 SV=1
				Q8NBS9	5	TXNDC5	1.028	0.748007	0.0398403	0.126094	Thioredoxin domain-containing protein 5 OS=Homo sapiens OX=9606 GN=TXNDC5 PE=1 SV=2
				Q9P035	5	PTPLAD1; HACD3	1.022	0.263357	0.0313952	0.579456	Very-long-chain (3R)-3-hydroxyacyl-CoA dehydratase 3 OS=Homo sapiens OX=9606 GN=HACD3 PE=1 SV=2
				P49411	5	TUFM	1.015	0.906063	0.0214797	0.0428415	Elongation factor Tu, mitochondrial OS=Homo sapiens OX=9606 GN=TUFM PE=1 SV=2
				P05556	5	ITGB1	0.974	0.379364	-0.0380063	0.420944	Integrin beta-1 OS=Homo sapiens OX=9606 GN=ITGB1 PE=1 SV=2
				O75891	5	ALDH1L1	0.972	0.349559	-0.0409718	0.45648	Cytosolic 10-formyltetrahydrofolate dehydrogenase OS=Homo sapiens OX=9606 GN=ALDH1L1 PE=1 SV=2
				Q6IAA8	5	LAMTOR1	0.966	0.994209	-0.0499049	0.00252226	Ragulator complex protein LAMTOR1 OS=Homo sapiens OX=9606 GN=LAMTOR1 PE=1 SV=2
				P29992	5	GNA11	0.965	0.666435	-0.0513992	0.176242	Guanine nucleotide-binding protein subunit alpha-11 OS=Homo sapiens OX=9606 GN=GNA11 PE=1 SV=2
				P46087	5	NOP2	0.955	0.431882	-0.0664274	0.364635	Probable 28S rRNA (cytosine(4447)-C(5))-methyltransferase OS=Homo sapiens OX=9606 GN=NOP2 PE=1 SV=2
				Q9H7F0	5	ATP13A3	0.932	0.0612097	-0.101598	1.21318	Probable cation-transporting ATPase 13A3 OS=Homo sapiens OX=9606 GN=ATP13A3 PE=1 SV=4
				A2RU67	5	KIAA1467; FAM234B	0.919	0.812221	-0.121863	0.0903256	Protein FAM234B OS=Homo sapiens OX=9606 GN=FAM234B PE=1 SV=1
				P42345	5	MTOR	0.912	0.0550514	-0.132894	1.25923	Serine/threonine-protein kinase mTOR OS=Homo sapiens OX=9606 GN=MTOR PE=1 SV=1
				P51798	5	CLCN7	0.91	0.456068	-0.136062	0.34097	H(+)/Cl(-) exchange transporter 7 OS=Homo sapiens OX=9606 GN=CLCN7 PE=1 SV=2
				Q9Y6X5	5	ENPP4	0.905	0.856259	-0.14401	0.067395	Bis(5'-adenosyl)-triphosphatase ENPP4 OS=Homo sapiens OX=9606 GN=ENPP4 PE=1 SV=3
				O15400	5	STX7	0.896	0.285584	-0.158429	0.544266	Syntaxin-7 OS=Homo sapiens OX=9606 GN=STX7 PE=1 SV=4
				O43752	5	STX6	0.875	0.238577	-0.192645	0.622372	Syntaxin-6 OS=Homo sapiens OX=9606 GN=STX6 PE=1 SV=1
				P27797	5	CALR	0.871	0.914573	-0.199255	0.0387817	Calreticulin OS=Homo sapiens OX=9606 GN=CALR PE=1 SV=1
				Q7L2H7	5	EIF3M	0.86	0.558107	-0.217591	0.253283	Eukaryotic translation initiation factor 3 subunit M OS=Homo sapiens OX=9606 GN=EIF3M PE=1 SV=1
				Q96AG4	5	LRRC59	0.853	0.0652593	-0.229382	1.18536	Leucine-rich repeat-containing protein 59 OS=Homo sapiens OX=9606 GN=LRRC59 PE=1 SV=1
				Q8NBN3	5	TMEM87A	0.852	0.0133167	-0.231075	1.8756	Transmembrane protein 87A OS=Homo sapiens OX=9606 GN=TMEM87A PE=1 SV=3
				Q14165	5	MLEC	0.842	0.293144	-0.248108	0.53292	Malectin OS=Homo sapiens OX=9606 GN=MLEC PE=1 SV=1
				P43243	5	MATR3	0.839	0.00159328	-0.253257	2.79771	Matrin-3 OS=Homo sapiens OX=9606 GN=MATR3 PE=1 SV=2
				P14923	5	JUP	0.836	0.057232	-0.258425	1.24236	Junction plakoglobin OS=Homo sapiens OX=9606 GN=JUP PE=1 SV=3
				Q9NXW2	5	DNAJB12	0.829	0.876597	-0.270556	0.0571998	DnaJ homolog subfamily B member 12 OS=Homo sapiens OX=9606 GN=DNAJB12 PE=1 SV=4
				P63244	5	GNB2L1; RACK1	0.819	0.0866048	-0.288065	1.06246	Receptor of activated protein C kinase 1 OS=Homo sapiens OX=9606 GN=RACK1 PE=1 SV=3
				P40429	5	RPL13A	0.818	0.0991205	-0.289827	1.00384	60S ribosomal protein L13a OS=Homo sapiens OX=9606 GN=RPL13A PE=1 SV=2
				Q01081	5	U2AF1; LOC102724594; U2AF1L5	0.806	0.217574	-0.311148	0.662394	Splicing factor U2AF 35 kDa subunit OS=Homo sapiens OX=9606 GN=U2AF1 PE=1 SV=3
				P62263	5	RPS14	0.803	0.0568674	-0.316528	1.24514	40S ribosomal protein S14 OS=Homo sapiens OX=9606 GN=RPS14 PE=1 SV=3
				Q9BV40	5	VAMP8	0.79	0.0216436	-0.340075	1.66467	Vesicle-associated membrane protein 8 OS=Homo sapiens OX=9606 GN=VAMP8 PE=1 SV=1
				Q13310	5	PABPC4	0.78	0.147924	-0.358454	0.829961	Polyadenylate-binding protein 4 OS=Homo sapiens OX=9606 GN=PABPC4 PE=1 SV=1
				Q13347	5	EIF3I	0.748	0.0778001	-0.41889	1.10902	Eukaryotic translation initiation factor 3 subunit I OS=Homo sapiens OX=9606 GN=EIF3I PE=1 SV=1
				P62888	5	RPL30	0.741	0.0835699	-0.432455	1.07795	60S ribosomal protein L30 OS=Homo sapiens OX=9606 GN=RPL30 PE=1 SV=2
				P62277	5	RPS13	0.737	0.0670608	-0.440263	1.17353	40S ribosomal protein S13 OS=Homo sapiens OX=9606 GN=RPS13 PE=1 SV=2
				Q9UKS6	5	PACSIN3	0.737	0.0119048	-0.440263	1.92428	Protein kinase C and casein kinase substrate in neurons protein 3 OS=Homo sapiens OX=9606 GN=PACSIN3 PE=1 SV=2
				Q96AJ9	5	VTI1A	0.733	0.0196623	-0.448115	1.70637	Vesicle transport through interaction with t-SNAREs homolog 1A OS=Homo sapiens OX=9606 GN=VTI1A PE=1 SV=2
				Q9H3N1	5	TMX1	0.728	0.144926	-0.45799	0.838852	Thioredoxin-related transmembrane protein 1 OS=Homo sapiens OX=9606 GN=TMX1 PE=1 SV=1
				P06280	5	GLA	0.715	0.109261	-0.483985	0.961534	Alpha-galactosidase A OS=Homo sapiens OX=9606 GN=GLA PE=1 SV=1
				P62829	5	RPL23	0.712	0.0609054	-0.490051	1.21534	60S ribosomal protein L23 OS=Homo sapiens OX=9606 GN=RPL23 PE=1 SV=1
				P02768	5	ALB	0.71	0.498176	-0.494109	0.302617	Serum albumin OS=Homo sapiens OX=9606 GN=ALB PE=1 SV=2
				P22087	5	FBL	0.702	0.152544	-0.510457	0.816604	rRNA 2'-O-methyltransferase fibrillarin OS=Homo sapiens OX=9606 GN=FBL PE=1 SV=2
				Q9Y2G3	5	ATP11B	0.697	0.651272	-0.520769	0.186237	Probable phospholipid-transporting ATPase IF OS=Homo sapiens OX=9606 GN=ATP11B PE=1 SV=2
				P05067	5	APP	0.689	0.0324625	-0.537424	1.48862	Amyloid-beta A4 protein OS=Homo sapiens OX=9606 GN=APP PE=1 SV=3
				P31689	5	DNAJA1	0.687	0.443907	-0.541618	0.352708	DnaJ homolog subfamily A member 1 OS=Homo sapiens OX=9606 GN=DNAJA1 PE=1 SV=2
				P01130	5	LDLR	0.68	0.0855649	-0.556393	1.0677	Low-density lipoprotein receptor OS=Homo sapiens OX=9606 GN=LDLR PE=1 SV=1
				P62191	5	PSMC1	0.679	0.0483962	-0.558517	1.31519	26S proteasome regulatory subunit 4 OS=Homo sapiens OX=9606 GN=PSMC1 PE=1 SV=1
				Q15717	5	ELAVL1	0.664	0.0582774	-0.590745	1.2345	ELAV-like protein 1 OS=Homo sapiens OX=9606 GN=ELAVL1 PE=1 SV=2
				O15372	5	EIF3H	0.655	0.0234469	-0.610433	1.62991	Eukaryotic translation initiation factor 3 subunit H OS=Homo sapiens OX=9606 GN=EIF3H PE=1 SV=1
				P46777	5	RPL5	0.641	0.00202015	-0.641604	2.69462	60S ribosomal protein L5 OS=Homo sapiens OX=9606 GN=RPL5 PE=1 SV=3
				P32969	5	RPL9	0.635	0.0336437	-0.655172	1.4731	60S ribosomal protein L9 OS=Homo sapiens OX=9606 GN=RPL9 PE=1 SV=1
				Q00341	5	HDLBP	0.635	0.0472857	-0.655172	1.32527	Vigilin OS=Homo sapiens OX=9606 GN=HDLBP PE=1 SV=2
				P62917	5	RPL8	0.616	0.0181908	-0.698998	1.74015	60S ribosomal protein L8 OS=Homo sapiens OX=9606 GN=RPL8 PE=1 SV=2
				P68366	5	TUBA4A	0.614	0.0503506	-0.703689	1.298	Tubulin alpha-4A chain OS=Homo sapiens OX=9606 GN=TUBA4A PE=1 SV=1
				P35998	5	PSMC2	0.614	0.479767	-0.703689	0.318969	26S proteasome regulatory subunit 7 OS=Homo sapiens OX=9606 GN=PSMC2 PE=1 SV=3
				A5YKK6	5	CNOT1	0.61	0.208668	-0.713119	0.680545	CCR4-NOT transcription complex subunit 1 OS=Homo sapiens OX=9606 GN=CNOT1 PE=1 SV=2
				Q15046	5	KARS	0.597	0.275594	-0.744197	0.55973	Lysine--tRNA ligase OS=Homo sapiens OX=9606 GN=KARS PE=1 SV=3
				P56192	5	MARS	0.597	0.037982	-0.744197	1.42042	Methionine--tRNA ligase, cytoplasmic OS=Homo sapiens OX=9606 GN=MARS PE=1 SV=2
				Q9UNM6	5	PSMD13	0.594	0.000775361	-0.751465	3.1105	26S proteasome non-ATPase regulatory subunit 13 OS=Homo sapiens OX=9606 GN=PSMD13 PE=1 SV=2
				Q8NC51	5	SERBP1	0.59	0.0219098	-0.761213	1.65936	Plasminogen activator inhibitor 1 RNA-binding protein OS=Homo sapiens OX=9606 GN=SERBP1 PE=1 SV=2
				P42285	5	SKIV2L2	0.588	0.0467407	-0.766112	1.3303	Exosome RNA helicase MTR4 OS=Homo sapiens OX=9606 GN=MTREX PE=1 SV=3
				Q92616	5	GCN1L1; GCN1	0.585	0.0335961	-0.773491	1.47371	eIF-2-alpha kinase activator GCN1 OS=Homo sapiens OX=9606 GN=GCN1 PE=1 SV=6
				P67809	5	YBX1	0.525	0.000644712	-0.929611	3.19063	Nuclease-sensitive element-binding protein 1 OS=Homo sapiens OX=9606 GN=YBX1 PE=1 SV=3
				Q8TED1	5	GPX8	0.487	0.00153024	-1.03801	2.81524	Probable glutathione peroxidase 8 OS=Homo sapiens OX=9606 GN=GPX8 PE=1 SV=2
				Q13613	5	MTMR1	0.455	0.0722184	-1.13606	1.14135	Myotubularin-related protein 1 OS=Homo sapiens OX=9606 GN=MTMR1 PE=1 SV=4
				P49641	5	MAN2A2	0.44	0.0481218	-1.18442	1.31766	Alpha-mannosidase 2x OS=Homo sapiens OX=9606 GN=MAN2A2 PE=2 SV=3
				O15118	5	NPC1	0.431	0.0122857	-1.21424	1.9106	NPC intracellular cholesterol transporter 1 OS=Homo sapiens OX=9606 GN=NPC1 PE=1 SV=2
				Q9NXS2	5	QPCTL	0.352	0.00143447	-1.50635	2.84331	Glutaminyl-peptide cyclotransferase-like protein OS=Homo sapiens OX=9606 GN=QPCTL PE=1 SV=2
				P01892	5	HLA-A; LOC100507703	0.322	0.00270316	-1.63487	2.56813	HLA class I histocompatibility antigen, A-2 alpha chain OS=Homo sapiens OX=9606 GN=HLA-A PE=1 SV=1
				P10321	5	HLA-C	0.262	0.0013243	-1.93236	2.87801	HLA class I histocompatibility antigen, Cw-7 alpha chain OS=Homo sapiens OX=9606 GN=HLA-C PE=1 SV=3
				Q86V85	5	GPR180	0.254	0.00772773	-1.9771	2.11195	Integral membrane protein GPR180 OS=Homo sapiens OX=9606 GN=GPR180 PE=2 SV=1
				Q12770	5	SCAP	0.245	0.00075869	-2.02915	3.11994	Sterol regulatory element-binding protein cleavage-activating protein OS=Homo sapiens OX=9606 GN=SCAP PE=1 SV=4
				Q5HYI8	5	RABL3	0.241	0.00209329	-2.05289	2.67917	Rab-like protein 3 OS=Homo sapiens OX=9606 GN=RABL3 PE=1 SV=1
				Q5SRI9	5	MANEA	0.233	0.00484876	-2.1016	2.31437	Glycoprotein endo-alpha-1,2-mannosidase OS=Homo sapiens OX=9606 GN=MANEA PE=1 SV=1
				P36897	5	TGFBR1	0.228	0.000232032	-2.13289	3.63445	TGF-beta receptor type-1 OS=Homo sapiens OX=9606 GN=TGFBR1 PE=1 SV=1
				Q96EU7	5	C1GALT1C1	0.198	0.000239943	-2.33643	3.61989	C1GALT1-specific chaperone 1 OS=Homo sapiens OX=9606 GN=C1GALT1C1 PE=1 SV=1
				Q13795	5	ARFRP1	0.196	0.00021331	-2.35107	3.67099	ADP-ribosylation factor-related protein 1 OS=Homo sapiens OX=9606 GN=ARFRP1 PE=1 SV=1
				Q8N6G5	5	CSGALNACT2	0.187	0.0311434	-2.41889	1.50663	Chondroitin sulfate N-acetylgalactosaminyltransferase 2 OS=Homo sapiens OX=9606 GN=CSGALNACT2 PE=1 SV=1
				P26572	5	MGAT1	0.167	0.00289786	-2.58208	2.53792	Alpha-1,3-mannosyl-glycoprotein 2-beta-N-acetylglucosaminyltransferase OS=Homo sapiens OX=9606 GN=MGAT1 PE=1 SV=2
				Q9NZC7	5	WWOX	0.167	0.000692597	-2.58208	3.15952	WW domain-containing oxidoreductase OS=Homo sapiens OX=9606 GN=WWOX PE=1 SV=1
				Q9HBR0	5	SLC38A10	0.164	0.000271739	-2.60823	3.56585	Putative sodium-coupled neutral amino acid transporter 10 OS=Homo sapiens OX=9606 GN=SLC38A10 PE=1 SV=2
				O94923	5	GLCE	0.148	0.000102653	-2.75633	3.98863	D-glucuronyl C5-epimerase OS=Homo sapiens OX=9606 GN=GLCE PE=1 SV=3
				Q8IZ52	5	CHPF	0.124	0.000354239	-3.01159	3.4507	Chondroitin sulfate synthase 2 OS=Homo sapiens OX=9606 GN=CHPF PE=1 SV=2
				Q7LGA3	5	HS2ST1	0.122	6.33847e-05	-3.03505	4.19802	Heparan sulfate 2-O-sulfotransferase 1 OS=Homo sapiens OX=9606 GN=HS2ST1 PE=1 SV=1
				P61204	4	ARF3	17.989	0.000375674	4.16904	3.42519	ADP-ribosylation factor 3 OS=Homo sapiens OX=9606 GN=ARF3 PE=1 SV=2
				Q9UPM8	4	AP4E1	9.229	0.00164488	3.20617	2.78387	AP-4 complex subunit epsilon-1 OS=Homo sapiens OX=9606 GN=AP4E1 PE=1 SV=2
				P59780	4	AP3S2	8.804	0.00391207	3.13816	2.40759	AP-3 complex subunit sigma-2 OS=Homo sapiens OX=9606 GN=AP3S2 PE=2 SV=1
				O94855	4	SEC24D	4.645	0.000344812	2.21568	3.46242	Protein transport protein Sec24D OS=Homo sapiens OX=9606 GN=SEC24D PE=1 SV=2
				Q9P0L0	4	VAPA	1.746	0.00493171	0.804054	2.307	Vesicle-associated membrane protein-associated protein A OS=Homo sapiens OX=9606 GN=VAPA PE=1 SV=3
				Q15437	4	SEC23B	1.644	0.0694317	0.71721	1.15844	Protein transport protein Sec23B OS=Homo sapiens OX=9606 GN=SEC23B PE=1 SV=2
				P49006	4	MARCKSL1	1.498	0.048914	0.583038	1.31057	MARCKS-related protein OS=Homo sapiens OX=9606 GN=MARCKSL1 PE=1 SV=2
				Q14BN4	4	SLMAP	1.486	0.0600076	0.571434	1.22179	Sarcolemmal membrane-associated protein OS=Homo sapiens OX=9606 GN=SLMAP PE=1 SV=1
				P61020	4	RAB5B	1.464	0.0217767	0.549916	1.66201	Ras-related protein Rab-5B OS=Homo sapiens OX=9606 GN=RAB5B PE=1 SV=1
				Q15075	4	EEA1	1.429	0.105125	0.515006	0.978296	Early endosome antigen 1 OS=Homo sapiens OX=9606 GN=EEA1 PE=1 SV=2
				Q63HQ0	4	AP1AR	1.41	0.558075	0.495695	0.253308	AP-1 complex-associated regulatory protein OS=Homo sapiens OX=9606 GN=AP1AR PE=1 SV=1
				Q14534	4	SQLE	1.35	0.0229999	0.432959	1.63827	Squalene monooxygenase OS=Homo sapiens OX=9606 GN=SQLE PE=1 SV=3
				O75477	4	ERLIN1	1.347	0.154677	0.42975	0.810574	Erlin-1 OS=Homo sapiens OX=9606 GN=ERLIN1 PE=1 SV=1
				P23528	4	CFL1	1.341	0.0765307	0.423309	1.11616	Cofilin-1 OS=Homo sapiens OX=9606 GN=CFL1 PE=1 SV=3
				P37268	4	FDFT1	1.324	0.0904181	0.404903	1.04374	Squalene synthase OS=Homo sapiens OX=9606 GN=FDFT1 PE=1 SV=1
				Q9Y2Q5	4	LAMTOR2	1.316	0.454903	0.396159	0.342082	Ragulator complex protein LAMTOR2 OS=Homo sapiens OX=9606 GN=LAMTOR2 PE=1 SV=1
				P30048	4	PRDX3	1.295	0.665163	0.372952	0.177072	Thioredoxin-dependent peroxide reductase, mitochondrial OS=Homo sapiens OX=9606 GN=PRDX3 PE=1 SV=3
				P30040	4	ERP29	1.289	0.020757	0.366252	1.68283	Endoplasmic reticulum resident protein 29 OS=Homo sapiens OX=9606 GN=ERP29 PE=1 SV=4
				Q9BZF1	4	OSBPL8	1.278	0.054412	0.353888	1.26431	Oxysterol-binding protein-related protein 8 OS=Homo sapiens OX=9606 GN=OSBPL8 PE=1 SV=3
				P20339	4	RAB5A	1.274	0.147697	0.349365	0.830629	Ras-related protein Rab-5A OS=Homo sapiens OX=9606 GN=RAB5A PE=1 SV=2
				P07195	4	LDHB	1.273	0.117594	0.348232	0.929614	L-lactate dehydrogenase B chain OS=Homo sapiens OX=9606 GN=LDHB PE=1 SV=2
				O15269	4	SPTLC1	1.272	0.378893	0.347099	0.421483	Serine palmitoyltransferase 1 OS=Homo sapiens OX=9606 GN=SPTLC1 PE=1 SV=1
				Q07021	4	C1QBP	1.256	0.473848	0.328836	0.324361	Complement component 1 Q subcomponent-binding protein, mitochondrial OS=Homo sapiens OX=9606 GN=C1QBP PE=1 SV=1
				Q96N67	4	DOCK7	1.221	0.0688937	0.288063	1.16182	Dedicator of cytokinesis protein 7 OS=Homo sapiens OX=9606 GN=DOCK7 PE=1 SV=4
				Q6RW13	4	AGTRAP	1.212	0.260583	0.27739	0.584054	Type-1 angiotensin II receptor-associated protein OS=Homo sapiens OX=9606 GN=AGTRAP PE=1 SV=1
				P51572	4	BCAP31	1.207	0.222968	0.271426	0.651758	B-cell receptor-associated protein 31 OS=Homo sapiens OX=9606 GN=BCAP31 PE=1 SV=3
				Q9ULH0	4	KIDINS220	1.196	0.698844	0.258217	0.15562	Kinase D-interacting substrate of 220 kDa OS=Homo sapiens OX=9606 GN=KIDINS220 PE=1 SV=3
				P00167	4	CYB5A	1.184	0.0888795	0.243669	1.0512	Cytochrome b5 OS=Homo sapiens OX=9606 GN=CYB5A PE=1 SV=2
				P40939	4	HADHA	1.139	0.983814	0.187768	0.00708717	Trifunctional enzyme subunit alpha, mitochondrial OS=Homo sapiens OX=9606 GN=HADHA PE=1 SV=2
				Q14318	4	FKBP8	1.138	0.334525	0.186501	0.475571	Peptidyl-prolyl cis-trans isomerase FKBP8 OS=Homo sapiens OX=9606 GN=FKBP8 PE=1 SV=2
				Q8TCG2	4	PI4K2B	1.133	0.440422	0.180148	0.356131	Phosphatidylinositol 4-kinase type 2-beta OS=Homo sapiens OX=9606 GN=PI4K2B PE=1 SV=1
				Q969Q5	4	RAB24	1.114	0.366248	0.155749	0.436225	Ras-related protein Rab-24 OS=Homo sapiens OX=9606 GN=RAB24 PE=1 SV=1
				Q16563	4	SYPL1	1.11	0.42457	0.15056	0.37205	Synaptophysin-like protein 1 OS=Homo sapiens OX=9606 GN=SYPL1 PE=1 SV=1
				Q9C0E8	4	KIAA1715; LNPK	1.094	0.436449	0.129613	0.360066	Endoplasmic reticulum junction formation protein lunapark OS=Homo sapiens OX=9606 GN=LNPK PE=1 SV=2
				Q8NBQ5	4	HSD17B11	1.088	0.324446	0.121679	0.488858	Estradiol 17-beta-dehydrogenase 11 OS=Homo sapiens OX=9606 GN=HSD17B11 PE=1 SV=3
				P60953	4	CDC42	1.08	0.923802	0.111031	0.0344211	Cell division control protein 42 homolog OS=Homo sapiens OX=9606 GN=CDC42 PE=1 SV=2
				Q9UP95	4	SLC12A4	1.071	0.697595	0.0989585	0.156397	Solute carrier family 12 member 4 OS=Homo sapiens OX=9606 GN=SLC12A4 PE=1 SV=2
				P00439	4	PAH	1.071	0.447519	0.0989585	0.349189	Phenylalanine-4-hydroxylase OS=Homo sapiens OX=9606 GN=PAH PE=1 SV=1
				Q9NRX5	4	SERINC1	1.054	0.349999	0.0758749	0.455934	Serine incorporator 1 OS=Homo sapiens OX=9606 GN=SERINC1 PE=1 SV=1
				Q99442	4	SEC62	1.051	0.69656	0.0717627	0.157041	Translocation protein SEC62 OS=Homo sapiens OX=9606 GN=SEC62 PE=1 SV=1
				O75452	4	RDH16	1.041	0.760826	0.0579701	0.118714	Retinol dehydrogenase 16 OS=Homo sapiens OX=9606 GN=RDH16 PE=1 SV=2
				Q15738	4	NSDHL	1.038	0.125663	0.0538064	0.900792	Sterol-4-alpha-carboxylate 3-dehydrogenase, decarboxylating OS=Homo sapiens OX=9606 GN=NSDHL PE=1 SV=2
				Q13162	4	PRDX4	1.027	0.468001	0.0384362	0.329753	Peroxiredoxin-4 OS=Homo sapiens OX=9606 GN=PRDX4 PE=1 SV=1
				O14662	4	STX16	1.025	0.419088	0.0356239	0.377695	Syntaxin-16 OS=Homo sapiens OX=9606 GN=STX16 PE=1 SV=3
				Q93008	4	USP9X	1.025	0.55835	0.0356239	0.253093	Probable ubiquitin carboxyl-terminal hydrolase FAF-X OS=Homo sapiens OX=9606 GN=USP9X PE=1 SV=3
				P00387	4	CYB5R3	1.023	0.162029	0.0328061	0.790407	NADH-cytochrome b5 reductase 3 OS=Homo sapiens OX=9606 GN=CYB5R3 PE=1 SV=3
				O43760	4	SYNGR2	0.997	0.920005	-0.00433459	0.0362099	Synaptogyrin-2 OS=Homo sapiens OX=9606 GN=SYNGR2 PE=1 SV=1
				Q12931	4	TRAP1	0.994	0.946195	-0.00868224	0.0240192	Heat shock protein 75 kDa, mitochondrial OS=Homo sapiens OX=9606 GN=TRAP1 PE=1 SV=3
				Q9H2H9	4	SLC38A1	0.991	0.65846	-0.013043	0.181471	Sodium-coupled neutral amino acid transporter 1 OS=Homo sapiens OX=9606 GN=SLC38A1 PE=1 SV=1
				O14656	4	TOR1A	0.991	0.827164	-0.013043	0.0824086	Torsin-1A OS=Homo sapiens OX=9606 GN=TOR1A PE=1 SV=1
				O00116	4	AGPS	0.988	0.643876	-0.0174171	0.191197	Alkyldihydroxyacetonephosphate synthase, peroxisomal OS=Homo sapiens OX=9606 GN=AGPS PE=1 SV=1
				O15127	4	SCAMP2	0.984	0.674612	-0.0232698	0.170946	Secretory carrier-associated membrane protein 2 OS=Homo sapiens OX=9606 GN=SCAMP2 PE=1 SV=2
				Q9UNK0	4	STX8	0.96	0.172003	-0.0588937	0.764463	Syntaxin-8 OS=Homo sapiens OX=9606 GN=STX8 PE=1 SV=2
				Q14257	4	RCN2	0.959	0.752441	-0.0603973	0.123527	Reticulocalbin-2 OS=Homo sapiens OX=9606 GN=RCN2 PE=1 SV=1
				O60499	4	STX10	0.954	0.83267	-0.0679388	0.0795269	Syntaxin-10 OS=Homo sapiens OX=9606 GN=STX10 PE=1 SV=1
				P47897	4	QARS	0.953	0.00234007	-0.0694519	2.63077	Glutamine--tRNA ligase OS=Homo sapiens OX=9606 GN=QARS PE=1 SV=1
				Q13724	4	MOGS	0.953	0.964649	-0.0694519	0.0156308	Mannosyl-oligosaccharide glucosidase OS=Homo sapiens OX=9606 GN=MOGS PE=1 SV=5
				P22307	4	SCP2	0.952	0.703301	-0.0709665	0.152859	Non-specific lipid-transfer protein OS=Homo sapiens OX=9606 GN=SCP2 PE=1 SV=2
				P62805	4	HIST1H4A; HIST1H4F; HIST1H4D; HIST1H4J; HIST2H4A; HIST2H4B; HIST1H4H; HIST1H4C; HIST4H4; HIST1H4E; HIST1H4I; HIST1H4B; HIST1H4K; HIST1H4L	0.947	0.712922	-0.0785637	0.146958	Histone H4 OS=Homo sapiens OX=9606 GN=HIST1H4A PE=1 SV=2
				Q8IZV5	4	RDH10	0.945	0.753112	-0.0816138	0.123141	Retinol dehydrogenase 10 OS=Homo sapiens OX=9606 GN=RDH10 PE=1 SV=1
				P00325	4	ADH1B	0.935	0.788358	-0.0969617	0.103277	Alcohol dehydrogenase 1B OS=Homo sapiens OX=9606 GN=ADH1B PE=1 SV=2
				Q99747	4	NAPG	0.935	0.959601	-0.0969617	0.0179091	Gamma-soluble NSF attachment protein OS=Homo sapiens OX=9606 GN=NAPG PE=1 SV=1
				Q9UBM7	4	DHCR7	0.93	0.103024	-0.104697	0.987063	7-dehydrocholesterol reductase OS=Homo sapiens OX=9606 GN=DHCR7 PE=1 SV=1
				Q9UHA4	4	LAMTOR3	0.925	0.745973	-0.112475	0.127277	Ragulator complex protein LAMTOR3 OS=Homo sapiens OX=9606 GN=LAMTOR3 PE=1 SV=1
				Q8N766	4	EMC1	0.911	0.0163781	-0.134477	1.78574	ER membrane protein complex subunit 1 OS=Homo sapiens OX=9606 GN=EMC1 PE=1 SV=1
				Q8IWB7	4	WDFY1	0.903	0.499996	-0.147202	0.301033	WD repeat and FYVE domain-containing protein 1 OS=Homo sapiens OX=9606 GN=WDFY1 PE=1 SV=1
				Q5VUD6	4	FAM69B	0.901	0.185338	-0.150401	0.732036	Protein FAM69B OS=Homo sapiens OX=9606 GN=FAM69B PE=1 SV=3
				Q9Y289	4	SLC5A6	0.899	0.210161	-0.153607	0.677447	Sodium-dependent multivitamin transporter OS=Homo sapiens OX=9606 GN=SLC5A6 PE=2 SV=2
				P10635	4	CYP2D6	0.893	0.855736	-0.163268	0.06766	Cytochrome P450 2D6 OS=Homo sapiens OX=9606 GN=CYP2D6 PE=1 SV=2
				O75915	4	ARL6IP5	0.887	0.0136137	-0.172994	1.86602	PRA1 family protein 3 OS=Homo sapiens OX=9606 GN=ARL6IP5 PE=1 SV=1
				P38919	4	EIF4A3	0.884	0.685377	-0.177882	0.164071	Eukaryotic initiation factor 4A-III OS=Homo sapiens OX=9606 GN=EIF4A3 PE=1 SV=4
				Q8IXI2	4	RHOT1	0.876	0.311254	-0.190997	0.506885	Mitochondrial Rho GTPase 1 OS=Homo sapiens OX=9606 GN=RHOT1 PE=1 SV=2
				Q96QD8	4	SLC38A2	0.872	0.393246	-0.1976	0.405336	Sodium-coupled neutral amino acid transporter 2 OS=Homo sapiens OX=9606 GN=SLC38A2 PE=1 SV=2
				P55036	4	PSMD4	0.869	0.256399	-0.202572	0.591084	26S proteasome non-ATPase regulatory subunit 4 OS=Homo sapiens OX=9606 GN=PSMD4 PE=1 SV=1
				P18031	4	PTPN1	0.863	0.00605623	-0.212568	2.2178	Tyrosine-protein phosphatase non-receptor type 1 OS=Homo sapiens OX=9606 GN=PTPN1 PE=1 SV=1
				Q8N9F7	4	GDPD1	0.861	0.360803	-0.215915	0.44273	Lysophospholipase D GDPD1 OS=Homo sapiens OX=9606 GN=GDPD1 PE=1 SV=2
				O00303	4	EIF3F	0.853	0.246953	-0.229382	0.607385	Eukaryotic translation initiation factor 3 subunit F OS=Homo sapiens OX=9606 GN=EIF3F PE=1 SV=1
				P46459	4	NSF	0.849	0.000985337	-0.236164	3.00642	Vesicle-fusing ATPase OS=Homo sapiens OX=9606 GN=NSF PE=1 SV=3
				Q13895	4	BYSL	0.847	0.0499707	-0.239566	1.30128	Bystin OS=Homo sapiens OX=9606 GN=BYSL PE=1 SV=3
				Q9P2B2	4	PTGFRN	0.843	0.668771	-0.246395	0.174722	Prostaglandin F2 receptor negative regulator OS=Homo sapiens OX=9606 GN=PTGFRN PE=1 SV=2
				O43149	4	ZZEF1	0.842	0.025672	-0.248108	1.59054	Zinc finger ZZ-type and EF-hand domain-containing protein 1 OS=Homo sapiens OX=9606 GN=ZZEF1 PE=1 SV=6
				P53396	4	ACLY	0.832	0.777089	-0.265345	0.109529	ATP-citrate synthase OS=Homo sapiens OX=9606 GN=ACLY PE=1 SV=3
				Q9HBH5	4	RDH14	0.827	0.571425	-0.274041	0.243041	Retinol dehydrogenase 14 OS=Homo sapiens OX=9606 GN=RDH14 PE=1 SV=1
				P26599	4	PTBP1	0.824	0.285331	-0.279284	0.544651	Polypyrimidine tract-binding protein 1 OS=Homo sapiens OX=9606 GN=PTBP1 PE=1 SV=1
				P04899	4	GNAI2	0.806	0.267183	-0.311148	0.573191	Guanine nucleotide-binding protein G(i) subunit alpha-2 OS=Homo sapiens OX=9606 GN=GNAI2 PE=1 SV=3
				Q04721	4	NOTCH2	0.798	0.687452	-0.325539	0.162758	Neurogenic locus notch homolog protein 2 OS=Homo sapiens OX=9606 GN=NOTCH2 PE=1 SV=3
				Q15363	4	TMED2	0.79	0.690003	-0.340075	0.161149	Transmembrane emp24 domain-containing protein 2 OS=Homo sapiens OX=9606 GN=TMED2 PE=1 SV=1
				P20042	4	EIF2S2	0.773	0.513388	-0.37146	0.289554	Eukaryotic translation initiation factor 2 subunit 2 OS=Homo sapiens OX=9606 GN=EIF2S2 PE=1 SV=2
				Q15365	4	PCBP1	0.77	0.288318	-0.37707	0.540128	Poly(rC)-binding protein 1 OS=Homo sapiens OX=9606 GN=PCBP1 PE=1 SV=2
				O60493	4	SNX3	0.765	0.144862	-0.386468	0.839046	Sorting nexin-3 OS=Homo sapiens OX=9606 GN=SNX3 PE=1 SV=3
				O00429	4	DNM1L	0.76	0.0519955	-0.395929	1.28403	Dynamin-1-like protein OS=Homo sapiens OX=9606 GN=DNM1L PE=1 SV=2
				P26373	4	RPL13	0.757	0.084403	-0.401635	1.07364	60S ribosomal protein L13 OS=Homo sapiens OX=9606 GN=RPL13 PE=1 SV=4
				P35232	4	PHB	0.756	0.096356	-0.403542	1.01612	Prohibitin OS=Homo sapiens OX=9606 GN=PHB PE=1 SV=1
				P61916	4	NPC2	0.755	0.908208	-0.405451	0.0418149	NPC intracellular cholesterol transporter 2 OS=Homo sapiens OX=9606 GN=NPC2 PE=1 SV=1
				Q15366	4	PCBP2	0.751	0.468198	-0.413115	0.329571	Poly(rC)-binding protein 2 OS=Homo sapiens OX=9606 GN=PCBP2 PE=1 SV=1
				Q5T9L3	4	WLS	0.75	0.0181341	-0.415037	1.7415	Protein wntless homolog OS=Homo sapiens OX=9606 GN=WLS PE=1 SV=2
				Q9UBI6	4	GNG12	0.732	0.00168981	-0.450084	2.77216	Guanine nucleotide-binding protein G(I)/G(S)/G(O) subunit gamma-12 OS=Homo sapiens OX=9606 GN=GNG12 PE=1 SV=3
				P08708	4	RPS17; RPS17L	0.731	0.0116906	-0.452057	1.93216	40S ribosomal protein S17 OS=Homo sapiens OX=9606 GN=RPS17 PE=1 SV=2
				Q08945	4	SSRP1	0.73	0.0182862	-0.454032	1.73788	FACT complex subunit SSRP1 OS=Homo sapiens OX=9606 GN=SSRP1 PE=1 SV=1
				Q8N163	4	CCAR2; KIAA1967	0.725	0.0244885	-0.463947	1.61104	Cell cycle and apoptosis regulator protein 2 OS=Homo sapiens OX=9606 GN=CCAR2 PE=1 SV=2
				P26196	4	DDX6	0.725	0.00701089	-0.463947	2.15423	Probable ATP-dependent RNA helicase DDX6 OS=Homo sapiens OX=9606 GN=DDX6 PE=1 SV=2
				Q68D91	4	MBLAC2	0.713	0.143672	-0.488026	0.842628	Metallo-beta-lactamase domain-containing protein 2 OS=Homo sapiens OX=9606 GN=MBLAC2 PE=1 SV=3
				P25398	4	RPS12	0.711	0.049826	-0.492079	1.30254	40S ribosomal protein S12 OS=Homo sapiens OX=9606 GN=RPS12 PE=1 SV=3
				P62995	4	TRA2B	0.705	0.0343804	-0.504305	1.46369	Transformer-2 protein homolog beta OS=Homo sapiens OX=9606 GN=TRA2B PE=1 SV=1
				Q9Y5B9	4	SUPT16H	0.703	0.0191707	-0.508403	1.71736	FACT complex subunit SPT16 OS=Homo sapiens OX=9606 GN=SUPT16H PE=1 SV=1
				P20340	4	RAB6A	0.697	0.0155439	-0.520769	1.80844	Ras-related protein Rab-6A OS=Homo sapiens OX=9606 GN=RAB6A PE=1 SV=3
				Q5KU26	4	COLEC12	0.694	0.0297714	-0.526992	1.5262	Collectin-12 OS=Homo sapiens OX=9606 GN=COLEC12 PE=1 SV=3
				P53680	4	AP2S1	0.693	0.182919	-0.529073	0.737742	AP-2 complex subunit sigma OS=Homo sapiens OX=9606 GN=AP2S1 PE=1 SV=2
				O75494	4	SRSF10; LOC100996657	0.691	0.803852	-0.533242	0.0948242	Serine/arginine-rich splicing factor 10 OS=Homo sapiens OX=9606 GN=SRSF10 PE=1 SV=1
				P31943	4	HNRNPH1	0.688	0.0655108	-0.53952	1.18369	Heterogeneous nuclear ribonucleoprotein H OS=Homo sapiens OX=9606 GN=HNRNPH1 PE=1 SV=4
				Q9P2R7	4	SUCLA2	0.688	0.00643607	-0.53952	2.19138	Succinate--CoA ligase [ADP-forming] subunit beta, mitochondrial OS=Homo sapiens OX=9606 GN=SUCLA2 PE=1 SV=3
				Q07020	4	RPL18	0.672	0.0137071	-0.573467	1.86306	60S ribosomal protein L18 OS=Homo sapiens OX=9606 GN=RPL18 PE=1 SV=2
				Q14839	4	CHD4	0.663	0.0706261	-0.592919	1.15104	Chromodomain-helicase-DNA-binding protein 4 OS=Homo sapiens OX=9606 GN=CHD4 PE=1 SV=2
				Q92820	4	GGH	0.657	0.00835104	-0.606035	2.07826	Gamma-glutamyl hydrolase OS=Homo sapiens OX=9606 GN=GGH PE=1 SV=2
				P07947	4	YES1	0.655	0.000402902	-0.610433	3.3948	Tyrosine-protein kinase Yes OS=Homo sapiens OX=9606 GN=YES1 PE=1 SV=3
				P41252	4	IARS	0.653	0.0858261	-0.614845	1.06638	Isoleucine--tRNA ligase, cytoplasmic OS=Homo sapiens OX=9606 GN=IARS PE=1 SV=2
				P07437	4	TUBB	0.647	0.0143353	-0.628162	1.84359	Tubulin beta chain OS=Homo sapiens OX=9606 GN=TUBB PE=1 SV=2
				Q96A57	4	TMEM230	0.643	0.0179267	-0.637109	1.7465	Transmembrane protein 230 OS=Homo sapiens OX=9606 GN=TMEM230 PE=1 SV=1
				Q9BZZ5	4	API5	0.64	0.294902	-0.643856	0.530323	Apoptosis inhibitor 5 OS=Homo sapiens OX=9606 GN=API5 PE=1 SV=3
				P21291	4	CSRP1	0.636	0.0579099	-0.652901	1.23725	Cysteine and glycine-rich protein 1 OS=Homo sapiens OX=9606 GN=CSRP1 PE=1 SV=3
				Q13619	4	CUL4A	0.634	0.0774411	-0.657445	1.11103	Cullin-4A OS=Homo sapiens OX=9606 GN=CUL4A PE=1 SV=3
				P63173	4	RPL38	0.632	0.074338	-0.662004	1.12879	60S ribosomal protein L38 OS=Homo sapiens OX=9606 GN=RPL38 PE=1 SV=2
				P62753	4	RPS6	0.626	0.00183236	-0.675765	2.73699	40S ribosomal protein S6 OS=Homo sapiens OX=9606 GN=RPS6 PE=1 SV=1
				P62899	4	RPL31	0.624	0.00246951	-0.680382	2.60739	60S ribosomal protein L31 OS=Homo sapiens OX=9606 GN=RPL31 PE=1 SV=1
				Q9H813	4	TMEM206	0.62	0.0062699	-0.68966	2.20274	Transmembrane protein 206 OS=Homo sapiens OX=9606 GN=TMEM206 PE=1 SV=1
				P13674	4	P4HA1	0.619	0.20157	-0.691989	0.695574	Prolyl 4-hydroxylase subunit alpha-1 OS=Homo sapiens OX=9606 GN=P4HA1 PE=1 SV=2
				P46783	4	RPS10	0.614	0.0384211	-0.703689	1.41543	40S ribosomal protein S10 OS=Homo sapiens OX=9606 GN=RPS10 PE=1 SV=1
				Q9BXF6	4	RAB11FIP5	0.609	0.0594583	-0.715486	1.22579	Rab11 family-interacting protein 5 OS=Homo sapiens OX=9606 GN=RAB11FIP5 PE=1 SV=1
				O00232	4	PSMD12	0.592	0.0421322	-0.756331	1.37539	26S proteasome non-ATPase regulatory subunit 12 OS=Homo sapiens OX=9606 GN=PSMD12 PE=1 SV=3
				Q13642	4	FHL1	0.591	0.0149553	-0.75877	1.82521	Four and a half LIM domains protein 1 OS=Homo sapiens OX=9606 GN=FHL1 PE=1 SV=4
				Q969N2	4	PIGT	0.587	0.0101721	-0.768568	1.99259	GPI transamidase component PIG-T OS=Homo sapiens OX=9606 GN=PIGT PE=1 SV=1
				Q32P28	4	LEPRE1; P3H1	0.586	0.000356179	-0.771027	3.44833	Prolyl 3-hydroxylase 1 OS=Homo sapiens OX=9606 GN=P3H1 PE=1 SV=2
				P62333	4	PSMC6	0.586	0.028265	-0.771027	1.54875	26S proteasome regulatory subunit 10B OS=Homo sapiens OX=9606 GN=PSMC6 PE=1 SV=1
				P08670	4	VIM	0.585	0.0194846	-0.773491	1.71031	Vimentin OS=Homo sapiens OX=9606 GN=VIM PE=1 SV=4
				Q9H0U4	4	RAB1B	0.578	0.103901	-0.790859	0.98338	Ras-related protein Rab-1B OS=Homo sapiens OX=9606 GN=RAB1B PE=1 SV=1
				P16118	4	PFKFB1	0.553	0.0442904	-0.854649	1.35369	6-phosphofructo-2-kinase/fructose-2,6-bisphosphatase 1 OS=Homo sapiens OX=9606 GN=PFKFB1 PE=1 SV=3
				Q96HC4	4	PDLIM5	0.527	0.00547651	-0.924125	2.2615	PDZ and LIM domain protein 5 OS=Homo sapiens OX=9606 GN=PDLIM5 PE=1 SV=5
				Q99460	4	PSMD1	0.522	0.074989	-0.937878	1.125	26S proteasome non-ATPase regulatory subunit 1 OS=Homo sapiens OX=9606 GN=PSMD1 PE=1 SV=2
				P51665	4	PSMD7	0.502	0.021437	-0.994241	1.66884	26S proteasome non-ATPase regulatory subunit 7 OS=Homo sapiens OX=9606 GN=PSMD7 PE=1 SV=2
				Q6P1M3	4	LLGL2	0.497	0.177926	-1.00868	0.74976	Lethal(2) giant larvae protein homolog 2 OS=Homo sapiens OX=9606 GN=LLGL2 PE=1 SV=2
				Q5BJH7	4	YIF1B	0.482	0.000502765	-1.05289	3.29864	Protein YIF1B OS=Homo sapiens OX=9606 GN=YIF1B PE=1 SV=1
				P08754	4	GNAI3	0.48	0.0054673	-1.05889	2.26223	Guanine nucleotide-binding protein G(k) subunit alpha OS=Homo sapiens OX=9606 GN=GNAI3 PE=1 SV=3
				Q96HY6	4	DDRGK1	0.478	0.00706734	-1.06492	2.15074	DDRGK domain-containing protein 1 OS=Homo sapiens OX=9606 GN=DDRGK1 PE=1 SV=2
				P35611	4	ADD1	0.444	0.163278	-1.17137	0.787073	Alpha-adducin OS=Homo sapiens OX=9606 GN=ADD1 PE=1 SV=2
				Q9H4A6	4	GOLPH3	0.436	0.000138681	-1.1976	3.85798	Golgi phosphoprotein 3 OS=Homo sapiens OX=9606 GN=GOLPH3 PE=1 SV=1
				O15260	4	SURF4	0.356	0.00217849	-1.49005	2.66185	Surfeit locus protein 4 OS=Homo sapiens OX=9606 GN=SURF4 PE=1 SV=3
				Q9Y3P4	4	RHBDD3	0.351	0.00153666	-1.51046	2.81342	Rhomboid domain-containing protein 3 OS=Homo sapiens OX=9606 GN=RHBDD3 PE=2 SV=1
				Q9H9S5	4	FKRP	0.348	0.0142984	-1.52284	1.84471	Fukutin-related protein OS=Homo sapiens OX=9606 GN=FKRP PE=1 SV=1
				O00400	4	SLC33A1	0.322	0.00237073	-1.63487	2.62512	Acetyl-coenzyme A transporter 1 OS=Homo sapiens OX=9606 GN=SLC33A1 PE=1 SV=1
				P52849	4	NDST2	0.322	0.000348582	-1.63487	3.45769	Bifunctional heparan sulfate N-deacetylase/N-sulfotransferase 2 OS=Homo sapiens OX=9606 GN=NDST2 PE=1 SV=1
				P62820	4	RAB1A	0.317	0.00226182	-1.65745	2.64554	Ras-related protein Rab-1A OS=Homo sapiens OX=9606 GN=RAB1A PE=1 SV=3
				Q4G148	4	GXYLT1	0.27	0.00226057	-1.88897	2.64578	Glucoside xylosyltransferase 1 OS=Homo sapiens OX=9606 GN=GXYLT1 PE=1 SV=2
				P78382	4	SLC35A1	0.227	0.000181807	-2.13924	3.74039	CMP-sialic acid transporter OS=Homo sapiens OX=9606 GN=SLC35A1 PE=2 SV=1
				Q9Y5Z9	4	UBIAD1	0.208	0.000149837	-2.26534	3.82438	UbiA prenyltransferase domain-containing protein 1 OS=Homo sapiens OX=9606 GN=UBIAD1 PE=1 SV=1
				O60507	4	TPST1	0.201	0.00557974	-2.31473	2.25339	Protein-tyrosine sulfotransferase 1 OS=Homo sapiens OX=9606 GN=TPST1 PE=1 SV=1
				Q9UQ53	4	MGAT4B	0.156	0.00125695	-2.68038	2.90068	Alpha-1,3-mannosyl-glycoprotein 4-beta-N-acetylglucosaminyltransferase B OS=Homo sapiens OX=9606 GN=MGAT4B PE=1 SV=1
				Q8IXK2	4	GALNT12	0.143	0.00548475	-2.80591	2.26084	Polypeptide N-acetylgalactosaminyltransferase 12 OS=Homo sapiens OX=9606 GN=GALNT12 PE=1 SV=3
				O60704	4	TPST2	0.01	3.08855e-06	-6.64386	5.51025	Protein-tyrosine sulfotransferase 2 OS=Homo sapiens OX=9606 GN=TPST2 PE=1 SV=1
				Q6L9W6	4	B4GALNT3	0.01	0.000118338	-6.64386	3.92687	Beta-1,4-N-acetylgalactosaminyltransferase 3 OS=Homo sapiens OX=9606 GN=B4GALNT3 PE=1 SV=2
				P53367	3	ARFIP1	27.403	0.000612342	4.77626	3.21301	Arfaptin-1 OS=Homo sapiens OX=9606 GN=ARFIP1 PE=1 SV=2
				P18085	3	ARF4	23.394	0.000758413	4.54807	3.12009	ADP-ribosylation factor 4 OS=Homo sapiens OX=9606 GN=ARF4 PE=1 SV=3
				Q92572	3	AP3S1	20.276	0.00468177	4.3417	2.32959	AP-3 complex subunit sigma-1 OS=Homo sapiens OX=9606 GN=AP3S1 PE=1 SV=1
				Q6ULP2	3		5.52	0.0233563	2.46467	1.6316	Aftiphilin OS=Homo sapiens OX=9606 GN=AFTPH PE=1 SV=3
				Q07960	3	ARHGAP1	4.971	0.000783581	2.31354	3.10592	Rho GTPase-activating protein 1 OS=Homo sapiens OX=9606 GN=ARHGAP1 PE=1 SV=1
				P40616	3	ARL1	3.725	0.000802992	1.89724	3.09529	ADP-ribosylation factor-like protein 1 OS=Homo sapiens OX=9606 GN=ARL1 PE=1 SV=1
				P61018	3	RAB4B	3.697	0.00801477	1.88636	2.09611	Ras-related protein Rab-4B OS=Homo sapiens OX=9606 GN=RAB4B PE=1 SV=1
				O95219	3	SNX4	2.525	0.604583	1.33628	0.218544	Sorting nexin-4 OS=Homo sapiens OX=9606 GN=SNX4 PE=1 SV=1
				O94919	3	ENDOD1	2.34	0.00389545	1.22651	2.40944	Endonuclease domain-containing 1 protein OS=Homo sapiens OX=9606 GN=ENDOD1 PE=1 SV=2
				Q86WG5	3	SBF2	2.049	0.0161446	1.03492	1.79197	Myotubularin-related protein 13 OS=Homo sapiens OX=9606 GN=SBF2 PE=1 SV=1
				Q00765	3	REEP5	1.873	0.0511412	0.905351	1.29123	Receptor expression-enhancing protein 5 OS=Homo sapiens OX=9606 GN=REEP5 PE=1 SV=3
				O94905	3	ERLIN2	1.828	0.00676719	0.870266	2.16959	Erlin-2 OS=Homo sapiens OX=9606 GN=ERLIN2 PE=1 SV=1
				Q9UKV5	3	AMFR	1.657	0.073356	0.728574	1.13456	E3 ubiquitin-protein ligase AMFR OS=Homo sapiens OX=9606 GN=AMFR PE=1 SV=2
				P05062	3	ALDOB	1.596	0.0222069	0.674461	1.65351	Fructose-bisphosphate aldolase B OS=Homo sapiens OX=9606 GN=ALDOB PE=1 SV=2
				Q8WU76	3	SCFD2	1.53	0.00852157	0.613532	2.06948	Sec1 family domain-containing protein 2 OS=Homo sapiens OX=9606 GN=SCFD2 PE=1 SV=2
				P35610	3	SOAT1	1.515	0.146684	0.599318	0.833616	Sterol O-acyltransferase 1 OS=Homo sapiens OX=9606 GN=SOAT1 PE=1 SV=3
				P31946	3	YWHAB	1.482	0.0406526	0.567545	1.39091	14-3-3 protein beta/alpha OS=Homo sapiens OX=9606 GN=YWHAB PE=1 SV=3
				O43491	3	EPB41L2	1.405	0.10509	0.49057	0.978437	Band 4.1-like protein 2 OS=Homo sapiens OX=9606 GN=EPB41L2 PE=1 SV=1
				A4D1U4	3	KIAA1147	1.387	0.0980259	0.471968	1.00866	Protein LCHN OS=Homo sapiens OX=9606 GN=LCHN PE=1 SV=1
				Q9NXN4	3	GDAP2	1.383	0.107454	0.467801	0.968779	Ganglioside-induced differentiation-associated protein 2 OS=Homo sapiens OX=9606 GN=GDAP2 PE=1 SV=1
				Q8NBX0	3	SCCPDH	1.383	0.0634757	0.467801	1.19739	Saccharopine dehydrogenase-like oxidoreductase OS=Homo sapiens OX=9606 GN=SCCPDH PE=1 SV=1
				P29966	3	MARCKS	1.372	0.323908	0.45628	0.489579	Myristoylated alanine-rich C-kinase substrate OS=Homo sapiens OX=9606 GN=MARCKS PE=1 SV=4
				Q96HE7	3	ERO1L; ERO1A	1.372	0.0708086	0.45628	1.14991	ERO1-like protein alpha OS=Homo sapiens OX=9606 GN=ERO1A PE=1 SV=2
				Q8NFQ8	3	TOR1AIP2	1.369	0.348334	0.453122	0.458005	Torsin-1A-interacting protein 2 OS=Homo sapiens OX=9606 GN=TOR1AIP2 PE=1 SV=1
				Q9UL26	3	RAB22A	1.349	0.00179619	0.43189	2.74565	Ras-related protein Rab-22A OS=Homo sapiens OX=9606 GN=RAB22A PE=1 SV=2
				P30825	3	SLC7A1	1.328	0.968508	0.409255	0.0138969	High affinity cationic amino acid transporter 1 OS=Homo sapiens OX=9606 GN=SLC7A1 PE=1 SV=1
				P63104	3	YWHAZ	1.263	0.972926	0.336855	0.0119204	14-3-3 protein zeta/delta OS=Homo sapiens OX=9606 GN=YWHAZ PE=1 SV=1
				Q13148	3	TARDBP	1.249	0.113173	0.320773	0.946257	TAR DNA-binding protein 43 OS=Homo sapiens OX=9606 GN=TARDBP PE=1 SV=1
				Q9HCU5	3	PREB	1.245	0.0564255	0.316146	1.24852	Prolactin regulatory element-binding protein OS=Homo sapiens OX=9606 GN=PREB PE=1 SV=2
				Q9Y6I9	3	TEX264	1.229	0.0263716	0.297485	1.57886	Testis-expressed protein 264 OS=Homo sapiens OX=9606 GN=TEX264 PE=1 SV=1
				Q86UL3	3	AGPAT6; GPAT4	1.227	0.0884369	0.295135	1.05337	Glycerol-3-phosphate acyltransferase 4 OS=Homo sapiens OX=9606 GN=GPAT4 PE=1 SV=1
				O00159	3	MYO1C	1.223	0.12262	0.290424	0.91144	Unconventional myosin-Ic OS=Homo sapiens OX=9606 GN=MYO1C PE=1 SV=4
				Q9UMX5	3	NENF	1.207	0.365642	0.271426	0.436944	Neudesin OS=Homo sapiens OX=9606 GN=NENF PE=1 SV=1
				P14672	3	SLC2A4	1.186	0.288856	0.246104	0.539319	Solute carrier family 2, facilitated glucose transporter member 4 OS=Homo sapiens OX=9606 GN=SLC2A4 PE=1 SV=1
				P43307	3	SSR1	1.17	0.172185	0.226509	0.764005	Translocon-associated protein subunit alpha OS=Homo sapiens OX=9606 GN=SSR1 PE=1 SV=3
				O43861	3	ATP9B	1.17	0.218943	0.226509	0.65967	Probable phospholipid-transporting ATPase IIB OS=Homo sapiens OX=9606 GN=ATP9B PE=2 SV=4
				O95857	3	TSPAN13	1.163	0.515516	0.217851	0.287758	Tetraspanin-13 OS=Homo sapiens OX=9606 GN=TSPAN13 PE=2 SV=1
				P15311	3	EZR	1.163	0.0591111	0.217851	1.22833	Ezrin OS=Homo sapiens OX=9606 GN=EZR PE=1 SV=4
				Q9UJS0	3	SLC25A13	1.163	0.0528106	0.217851	1.27728	Calcium-binding mitochondrial carrier protein Aralar2 OS=Homo sapiens OX=9606 GN=SLC25A13 PE=1 SV=2
				P00558	3	PGK1	1.133	0.802092	0.180148	0.0957756	Phosphoglycerate kinase 1 OS=Homo sapiens OX=9606 GN=PGK1 PE=1 SV=3
				Q96AC1	3	FERMT2	1.131	0.313916	0.177599	0.503186	Fermitin family homolog 2 OS=Homo sapiens OX=9606 GN=FERMT2 PE=1 SV=1
				Q6IAN0	3	DHRS7B	1.122	0.15576	0.166073	0.807545	Dehydrogenase/reductase SDR family member 7B OS=Homo sapiens OX=9606 GN=DHRS7B PE=1 SV=2
				Q9BRX8	3	FAM213A	1.118	0.710837	0.16092	0.14823	Redox-regulatory protein FAM213A OS=Homo sapiens OX=9606 GN=FAM213A PE=1 SV=3
				Q9H3Z4	3	DNAJC5	1.117	0.301176	0.159629	0.521179	DnaJ homolog subfamily C member 5 OS=Homo sapiens OX=9606 GN=DNAJC5 PE=1 SV=1
				P50995	3	ANXA11	1.107	0.0130498	0.146655	1.8844	Annexin A11 OS=Homo sapiens OX=9606 GN=ANXA11 PE=1 SV=1
				Q68DH5	3	LMBRD2	1.106	0.00739411	0.145351	2.13111	LMBR1 domain-containing protein 2 OS=Homo sapiens OX=9606 GN=LMBRD2 PE=1 SV=1
				P17516	3	AKR1C4	1.098	0.480109	0.134878	0.31866	Aldo-keto reductase family 1 member C4 OS=Homo sapiens OX=9606 GN=AKR1C4 PE=1 SV=3
				O00186	3	STXBP3	1.09	0.0715938	0.124328	1.14512	Syntaxin-binding protein 3 OS=Homo sapiens OX=9606 GN=STXBP3 PE=1 SV=2
				Q9Y3U8	3	RPL36	1.089	0.452327	0.123004	0.344548	60S ribosomal protein L36 OS=Homo sapiens OX=9606 GN=RPL36 PE=1 SV=3
				Q9H8H3	3	METTL7A	1.087	0.600423	0.120352	0.221543	Methyltransferase-like protein 7A OS=Homo sapiens OX=9606 GN=METTL7A PE=1 SV=1
				P36871	3	PGM1	1.083	0.886111	0.115033	0.0525118	Phosphoglucomutase-1 OS=Homo sapiens OX=9606 GN=PGM1 PE=1 SV=3
				P08621	3	SNRNP70	1.078	0.830916	0.108357	0.0804427	U1 small nuclear ribonucleoprotein 70 kDa OS=Homo sapiens OX=9606 GN=SNRNP70 PE=1 SV=2
				O96005	3	CLPTM1	1.067	0.667689	0.0935602	0.175426	Cleft lip and palate transmembrane protein 1 OS=Homo sapiens OX=9606 GN=CLPTM1 PE=1 SV=1
				P31930	3	UQCRC1	1.066	0.458913	0.0922074	0.338269	Cytochrome b-c1 complex subunit 1, mitochondrial OS=Homo sapiens OX=9606 GN=UQCRC1 PE=1 SV=3
				P62316	3	SNRPD2	1.065	0.491975	0.0908534	0.308057	Small nuclear ribonucleoprotein Sm D2 OS=Homo sapiens OX=9606 GN=SNRPD2 PE=1 SV=1
				P27338	3	MAOB	1.047	0.802578	0.0662614	0.0955127	Amine oxidase [flavin-containing] B OS=Homo sapiens OX=9606 GN=MAOB PE=1 SV=3
				P11117	3	ACP2	1.039	0.00203137	0.0551957	2.69221	Lysosomal acid phosphatase OS=Homo sapiens OX=9606 GN=ACP2 PE=1 SV=3
				P51687	3	SUOX	1.026	0.895165	0.0370307	0.0480971	Sulfite oxidase, mitochondrial OS=Homo sapiens OX=9606 GN=SUOX PE=1 SV=2
				Q15043	3	SLC39A14	1.025	0.717109	0.0356239	0.144415	Zinc transporter ZIP14 OS=Homo sapiens OX=9606 GN=SLC39A14 PE=1 SV=3
				P78310	3	CXADR	1.018	0.824051	0.0257376	0.0840457	Coxsackievirus and adenovirus receptor OS=Homo sapiens OX=9606 GN=CXADR PE=1 SV=1
				Q02338	3	BDH1	1.015	0.550828	0.0214797	0.258984	D-beta-hydroxybutyrate dehydrogenase, mitochondrial OS=Homo sapiens OX=9606 GN=BDH1 PE=1 SV=3
				P61011	3	SRP54	1.008	0.890101	0.0114956	0.0505605	Signal recognition particle 54 kDa protein OS=Homo sapiens OX=9606 GN=SRP54 PE=1 SV=1
				P55084	3	HADHB	0.998	0.933047	-0.00288828	0.0300966	Trifunctional enzyme subunit beta, mitochondrial OS=Homo sapiens OX=9606 GN=HADHB PE=1 SV=3
				P04075	3	ALDOA	0.997	0.994914	-0.00433459	0.0022144	Fructose-bisphosphate aldolase A OS=Homo sapiens OX=9606 GN=ALDOA PE=1 SV=2
				P05089	3	ARG1	0.992	0.638409	-0.011588	0.194901	Arginase-1 OS=Homo sapiens OX=9606 GN=ARG1 PE=1 SV=2
				P26641	3	EEF1G	0.987	0.74345	-0.018878	0.128748	Elongation factor 1-gamma OS=Homo sapiens OX=9606 GN=EEF1G PE=1 SV=3
				Q99714	3	HSD17B10	0.987	0.549226	-0.018878	0.260249	3-hydroxyacyl-CoA dehydrogenase type-2 OS=Homo sapiens OX=9606 GN=HSD17B10 PE=1 SV=3
				P12236	3	SLC25A6	0.985	0.794513	-0.0218044	0.0998988	ADP/ATP translocase 3 OS=Homo sapiens OX=9606 GN=SLC25A6 PE=1 SV=4
				Q8NC54	3	C5orf15	0.977	0.0139792	-0.0335695	1.85452	Keratinocyte-associated transmembrane protein 2 OS=Homo sapiens OX=9606 GN=KCT2 PE=1 SV=2
				Q13242	3	SRSF9	0.977	0.674869	-0.0335695	0.170781	Serine/arginine-rich splicing factor 9 OS=Homo sapiens OX=9606 GN=SRSF9 PE=1 SV=1
				P62937	3	PPIA	0.975	0.741554	-0.0365259	0.129857	Peptidyl-prolyl cis-trans isomerase A OS=Homo sapiens OX=9606 GN=PPIA PE=1 SV=2
				Q96SU4	3	OSBPL9	0.973	0.375517	-0.0394883	0.425371	Oxysterol-binding protein-related protein 9 OS=Homo sapiens OX=9606 GN=OSBPL9 PE=1 SV=2
				Q9UHN6	3	TMEM2	0.972	0.352765	-0.0409718	0.452515	Cell surface hyaluronidase OS=Homo sapiens OX=9606 GN=TMEM2 PE=1 SV=1
				P55061	3	TMBIM6	0.961	0.516574	-0.0573917	0.286867	Bax inhibitor 1 OS=Homo sapiens OX=9606 GN=TMBIM6 PE=1 SV=2
				P47756	3	CAPZB	0.96	0.00354074	-0.0588937	2.45091	F-actin-capping protein subunit beta OS=Homo sapiens OX=9606 GN=CAPZB PE=1 SV=4
				O14979	3	HNRNPDL; HNRPDL	0.957	0.697385	-0.0634092	0.156527	Heterogeneous nuclear ribonucleoprotein D-like OS=Homo sapiens OX=9606 GN=HNRNPDL PE=1 SV=3
				Q8WU79	3	SMAP2	0.957	0.25917	-0.0634092	0.586415	Stromal membrane-associated protein 2 OS=Homo sapiens OX=9606 GN=SMAP2 PE=1 SV=1
				Q8NBM4	3	UBAC2	0.954	0.0594933	-0.0679388	1.22553	Ubiquitin-associated domain-containing protein 2 OS=Homo sapiens OX=9606 GN=UBAC2 PE=1 SV=1
				O76094	3	SRP72	0.953	0.224516	-0.0694519	0.648752	Signal recognition particle subunit SRP72 OS=Homo sapiens OX=9606 GN=SRP72 PE=1 SV=3
				P49768	3	PSEN1	0.951	0.997348	-0.0724828	0.00115314	Presenilin-1 OS=Homo sapiens OX=9606 GN=PSEN1 PE=1 SV=1
				Q09666	3	AHNAK	0.951	0.332518	-0.0724828	0.478185	Neuroblast differentiation-associated protein AHNAK OS=Homo sapiens OX=9606 GN=AHNAK PE=1 SV=2
				Q5W111	3	SPRYD7	0.95	0.675034	-0.0740006	0.170674	SPRY domain-containing protein 7 OS=Homo sapiens OX=9606 GN=SPRYD7 PE=1 SV=2
				Q5JRA6	3	MIA3	0.939	0.301832	-0.0908029	0.520235	Transport and Golgi organization protein 1 homolog OS=Homo sapiens OX=9606 GN=MIA3 PE=1 SV=1
				P16402	3	HIST1H1D	0.938	0.152787	-0.0923402	0.815913	Histone H1.3 OS=Homo sapiens OX=9606 GN=HIST1H1D PE=1 SV=2
				Q15392	3	DHCR24	0.936	0.15389	-0.0954196	0.812789	Delta(24)-sterol reductase OS=Homo sapiens OX=9606 GN=DHCR24 PE=1 SV=2
				O43759	3	SYNGR1	0.927	0.427322	-0.109359	0.369245	Synaptogyrin-1 OS=Homo sapiens OX=9606 GN=SYNGR1 PE=1 SV=2
				P51991	3	HNRNPA3	0.927	0.660942	-0.109359	0.179836	Heterogeneous nuclear ribonucleoprotein A3 OS=Homo sapiens OX=9606 GN=HNRNPA3 PE=1 SV=2
				P04181	3	OAT	0.921	0.978239	-0.118727	0.009555	Ornithine aminotransferase, mitochondrial OS=Homo sapiens OX=9606 GN=OAT PE=1 SV=1
				Q9BVT8	3	TMUB1	0.912	0.266433	-0.132894	0.574412	Transmembrane and ubiquitin-like domain-containing protein 1 OS=Homo sapiens OX=9606 GN=TMUB1 PE=1 SV=1
				Q9Y277	3	VDAC3	0.911	0.62583	-0.134477	0.203544	Voltage-dependent anion-selective channel protein 3 OS=Homo sapiens OX=9606 GN=VDAC3 PE=1 SV=1
				Q8IY95	3	TMEM192	0.904	0.733345	-0.145605	0.134692	Transmembrane protein 192 OS=Homo sapiens OX=9606 GN=TMEM192 PE=1 SV=1
				O15031	3	PLXNB2	0.904	0.00264665	-0.145605	2.5773	Plexin-B2 OS=Homo sapiens OX=9606 GN=PLXNB2 PE=1 SV=3
				O75821	3	EIF3G	0.901	0.366297	-0.150401	0.436167	Eukaryotic translation initiation factor 3 subunit G OS=Homo sapiens OX=9606 GN=EIF3G PE=1 SV=2
				Q9Y3E5	3	PTRH2	0.901	0.0909576	-0.150401	1.04116	Peptidyl-tRNA hydrolase 2, mitochondrial OS=Homo sapiens OX=9606 GN=PTRH2 PE=1 SV=1
				O60762	3	DPM1	0.899	0.0801447	-0.153607	1.09613	Dolichol-phosphate mannosyltransferase subunit 1 OS=Homo sapiens OX=9606 GN=DPM1 PE=1 SV=1
				Q06323	3	PSME1	0.899	0.156118	-0.153607	0.806548	Proteasome activator complex subunit 1 OS=Homo sapiens OX=9606 GN=PSME1 PE=1 SV=1
				P30533	3	LRPAP1	0.899	0.889651	-0.153607	0.0507801	Alpha-2-macroglobulin receptor-associated protein OS=Homo sapiens OX=9606 GN=LRPAP1 PE=1 SV=1
				Q6ZNA5	3	FRRS1	0.898	0.744609	-0.155213	0.128072	Ferric-chelate reductase 1 OS=Homo sapiens OX=9606 GN=FRRS1 PE=2 SV=2
				P54709	3	ATP1B3	0.897	0.0386461	-0.15682	1.41289	Sodium/potassium-transporting ATPase subunit beta-3 OS=Homo sapiens OX=9606 GN=ATP1B3 PE=1 SV=1
				Q9NY12	3	GAR1	0.897	0.303508	-0.15682	0.517829	H/ACA ribonucleoprotein complex subunit 1 OS=Homo sapiens OX=9606 GN=GAR1 PE=1 SV=1
				P55899	3	FCGRT	0.892	0.423693	-0.164884	0.372948	IgG receptor FcRn large subunit p51 OS=Homo sapiens OX=9606 GN=FCGRT PE=1 SV=1
				Q8IXU6	3	SLC35F2	0.884	0.493383	-0.177882	0.306816	Solute carrier family 35 member F2 OS=Homo sapiens OX=9606 GN=SLC35F2 PE=1 SV=1
				P05106	3	ITGB3	0.876	0.788371	-0.190997	0.10327	Integrin beta-3 OS=Homo sapiens OX=9606 GN=ITGB3 PE=1 SV=2
				O60716	3	CTNND1	0.875	0.25476	-0.192645	0.593869	Catenin delta-1 OS=Homo sapiens OX=9606 GN=CTNND1 PE=1 SV=1
				Q16777	3	HIST2H2AC	0.872	0.610201	-0.1976	0.214527	Histone H2A type 2-C OS=Homo sapiens OX=9606 GN=HIST2H2AC PE=1 SV=4
				P62244	3	RPS15A	0.863	0.226995	-0.212568	0.643984	40S ribosomal protein S15a OS=Homo sapiens OX=9606 GN=RPS15A PE=1 SV=2
				Q08722	3	CD47	0.862	0.103027	-0.21424	0.987047	Leukocyte surface antigen CD47 OS=Homo sapiens OX=9606 GN=CD47 PE=1 SV=1
				Q86X29	3	LSR	0.86	0.0769562	-0.217591	1.11376	Lipolysis-stimulated lipoprotein receptor OS=Homo sapiens OX=9606 GN=LSR PE=1 SV=4
				P09661	3	SNRPA1	0.857	0.0494847	-0.222633	1.30553	U2 small nuclear ribonucleoprotein A' OS=Homo sapiens OX=9606 GN=SNRPA1 PE=1 SV=2
				Q9H3G5	3	CPVL	0.854	0.350346	-0.227692	0.455503	Probable serine carboxypeptidase CPVL OS=Homo sapiens OX=9606 GN=CPVL PE=1 SV=2
				Q8IWT6	3	LRRC8A	0.854	0.544769	-0.227692	0.263787	Volume-regulated anion channel subunit LRRC8A OS=Homo sapiens OX=9606 GN=LRRC8A PE=1 SV=1
				P11279	3	LAMP1	0.853	0.414266	-0.229382	0.382721	Lysosome-associated membrane glycoprotein 1 OS=Homo sapiens OX=9606 GN=LAMP1 PE=1 SV=3
				P04040	3	CAT	0.851	0.0282557	-0.232769	1.54889	Catalase OS=Homo sapiens OX=9606 GN=CAT PE=1 SV=3
				P60891	3	PRPS1	0.848	0.0800943	-0.237864	1.0964	Ribose-phosphate pyrophosphokinase 1 OS=Homo sapiens OX=9606 GN=PRPS1 PE=1 SV=2
				Q9H2V7	3	SPNS1	0.837	0.192306	-0.2567	0.716008	Protein spinster homolog 1 OS=Homo sapiens OX=9606 GN=SPNS1 PE=1 SV=1
				Q15404	3	RSU1	0.825	0.963198	-0.277534	0.0162843	Ras suppressor protein 1 OS=Homo sapiens OX=9606 GN=RSU1 PE=1 SV=3
				O15371	3	EIF3D	0.824	0.161828	-0.279284	0.790947	Eukaryotic translation initiation factor 3 subunit D OS=Homo sapiens OX=9606 GN=EIF3D PE=1 SV=1
				Q9NRZ5	3	AGPAT4	0.819	0.652854	-0.288065	0.185184	1-acyl-sn-glycerol-3-phosphate acyltransferase delta OS=Homo sapiens OX=9606 GN=AGPAT4 PE=1 SV=1
				P46779	3	RPL28	0.796	0.0477198	-0.32916	1.3213	60S ribosomal protein L28 OS=Homo sapiens OX=9606 GN=RPL28 PE=1 SV=3
				P21283	3	ATP6V1C1	0.794	0.0299224	-0.332789	1.524	V-type proton ATPase subunit C 1 OS=Homo sapiens OX=9606 GN=ATP6V1C1 PE=1 SV=4
				Q9Y624	3	F11R	0.792	0.0782784	-0.336428	1.10636	Junctional adhesion molecule A OS=Homo sapiens OX=9606 GN=F11R PE=1 SV=1
				Q13435	3	SF3B2	0.783	0.248405	-0.352916	0.604839	Splicing factor 3B subunit 2 OS=Homo sapiens OX=9606 GN=SF3B2 PE=1 SV=2
				Q9UNN8	3	PROCR	0.776	0.290097	-0.365871	0.537457	Endothelial protein C receptor OS=Homo sapiens OX=9606 GN=PROCR PE=1 SV=1
				Q9UKM9	3	RALY	0.775	0.156923	-0.367732	0.804313	RNA-binding protein Raly OS=Homo sapiens OX=9606 GN=RALY PE=1 SV=1
				P49207	3	RPL34	0.772	0.0450238	-0.373327	1.34656	60S ribosomal protein L34 OS=Homo sapiens OX=9606 GN=RPL34 PE=1 SV=3
				O60506	3	SYNCRIP	0.771	0.0686665	-0.375197	1.16326	Heterogeneous nuclear ribonucleoprotein Q OS=Homo sapiens OX=9606 GN=SYNCRIP PE=1 SV=2
				Q02252	3	ALDH6A1	0.769	0.103758	-0.378944	0.98398	Methylmalonate-semialdehyde dehydrogenase [acylating], mitochondrial OS=Homo sapiens OX=9606 GN=ALDH6A1 PE=1 SV=2
				Q13595	3	TRA2A	0.761	0.0268098	-0.394032	1.57171	Transformer-2 protein homolog alpha OS=Homo sapiens OX=9606 GN=TRA2A PE=1 SV=1
				Q7Z2K6	3	ERMP1	0.761	0.185313	-0.394032	0.732094	Endoplasmic reticulum metallopeptidase 1 OS=Homo sapiens OX=9606 GN=ERMP1 PE=1 SV=2
				Q02543	3	RPL18A	0.76	0.0701083	-0.395929	1.15423	60S ribosomal protein L18a OS=Homo sapiens OX=9606 GN=RPL18A PE=1 SV=2
				P30153	3	PPP2R1A	0.76	0.153546	-0.395929	0.813763	Serine/threonine-protein phosphatase 2A 65 kDa regulatory subunit A alpha isoform OS=Homo sapiens OX=9606 GN=PPP2R1A PE=1 SV=4
				P63220	3	RPS21	0.759	0.0198599	-0.397828	1.70202	40S ribosomal protein S21 OS=Homo sapiens OX=9606 GN=RPS21 PE=1 SV=1
				Q01650	3	SLC7A5	0.753	0.0379557	-0.409278	1.42072	Large neutral amino acids transporter small subunit 1 OS=Homo sapiens OX=9606 GN=SLC7A5 PE=1 SV=2
				P68371	3	TUBB4B	0.75	0.00657764	-0.415037	2.18193	Tubulin beta-4B chain OS=Homo sapiens OX=9606 GN=TUBB4B PE=1 SV=1
				P60033	3	CD81	0.75	0.356265	-0.415037	0.448227	CD81 antigen OS=Homo sapiens OX=9606 GN=CD81 PE=1 SV=1
				P27105	3	STOM	0.749	0.115927	-0.416962	0.935817	Erythrocyte band 7 integral membrane protein OS=Homo sapiens OX=9606 GN=STOM PE=1 SV=3
				Q9Y679	3		0.749	0.0386508	-0.416962	1.41284	Ancient ubiquitous protein 1 OS=Homo sapiens OX=9606 GN=AUP1 PE=1 SV=2
				P46782	3	RPS5	0.744	0.0500202	-0.426625	1.30085	40S ribosomal protein S5 OS=Homo sapiens OX=9606 GN=RPS5 PE=1 SV=4
				Q15599	3	SLC9A3R2	0.744	0.0335029	-0.426625	1.47492	Na(+)/H(+) exchange regulatory cofactor NHE-RF2 OS=Homo sapiens OX=9606 GN=SLC9A3R2 PE=1 SV=2
				Q9UN37	3	VPS4A	0.744	0.683926	-0.426625	0.164991	Vacuolar protein sorting-associated protein 4A OS=Homo sapiens OX=9606 GN=VPS4A PE=1 SV=1
				Q96N66	3	MBOAT7	0.743	0.0914211	-0.428566	1.03895	Lysophospholipid acyltransferase 7 OS=Homo sapiens OX=9606 GN=MBOAT7 PE=1 SV=2
				P46776	3	RPL27A	0.739	0.045615	-0.436354	1.34089	60S ribosomal protein L27a OS=Homo sapiens OX=9606 GN=RPL27A PE=1 SV=2
				Q16625	3	OCLN	0.736	0.0581779	-0.442222	1.23524	Occludin OS=Homo sapiens OX=9606 GN=OCLN PE=1 SV=1
				Q8WVC6	3	DCAKD	0.733	0.0493924	-0.448115	1.30634	Dephospho-CoA kinase domain-containing protein OS=Homo sapiens OX=9606 GN=DCAKD PE=1 SV=1
				Q13247	3	SRSF6	0.732	0.0433255	-0.450084	1.36326	Serine/arginine-rich splicing factor 6 OS=Homo sapiens OX=9606 GN=SRSF6 PE=1 SV=2
				P62913	3	RPL11	0.729	0.0816315	-0.456009	1.08814	60S ribosomal protein L11 OS=Homo sapiens OX=9606 GN=RPL11 PE=1 SV=2
				P51553	3	IDH3G	0.729	0.0129703	-0.456009	1.88705	Isocitrate dehydrogenase [NAD] subunit gamma, mitochondrial OS=Homo sapiens OX=9606 GN=IDH3G PE=1 SV=1
				O75718	3	CRTAP	0.72	0.00977068	-0.473931	2.01007	Cartilage-associated protein OS=Homo sapiens OX=9606 GN=CRTAP PE=1 SV=1
				Q9BWF3	3	RBM4	0.719	0.223592	-0.475936	0.650544	RNA-binding protein 4 OS=Homo sapiens OX=9606 GN=RBM4 PE=1 SV=1
				Q9NRZ9	3	HELLS	0.716	0.0292958	-0.481969	1.5332	Lymphoid-specific helicase OS=Homo sapiens OX=9606 GN=HELLS PE=1 SV=1
				P62745	3	RHOB	0.713	0.225636	-0.488026	0.646592	Rho-related GTP-binding protein RhoB OS=Homo sapiens OX=9606 GN=RHOB PE=1 SV=1
				Q06265	3	EXOSC9	0.71	0.149533	-0.494109	0.825262	Exosome complex component RRP45 OS=Homo sapiens OX=9606 GN=EXOSC9 PE=1 SV=3
				Q86V81	3	ALYREF	0.704	0.338347	-0.506353	0.470637	THO complex subunit 4 OS=Homo sapiens OX=9606 GN=ALYREF PE=1 SV=3
				Q9BQG0	3	MYBBP1A	0.704	0.150828	-0.506353	0.821517	Myb-binding protein 1A OS=Homo sapiens OX=9606 GN=MYBBP1A PE=1 SV=2
				Q8IV08	3	PLD3	0.697	0.137385	-0.520769	0.862062	Phospholipase D3 OS=Homo sapiens OX=9606 GN=PLD3 PE=1 SV=1
				Q9Y5X3	3	SNX5	0.691	0.00628012	-0.533242	2.20203	Sorting nexin-5 OS=Homo sapiens OX=9606 GN=SNX5 PE=1 SV=1
				Q9Y223	3	GNE	0.689	0.0506854	-0.537424	1.29512	Bifunctional UDP-N-acetylglucosamine 2-epimerase/N-acetylmannosamine kinase OS=Homo sapiens OX=9606 GN=GNE PE=1 SV=1
				Q9Y295	3	DRG1	0.681	0.02876	-0.554273	1.54121	Developmentally-regulated GTP-binding protein 1 OS=Homo sapiens OX=9606 GN=DRG1 PE=1 SV=1
				Q6P1J9	3	CDC73	0.681	0.0590078	-0.554273	1.22909	Parafibromin OS=Homo sapiens OX=9606 GN=CDC73 PE=1 SV=1
				O60884	3	DNAJA2	0.677	0.026638	-0.562772	1.5745	DnaJ homolog subfamily A member 2 OS=Homo sapiens OX=9606 GN=DNAJA2 PE=1 SV=1
				Q02978	3	SLC25A11	0.674	0.10504	-0.56918	0.978647	Mitochondrial 2-oxoglutarate/malate carrier protein OS=Homo sapiens OX=9606 GN=SLC25A11 PE=1 SV=3
				O43324	3	EEF1E1	0.67	0.00543649	-0.577767	2.26468	Eukaryotic translation elongation factor 1 epsilon-1 OS=Homo sapiens OX=9606 GN=EEF1E1 PE=1 SV=1
				P35241	3	RDX	0.665	0.126036	-0.588574	0.899504	Radixin OS=Homo sapiens OX=9606 GN=RDX PE=1 SV=1
				Q9UPU5	3	USP24	0.665	0.14501	-0.588574	0.838601	Ubiquitin carboxyl-terminal hydrolase 24 OS=Homo sapiens OX=9606 GN=USP24 PE=1 SV=3
				Q86W74	3	ANKRD46	0.663	0.00124559	-0.592919	2.90463	Ankyrin repeat domain-containing protein 46 OS=Homo sapiens OX=9606 GN=ANKRD46 PE=1 SV=1
				P14866	3	HNRNPL	0.659	0.90387	-0.60165	0.0438942	Heterogeneous nuclear ribonucleoprotein L OS=Homo sapiens OX=9606 GN=HNRNPL PE=1 SV=2
				P10620	3	MGST1	0.656	0.371838	-0.608232	0.429646	Microsomal glutathione S-transferase 1 OS=Homo sapiens OX=9606 GN=MGST1 PE=1 SV=1
				P62266	3	RPS23	0.656	0.0494188	-0.608232	1.30611	40S ribosomal protein S23 OS=Homo sapiens OX=9606 GN=RPS23 PE=1 SV=3
				P61353	3	RPL27	0.653	0.0574633	-0.614845	1.24061	60S ribosomal protein L27 OS=Homo sapiens OX=9606 GN=RPL27 PE=1 SV=2
				Q14344	3	GNA13	0.653	0.00153074	-0.614845	2.8151	Guanine nucleotide-binding protein subunit alpha-13 OS=Homo sapiens OX=9606 GN=GNA13 PE=1 SV=2
				O14672	3	ADAM10	0.651	0.166039	-0.619271	0.77979	Disintegrin and metalloproteinase domain-containing protein 10 OS=Homo sapiens OX=9606 GN=ADAM10 PE=1 SV=1
				Q5VW38	3	GPR107	0.649	0.000869674	-0.62371	3.06064	Protein GPR107 OS=Homo sapiens OX=9606 GN=GPR107 PE=1 SV=1
				O60610	3	DIAPH1	0.648	0.00695445	-0.625934	2.15774	Protein diaphanous homolog 1 OS=Homo sapiens OX=9606 GN=DIAPH1 PE=1 SV=2
				Q9H082	3	RAB33B	0.645	0.0960769	-0.632629	1.01738	Ras-related protein Rab-33B OS=Homo sapiens OX=9606 GN=RAB33B PE=1 SV=1
				Q92542	3	NCSTN	0.64	0.189996	-0.643856	0.721254	Nicastrin OS=Homo sapiens OX=9606 GN=NCSTN PE=1 SV=2
				O43731	3	KDELR3	0.639	0.0659363	-0.646112	1.18088	ER lumen protein-retaining receptor 3 OS=Homo sapiens OX=9606 GN=KDELR3 PE=2 SV=1
				P84103	3	SRSF3	0.638	0.153391	-0.648372	0.814201	Serine/arginine-rich splicing factor 3 OS=Homo sapiens OX=9606 GN=SRSF3 PE=1 SV=1
				P04062	3	GBA	0.635	0.0890157	-0.655172	1.05053	Glucosylceramidase OS=Homo sapiens OX=9606 GN=GBA PE=1 SV=3
				P78344	3	EIF4G2	0.633	0.134374	-0.659723	0.871683	Eukaryotic translation initiation factor 4 gamma 2 OS=Homo sapiens OX=9606 GN=EIF4G2 PE=1 SV=1
				O14773	3	TPP1	0.632	0.0380685	-0.662004	1.41943	Tripeptidyl-peptidase 1 OS=Homo sapiens OX=9606 GN=TPP1 PE=1 SV=2
				O43657	3	TSPAN6	0.628	0.153106	-0.671164	0.815008	Tetraspanin-6 OS=Homo sapiens OX=9606 GN=TSPAN6 PE=1 SV=1
				P43652	3	AFM	0.619	0.114657	-0.691989	0.9406	Afamin OS=Homo sapiens OX=9606 GN=AFM PE=1 SV=1
				P50897	3	PPT1	0.608	0.00838705	-0.717857	2.07639	Palmitoyl-protein thioesterase 1 OS=Homo sapiens OX=9606 GN=PPT1 PE=1 SV=1
				P84095	3	RHOG	0.603	0.0319933	-0.72977	1.49494	Rho-related GTP-binding protein RhoG OS=Homo sapiens OX=9606 GN=RHOG PE=1 SV=1
				O00592	3	PODXL	0.599	0.00838743	-0.739372	2.07637	Podocalyxin OS=Homo sapiens OX=9606 GN=PODXL PE=1 SV=2
				P57678	3	GEMIN4	0.595	0.0780592	-0.749038	1.10758	Gem-associated protein 4 OS=Homo sapiens OX=9606 GN=GEMIN4 PE=1 SV=2
				Q14108	3	SCARB2	0.593	0.0157064	-0.753896	1.80392	Lysosome membrane protein 2 OS=Homo sapiens OX=9606 GN=SCARB2 PE=1 SV=2
				P10398	3	ARAF	0.592	0.0231465	-0.756331	1.63552	Serine/threonine-protein kinase A-Raf OS=Homo sapiens OX=9606 GN=ARAF PE=1 SV=2
				P46778	3	RPL21	0.588	0.00842592	-0.766112	2.07438	60S ribosomal protein L21 OS=Homo sapiens OX=9606 GN=RPL21 PE=1 SV=2
				P62495	3	ETF1	0.582	0.106126	-0.780909	0.974178	Eukaryotic peptide chain release factor subunit 1 OS=Homo sapiens OX=9606 GN=ETF1 PE=1 SV=3
				O15258	3	RER1	0.576	0.032132	-0.795859	1.49306	Protein RER1 OS=Homo sapiens OX=9606 GN=RER1 PE=1 SV=1
				Q9BRJ6	3	C7orf50	0.575	0.0335046	-0.798366	1.4749	Uncharacterized protein C7orf50 OS=Homo sapiens OX=9606 GN=C7orf50 PE=1 SV=1
				P18621	3	RPL17	0.572	0.00203074	-0.805913	2.69235	60S ribosomal protein L17 OS=Homo sapiens OX=9606 GN=RPL17 PE=1 SV=3
				P43686	3	PSMC4	0.567	0.0637259	-0.818579	1.19568	26S proteasome regulatory subunit 6B OS=Homo sapiens OX=9606 GN=PSMC4 PE=1 SV=2
				Q96I99	3	SUCLG2	0.555	0.0227158	-0.84944	1.64367	Succinate--CoA ligase [GDP-forming] subunit beta, mitochondrial OS=Homo sapiens OX=9606 GN=SUCLG2 PE=1 SV=2
				P13987	3	CD59	0.554	0.019109	-0.852042	1.71876	CD59 glycoprotein OS=Homo sapiens OX=9606 GN=CD59 PE=1 SV=1
				Q13151	3	HNRNPA0	0.548	0.234543	-0.867752	0.629778	Heterogeneous nuclear ribonucleoprotein A0 OS=Homo sapiens OX=9606 GN=HNRNPA0 PE=1 SV=1
				Q6P996	3	PDXDC1; LOC102724985	0.542	0.0656087	-0.883635	1.18304	Pyridoxal-dependent decarboxylase domain-containing protein 1 OS=Homo sapiens OX=9606 GN=PDXDC1 PE=1 SV=2
				P62879	3	GNB2	0.535	0.00165585	-0.902389	2.78098	Guanine nucleotide-binding protein G(I)/G(S)/G(T) subunit beta-2 OS=Homo sapiens OX=9606 GN=GNB2 PE=1 SV=3
				P25685	3	DNAJB1	0.533	0.0595741	-0.907793	1.22494	DnaJ homolog subfamily B member 1 OS=Homo sapiens OX=9606 GN=DNAJB1 PE=1 SV=4
				Q8NHP8	3	PLBD2	0.531	0.042799	-0.913216	1.36857	Putative phospholipase B-like 2 OS=Homo sapiens OX=9606 GN=PLBD2 PE=1 SV=2
				Q8WUY1	3	THEM6	0.53	0.000484206	-0.915936	3.31497	Protein THEM6 OS=Homo sapiens OX=9606 GN=THEM6 PE=1 SV=2
				Q04637	3	EIF4G1	0.524	0.00815271	-0.932361	2.0887	Eukaryotic translation initiation factor 4 gamma 1 OS=Homo sapiens OX=9606 GN=EIF4G1 PE=1 SV=4
				P08183	3	ABCB1	0.513	0.89544	-0.962969	0.0479634	Multidrug resistance protein 1 OS=Homo sapiens OX=9606 GN=ABCB1 PE=1 SV=3
				Q9H0V1	3	TMEM168	0.506	0.015642	-0.982791	1.80571	Transmembrane protein 168 OS=Homo sapiens OX=9606 GN=TMEM168 PE=2 SV=2
				P46379	3	BAG6	0.497	0.341029	-1.00868	0.467209	Large proline-rich protein BAG6 OS=Homo sapiens OX=9606 GN=BAG6 PE=1 SV=2
				P62854	3	RPS26; LOC101929876; RPS26P25	0.492	0.0518508	-1.02327	1.28524	40S ribosomal protein S26 OS=Homo sapiens OX=9606 GN=RPS26 PE=1 SV=3
				P43003	3	SLC1A3	0.49	0.0111907	-1.02915	1.95114	Excitatory amino acid transporter 1 OS=Homo sapiens OX=9606 GN=SLC1A3 PE=1 SV=1
				Q6UW68	3	TMEM205	0.481	0.0105303	-1.05589	1.97756	Transmembrane protein 205 OS=Homo sapiens OX=9606 GN=TMEM205 PE=1 SV=1
				P60866	3	RPS20	0.479	0.0367472	-1.0619	1.43478	40S ribosomal protein S20 OS=Homo sapiens OX=9606 GN=RPS20 PE=1 SV=1
				Q6P2E9	3	EDC4	0.472	0.00350945	-1.08314	2.45476	Enhancer of mRNA-decapping protein 4 OS=Homo sapiens OX=9606 GN=EDC4 PE=1 SV=1
				O15155	3	BET1	0.466	0.00197974	-1.1016	2.70339	BET1 homolog OS=Homo sapiens OX=9606 GN=BET1 PE=1 SV=1
				Q4VCS5	3	AMOT	0.449	0.0217362	-1.15521	1.66282	Angiomotin OS=Homo sapiens OX=9606 GN=AMOT PE=1 SV=1
				Q6GYQ0	3	RALGAPA1	0.447	0.0149343	-1.16165	1.82582	Ral GTPase-activating protein subunit alpha-1 OS=Homo sapiens OX=9606 GN=RALGAPA1 PE=1 SV=1
				Q00577	3	PURA	0.446	0.00611451	-1.16488	2.21364	Transcriptional activator protein Pur-alpha OS=Homo sapiens OX=9606 GN=PURA PE=1 SV=2
				Q96IW7	3	SEC22A	0.443	0.00122365	-1.17462	2.91234	Vesicle-trafficking protein SEC22a OS=Homo sapiens OX=9606 GN=SEC22A PE=1 SV=1
				Q09161	3	NCBP1	0.442	0.172834	-1.17788	0.762372	Nuclear cap-binding protein subunit 1 OS=Homo sapiens OX=9606 GN=NCBP1 PE=1 SV=1
				Q3ZAQ7	3	VMA21	0.438	0.00726777	-1.191	2.1386	Vacuolar ATPase assembly integral membrane protein VMA21 OS=Homo sapiens OX=9606 GN=VMA21 PE=1 SV=1
				Q9Y3E0	3	GOLT1B	0.411	0.0142005	-1.28279	1.8477	Vesicle transport protein GOT1B OS=Homo sapiens OX=9606 GN=GOLT1B PE=1 SV=1
				O00763	3	ACACB	0.407	0.149099	-1.2969	0.826526	Acetyl-CoA carboxylase 2 OS=Homo sapiens OX=9606 GN=ACACB PE=1 SV=3
				Q9HBF4	3	ZFYVE1	0.402	0.0256975	-1.31473	1.59011	Zinc finger FYVE domain-containing protein 1 OS=Homo sapiens OX=9606 GN=ZFYVE1 PE=1 SV=1
				Q14203	3	DCTN1	0.402	0.0171738	-1.31473	1.76513	Dynactin subunit 1 OS=Homo sapiens OX=9606 GN=DCTN1 PE=1 SV=3
				Q658Y4	3	FAM91A1	0.389	0.000600877	-1.36216	3.22121	Protein FAM91A1 OS=Homo sapiens OX=9606 GN=FAM91A1 PE=1 SV=3
				P46060	3	RANGAP1	0.387	0.0233152	-1.36959	1.63236	Ran GTPase-activating protein 1 OS=Homo sapiens OX=9606 GN=RANGAP1 PE=1 SV=1
				P62873	3	GNB1	0.376	0.00296157	-1.4112	2.52848	Guanine nucleotide-binding protein G(I)/G(S)/G(T) subunit beta-1 OS=Homo sapiens OX=9606 GN=GNB1 PE=1 SV=3
				Q9GZM5	3	YIPF3	0.366	0.0126614	-1.45008	1.89752	Protein YIPF3 OS=Homo sapiens OX=9606 GN=YIPF3 PE=1 SV=1
				P61019	3	RAB2A	0.363	5.7349e-06	-1.46196	5.24147	Ras-related protein Rab-2A OS=Homo sapiens OX=9606 GN=RAB2A PE=1 SV=1
				Q13445	3	TMED1	0.361	0.0105725	-1.46993	1.97582	Transmembrane emp24 domain-containing protein 1 OS=Homo sapiens OX=9606 GN=TMED1 PE=1 SV=1
				Q9NPF0	3	CD320	0.351	0.00169211	-1.51046	2.77157	CD320 antigen OS=Homo sapiens OX=9606 GN=CD320 PE=1 SV=1
				O75354	3	ENTPD6	0.338	0.0210451	-1.5649	1.67685	Ectonucleoside triphosphate diphosphohydrolase 6 OS=Homo sapiens OX=9606 GN=ENTPD6 PE=1 SV=3
				Q9NYM9	3	BET1L	0.337	0.00161899	-1.56918	2.79076	BET1-like protein OS=Homo sapiens OX=9606 GN=BET1L PE=1 SV=1
				Q9H4A5	3	GOLPH3L	0.318	0.00197466	-1.6529	2.70451	Golgi phosphoprotein 3-like OS=Homo sapiens OX=9606 GN=GOLPH3L PE=1 SV=1
				P15291	3	B4GALT1	0.306	0.00146368	-1.7084	2.83455	Beta-1,4-galactosyltransferase 1 OS=Homo sapiens OX=9606 GN=B4GALT1 PE=1 SV=5
				O00559	3	EBAG9	0.27	0.000889895	-1.88897	3.05066	Receptor-binding cancer antigen expressed on SiSo cells OS=Homo sapiens OX=9606 GN=EBAG9 PE=1 SV=1
				O75072	3	FKTN	0.252	0.0018137	-1.9885	2.74143	Fukutin OS=Homo sapiens OX=9606 GN=FKTN PE=1 SV=2
				Q0JRZ9	3	FCHO2	0.24	0.108028	-2.05889	0.966464	F-BAR domain only protein 2 OS=Homo sapiens OX=9606 GN=FCHO2 PE=1 SV=2
				Q11206	3	ST3GAL4	0.235	0.000408805	-2.08927	3.38848	CMP-N-acetylneuraminate-beta-galactosamide-alpha-2,3-sialyltransferase 4 OS=Homo sapiens OX=9606 GN=ST3GAL4 PE=2 SV=1
				Q3T906	3	GNPTAB	0.224	0.0019922	-2.15843	2.70067	N-acetylglucosamine-1-phosphotransferase subunits alpha/beta OS=Homo sapiens OX=9606 GN=GNPTAB PE=1 SV=1
				Q587I9	3	SFT2D3	0.217	0.000297151	-2.20423	3.52702	Vesicle transport protein SFT2C OS=Homo sapiens OX=9606 GN=SFT2D3 PE=2 SV=1
				Q8NCW6	3	GALNT11	0.216	0.000323787	-2.2109	3.48974	Polypeptide N-acetylgalactosaminyltransferase 11 OS=Homo sapiens OX=9606 GN=GALNT11 PE=1 SV=2
				Q6N075	3	MFSD5	0.209	0.0251292	-2.25843	1.59982	Molybdate-anion transporter OS=Homo sapiens OX=9606 GN=MFSD5 PE=1 SV=2
				Q8IUH5	3	ZDHHC17	0.204	0.000589915	-2.29336	3.22921	Palmitoyltransferase ZDHHC17 OS=Homo sapiens OX=9606 GN=ZDHHC17 PE=1 SV=2
				Q93063	3	EXT2	0.204	0.000954499	-2.29336	3.02022	Exostosin-2 OS=Homo sapiens OX=9606 GN=EXT2 PE=1 SV=1
				P62318	3	SNRPD3	0.197	0.407681	-2.34373	0.38968	Small nuclear ribonucleoprotein Sm D3 OS=Homo sapiens OX=9606 GN=SNRPD3 PE=1 SV=1
				Q96FL9	3	GALNT14	0.194	0.000181194	-2.36587	3.74186	Polypeptide N-acetylgalactosaminyltransferase 14 OS=Homo sapiens OX=9606 GN=GALNT14 PE=1 SV=1
				Q5VSG8	3	MANEAL	0.177	0.170017	-2.49818	0.769507	Glycoprotein endo-alpha-1,2-mannosidase-like protein OS=Homo sapiens OX=9606 GN=MANEAL PE=2 SV=1
				Q9UBV7	3	B4GALT7	0.155	0.00117543	-2.68966	2.9298	Beta-1,4-galactosyltransferase 7 OS=Homo sapiens OX=9606 GN=B4GALT7 PE=1 SV=1
				Q9NQZ7	3	ENTPD7	0.133	0.00164143	-2.9105	2.78478	Ectonucleoside triphosphate diphosphohydrolase 7 OS=Homo sapiens OX=9606 GN=ENTPD7 PE=2 SV=1
				Q8IUC8	3	GALNT13	0.01	0.00470734	-6.64386	2.32722	Polypeptide N-acetylgalactosaminyltransferase 13 OS=Homo sapiens OX=9606 GN=GALNT13 PE=2 SV=2
				O95427	3	PIGN	0.01	0.00402333	-6.64386	2.39541	GPI ethanolamine phosphate transferase 1 OS=Homo sapiens OX=9606 GN=PIGN PE=1 SV=1
				Q8N4L2	2	TMEM55A; PIP4P2	100	0.00176223	6.64386	2.75394	Type 2 phosphatidylinositol 4,5-bisphosphate 4-phosphatase OS=Homo sapiens OX=9606 GN=PIP4P2 PE=1 SV=1
				Q9NV70	2	EXOC1	100	0.0266926	6.64386	1.57361	Exocyst complex component 1 OS=Homo sapiens OX=9606 GN=EXOC1 PE=1 SV=4
				P53365	2	ARFIP2	13.105	0.00266998	3.71205	2.57349	Arfaptin-2 OS=Homo sapiens OX=9606 GN=ARFIP2 PE=1 SV=1
				P56377	2	AP1S2	13.032	0.00671086	3.70399	2.17322	AP-1 complex subunit sigma-2 OS=Homo sapiens OX=9606 GN=AP1S2 PE=1 SV=1
				Q9P299	2	COPZ2	3.811	0.00155358	1.93017	2.80867	Coatomer subunit zeta-2 OS=Homo sapiens OX=9606 GN=COPZ2 PE=2 SV=1
				Q9NR31	2	SAR1A	3.59	0.00201246	1.84398	2.69627	GTP-binding protein SAR1a OS=Homo sapiens OX=9606 GN=SAR1A PE=1 SV=1
				Q9UNH6	2	SNX7	2.325	0.00178736	1.21723	2.74779	Sorting nexin-7 OS=Homo sapiens OX=9606 GN=SNX7 PE=1 SV=1
				Q5EBL8	2	PDZD11	2.315	0.436575	1.21101	0.359941	PDZ domain-containing protein 11 OS=Homo sapiens OX=9606 GN=PDZD11 PE=1 SV=2
				Q5VWJ9	2	SNX30	1.979	0.0542209	0.984772	1.26583	Sorting nexin-30 OS=Homo sapiens OX=9606 GN=SNX30 PE=1 SV=1
				A8MWY0	2	KIAA1324L	1.886	0.0444847	0.91533	1.35179	UPF0577 protein KIAA1324-like OS=Homo sapiens OX=9606 GN=KIAA1324L PE=1 SV=2
				Q9H6H4	2	REEP4	1.87	0.0105973	0.903038	1.97481	Receptor expression-enhancing protein 4 OS=Homo sapiens OX=9606 GN=REEP4 PE=1 SV=1
				O95881	2	TXNDC12	1.83	0.0190692	0.871844	1.71967	Thioredoxin domain-containing protein 12 OS=Homo sapiens OX=9606 GN=TXNDC12 PE=1 SV=1
				Q6PIU2	2	NCEH1	1.797	0.00157099	0.84559	2.80383	Neutral cholesterol ester hydrolase 1 OS=Homo sapiens OX=9606 GN=NCEH1 PE=1 SV=3
				P62826	2	RAN	1.793	0.00936532	0.842375	2.02848	GTP-binding nuclear protein Ran OS=Homo sapiens OX=9606 GN=RAN PE=1 SV=3
				Q9Y6B6	2	SAR1B	1.768	0.0101865	0.822118	1.99198	GTP-binding protein SAR1b OS=Homo sapiens OX=9606 GN=SAR1B PE=1 SV=1
				Q8WY22	2	BRI3BP	1.768	0.0132113	0.822118	1.87906	BRI3-binding protein OS=Homo sapiens OX=9606 GN=BRI3BP PE=1 SV=1
				Q8TCT9	2	HM13	1.735	0.0529057	0.794936	1.2765	Minor histocompatibility antigen H13 OS=Homo sapiens OX=9606 GN=HM13 PE=1 SV=1
				P52209	2	PGD	1.731	0.230158	0.791606	0.637974	6-phosphogluconate dehydrogenase, decarboxylating OS=Homo sapiens OX=9606 GN=PGD PE=1 SV=3
				Q9UNW1	2	MINPP1	1.638	0.00729944	0.711935	2.13671	Multiple inositol polyphosphate phosphatase 1 OS=Homo sapiens OX=9606 GN=MINPP1 PE=1 SV=1
				Q8WVX9	2	FAR1	1.602	0.212243	0.679874	0.673166	Fatty acyl-CoA reductase 1 OS=Homo sapiens OX=9606 GN=FAR1 PE=1 SV=1
				P27348	2	YWHAQ	1.597	0.00433955	0.675364	2.36256	14-3-3 protein theta OS=Homo sapiens OX=9606 GN=YWHAQ PE=1 SV=1
				P13804	2	ETFA	1.592	0.329966	0.67084	0.481531	Electron transfer flavoprotein subunit alpha, mitochondrial OS=Homo sapiens OX=9606 GN=ETFA PE=1 SV=1
				Q9P0I2	2	EMC3	1.566	0.0150653	0.647084	1.82202	ER membrane protein complex subunit 3 OS=Homo sapiens OX=9606 GN=EMC3 PE=1 SV=3
				Q9UQB8	2	BAIAP2	1.556	0.374678	0.637842	0.426342	Brain-specific angiogenesis inhibitor 1-associated protein 2 OS=Homo sapiens OX=9606 GN=BAIAP2 PE=1 SV=1
				Q9H223	2	EHD4	1.521	0.422509	0.60502	0.374164	EH domain-containing protein 4 OS=Homo sapiens OX=9606 GN=EHD4 PE=1 SV=1
				O43264	2	ZW10	1.482	0.0325693	0.567545	1.48719	Centromere/kinetochore protein zw10 homolog OS=Homo sapiens OX=9606 GN=ZW10 PE=1 SV=3
				Q9NPA0	2	EMC7	1.48	0.0293613	0.565597	1.53222	ER membrane protein complex subunit 7 OS=Homo sapiens OX=9606 GN=EMC7 PE=1 SV=1
				Q9HDC5	2	JPH1	1.469	0.0319985	0.554834	1.49487	Junctophilin-1 OS=Homo sapiens OX=9606 GN=JPH1 PE=1 SV=2
				Q9HAU0	2	PLEKHA5	1.445	0.390667	0.531069	0.408193	Pleckstrin homology domain-containing family A member 5 OS=Homo sapiens OX=9606 GN=PLEKHA5 PE=1 SV=1
				P33261	2	CYP2C19	1.44	0.034044	0.526069	1.46796	Cytochrome P450 2C19 OS=Homo sapiens OX=9606 GN=CYP2C19 PE=1 SV=3
				P35221	2	CTNNA1	1.435	0.275265	0.521051	0.560249	Catenin alpha-1 OS=Homo sapiens OX=9606 GN=CTNNA1 PE=1 SV=1
				P42704	2	LRPPRC	1.433	0.151902	0.519039	0.818437	Leucine-rich PPR motif-containing protein, mitochondrial OS=Homo sapiens OX=9606 GN=LRPPRC PE=1 SV=3
				P61586	2	RHOA	1.424	0.446607	0.509949	0.350074	Transforming protein RhoA OS=Homo sapiens OX=9606 GN=RHOA PE=1 SV=1
				P06133	2	UGT2B4	1.411	0.268604	0.496718	0.570888	UDP-glucuronosyltransferase 2B4 OS=Homo sapiens OX=9606 GN=UGT2B4 PE=1 SV=2
				P60900	2	PSMA6	1.402	0.266442	0.487486	0.574397	Proteasome subunit alpha type-6 OS=Homo sapiens OX=9606 GN=PSMA6 PE=1 SV=1
				Q9NZ52	2	GGA3	1.402	0.00805237	0.487486	2.09408	ADP-ribosylation factor-binding protein GGA3 OS=Homo sapiens OX=9606 GN=GGA3 PE=1 SV=1
				P09488	2	GSTM1	1.372	0.187784	0.45628	0.726342	Glutathione S-transferase Mu 1 OS=Homo sapiens OX=9606 GN=GSTM1 PE=1 SV=3
				Q96HD1	2	CRELD1	1.369	0.18714	0.453122	0.727834	Cysteine-rich with EGF-like domain protein 1 OS=Homo sapiens OX=9606 GN=CRELD1 PE=1 SV=3
				Q9NUQ7	2	UFSP2	1.333	0.427123	0.414677	0.369447	Ufm1-specific protease 2 OS=Homo sapiens OX=9606 GN=UFSP2 PE=1 SV=3
				P61803	2	DAD1	1.328	0.0254703	0.409255	1.59397	Dolichyl-diphosphooligosaccharide--protein glycosyltransferase subunit DAD1 OS=Homo sapiens OX=9606 GN=DAD1 PE=1 SV=3
				P13797	2	PLS3	1.323	0.0141523	0.403813	1.84917	Plastin-3 OS=Homo sapiens OX=9606 GN=PLS3 PE=1 SV=4
				Q15041	2	ARL6IP1	1.317	0.22077	0.397255	0.656059	ADP-ribosylation factor-like protein 6-interacting protein 1 OS=Homo sapiens OX=9606 GN=ARL6IP1 PE=1 SV=2
				O43402	2	EMC8	1.304	0.115365	0.382944	0.937926	ER membrane protein complex subunit 8 OS=Homo sapiens OX=9606 GN=EMC8 PE=1 SV=1
				Q9UNK9	2	ANGEL1	1.299	0.0402132	0.377401	1.39563	Protein angel homolog 1 OS=Homo sapiens OX=9606 GN=ANGEL1 PE=1 SV=1
				O43488	2	AKR7A2	1.276	0.965712	0.351628	0.0151525	Aflatoxin B1 aldehyde reductase member 2 OS=Homo sapiens OX=9606 GN=AKR7A2 PE=1 SV=3
				Q16696	2	CYP2A13	1.263	0.275058	0.336855	0.560575	Cytochrome P450 2A13 OS=Homo sapiens OX=9606 GN=CYP2A13 PE=1 SV=3
				Q9ULC5	2	ACSL5	1.258	0.377768	0.331132	0.422775	Long-chain-fatty-acid--CoA ligase 5 OS=Homo sapiens OX=9606 GN=ACSL5 PE=1 SV=1
				Q8NHP6	2	MOSPD2	1.256	0.135859	0.328836	0.866911	Motile sperm domain-containing protein 2 OS=Homo sapiens OX=9606 GN=MOSPD2 PE=1 SV=1
				P67812	2	SEC11A	1.247	0.0198622	0.318461	1.70197	Signal peptidase complex catalytic subunit SEC11A OS=Homo sapiens OX=9606 GN=SEC11A PE=1 SV=1
				Q15005	2	SPCS2	1.243	0.062961	0.313826	1.20093	Signal peptidase complex subunit 2 OS=Homo sapiens OX=9606 GN=SPCS2 PE=1 SV=3
				O43169	2	CYB5B	1.242	0.181299	0.312665	0.741604	Cytochrome b5 type B OS=Homo sapiens OX=9606 GN=CYB5B PE=1 SV=2
				Q06136	2	KDSR	1.238	0.935872	0.308011	0.0287835	3-ketodihydrosphingosine reductase OS=Homo sapiens OX=9606 GN=KDSR PE=1 SV=1
				P52758	2	HRSP12; RIDA	1.23	0.431902	0.298658	0.364615	2-iminobutanoate/2-iminopropanoate deaminase OS=Homo sapiens OX=9606 GN=RIDA PE=1 SV=1
				Q7RTV2	2	GSTA5	1.226	0.323699	0.293959	0.489859	Glutathione S-transferase A5 OS=Homo sapiens OX=9606 GN=GSTA5 PE=1 SV=1
				P61009	2	SPCS3	1.223	0.000469431	0.290424	3.32843	Signal peptidase complex subunit 3 OS=Homo sapiens OX=9606 GN=SPCS3 PE=1 SV=1
				O60220	2	TIMM8A	1.204	0.472903	0.267835	0.325228	Mitochondrial import inner membrane translocase subunit Tim8 A OS=Homo sapiens OX=9606 GN=TIMM8A PE=1 SV=1
				Q96A33	2	CCDC47	1.194	0.266856	0.255803	0.573722	Coiled-coil domain-containing protein 47 OS=Homo sapiens OX=9606 GN=CCDC47 PE=1 SV=1
				Q9HD20	2	ATP13A1	1.184	0.333206	0.243669	0.477287	Manganese-transporting ATPase 13A1 OS=Homo sapiens OX=9606 GN=ATP13A1 PE=1 SV=2
				P84243	2	H3F3A; H3F3AP4; H3F3B	1.178	0.674553	0.23634	0.170984	Histone H3.3 OS=Homo sapiens OX=9606 GN=H3F3A PE=1 SV=2
				P32121	2	ARRB2	1.177	0.352199	0.235114	0.453212	Beta-arrestin-2 OS=Homo sapiens OX=9606 GN=ARRB2 PE=1 SV=2
				O43399	2	TPD52L2	1.176	0.0462544	0.233888	1.33485	Tumor protein D54 OS=Homo sapiens OX=9606 GN=TPD52L2 PE=1 SV=2
				Q14527	2	HLTF	1.167	0.241582	0.222805	0.616936	Helicase-like transcription factor OS=Homo sapiens OX=9606 GN=HLTF PE=1 SV=2
				P49189	2	ALDH9A1	1.163	0.330167	0.217851	0.481267	4-trimethylaminobutyraldehyde dehydrogenase OS=Homo sapiens OX=9606 GN=ALDH9A1 PE=1 SV=3
				P32754	2	HPD	1.158	0.506908	0.211635	0.295071	4-hydroxyphenylpyruvate dioxygenase OS=Homo sapiens OX=9606 GN=HPD PE=1 SV=2
				O75071	2	EFCAB14; KIAA0494	1.155	0.152552	0.207893	0.816581	EF-hand calcium-binding domain-containing protein 14 OS=Homo sapiens OX=9606 GN=EFCAB14 PE=1 SV=1
				P04114	2	APOB	1.154	0.151555	0.206643	0.819428	Apolipoprotein B-100 OS=Homo sapiens OX=9606 GN=APOB PE=1 SV=2
				P24539	2	ATP5F1	1.154	0.560181	0.206643	0.251672	ATP synthase F(0) complex subunit B1, mitochondrial OS=Homo sapiens OX=9606 GN=ATP5F1 PE=1 SV=2
				Q15006	2	EMC2	1.152	0.320257	0.204141	0.494501	ER membrane protein complex subunit 2 OS=Homo sapiens OX=9606 GN=EMC2 PE=1 SV=1
				Q9H9B4	2	SFXN1	1.143	0.617777	0.192825	0.209168	Sideroflexin-1 OS=Homo sapiens OX=9606 GN=SFXN1 PE=1 SV=4
				Q9P2W9	2	STX18	1.139	0.274011	0.187768	0.562232	Syntaxin-18 OS=Homo sapiens OX=9606 GN=STX18 PE=1 SV=1
				Q969P0	2	IGSF8	1.134	0.456297	0.181421	0.340752	Immunoglobulin superfamily member 8 OS=Homo sapiens OX=9606 GN=IGSF8 PE=1 SV=1
				P05026	2	ATP1B1	1.128	0.553884	0.173767	0.256581	Sodium/potassium-transporting ATPase subunit beta-1 OS=Homo sapiens OX=9606 GN=ATP1B1 PE=1 SV=1
				Q5TF39	2	KIAA1919; MFSD4B	1.123	0.458572	0.167358	0.338592	Sodium-dependent glucose transporter 1 OS=Homo sapiens OX=9606 GN=MFSD4B PE=2 SV=1
				P48047	2	ATP5O	1.123	0.444954	0.167358	0.351685	ATP synthase subunit O, mitochondrial OS=Homo sapiens OX=9606 GN=ATP5PO PE=1 SV=1
				Q9NZC3	2	GDE1	1.121	0.307581	0.164786	0.51204	Glycerophosphodiester phosphodiesterase 1 OS=Homo sapiens OX=9606 GN=GDE1 PE=1 SV=1
				Q9P0T7	2	TMEM9	1.117	0.724211	0.159629	0.140135	Transmembrane protein 9 OS=Homo sapiens OX=9606 GN=TMEM9 PE=1 SV=1
				P00533	2	EGFR	1.11	0.768118	0.15056	0.114572	Epidermal growth factor receptor OS=Homo sapiens OX=9606 GN=EGFR PE=1 SV=2
				Q15836	2	VAMP3	1.108	0.476664	0.147958	0.321788	Vesicle-associated membrane protein 3 OS=Homo sapiens OX=9606 GN=VAMP3 PE=1 SV=3
				Q9HB71	2	CACYBP	1.107	0.974624	0.146655	0.0111629	Calcyclin-binding protein OS=Homo sapiens OX=9606 GN=CACYBP PE=1 SV=2
				Q96A26	2	FAM162A	1.1	0.378471	0.137504	0.421968	Protein FAM162A OS=Homo sapiens OX=9606 GN=FAM162A PE=1 SV=2
				P48509	2	CD151	1.099	0.337139	0.136191	0.472191	CD151 antigen OS=Homo sapiens OX=9606 GN=CD151 PE=1 SV=3
				Q3LXA3	2	DAK; TKFC	1.094	0.115003	0.129613	0.93929	Triokinase/FMN cyclase OS=Homo sapiens OX=9606 GN=TKFC PE=1 SV=2
				Q86XT9	2	TMEM219	1.086	0.0173227	0.119024	1.76139	Insulin-like growth factor-binding protein 3 receptor OS=Homo sapiens OX=9606 GN=TMEM219 PE=1 SV=1
				Q9BRY0	2	SLC39A3	1.086	0.78458	0.119024	0.105363	Zinc transporter ZIP3 OS=Homo sapiens OX=9606 GN=SLC39A3 PE=1 SV=2
				P51571	2	SSR4	1.084	0.588119	0.116365	0.230535	Translocon-associated protein subunit delta OS=Homo sapiens OX=9606 GN=SSR4 PE=1 SV=1
				P20020	2		1.077	0.101299	0.107018	0.994393	Plasma membrane calcium-transporting ATPase 1 OS=Homo sapiens OX=9606 GN=ATP2B1 PE=1 SV=4
				Q9P2X0	2	DPM3	1.075	0.521736	0.104337	0.282549	Dolichol-phosphate mannosyltransferase subunit 3 OS=Homo sapiens OX=9606 GN=DPM3 PE=1 SV=2
				Q12846	2	STX4	1.074	0.611388	0.102994	0.213683	Syntaxin-4 OS=Homo sapiens OX=9606 GN=STX4 PE=1 SV=2
				Q14739	2	LBR	1.071	0.865512	0.0989585	0.0627271	Lamin-B receptor OS=Homo sapiens OX=9606 GN=LBR PE=1 SV=2
				P60660	2	MYL6	1.071	0.233372	0.0989585	0.631951	Myosin light polypeptide 6 OS=Homo sapiens OX=9606 GN=MYL6 PE=1 SV=2
				Q9P0S3	2	ORMDL1	1.066	0.300028	0.0922074	0.522838	ORM1-like protein 1 OS=Homo sapiens OX=9606 GN=ORMDL1 PE=1 SV=1
				Q9UL01	2	DSE	1.065	0.0519654	0.0908534	1.28429	Dermatan-sulfate epimerase OS=Homo sapiens OX=9606 GN=DSE PE=1 SV=1
				P11766	2	ADH5	1.065	0.853637	0.0908534	0.0687267	Alcohol dehydrogenase class-3 OS=Homo sapiens OX=9606 GN=ADH5 PE=1 SV=4
				O94826	2	TOMM70A; TOMM70	1.064	0.928894	0.0894982	0.0320337	Mitochondrial import receptor subunit TOM70 OS=Homo sapiens OX=9606 GN=TOMM70 PE=1 SV=1
				O43504	2	LAMTOR5	1.063	0.198516	0.0881416	0.702205	Ragulator complex protein LAMTOR5 OS=Homo sapiens OX=9606 GN=LAMTOR5 PE=1 SV=1
				Q969E2	2	SCAMP4	1.061	0.753608	0.0854247	0.122855	Secretory carrier-associated membrane protein 4 OS=Homo sapiens OX=9606 GN=SCAMP4 PE=1 SV=1
				Q96S97	2	MYADM	1.057	0.664627	0.0799754	0.177422	Myeloid-associated differentiation marker OS=Homo sapiens OX=9606 GN=MYADM PE=1 SV=2
				Q9Y519	2	TMEM184B	1.052	0.563647	0.0731347	0.248993	Transmembrane protein 184B OS=Homo sapiens OX=9606 GN=TMEM184B PE=1 SV=2
				Q9BRR6	2	ADPGK	1.048	0.287551	0.0676387	0.541285	ADP-dependent glucokinase OS=Homo sapiens OX=9606 GN=ADPGK PE=1 SV=1
				Q13033	2	STRN3	1.038	0.195125	0.0538064	0.709688	Striatin-3 OS=Homo sapiens OX=9606 GN=STRN3 PE=1 SV=3
				O75352	2	MPDU1	1.032	0.4688	0.045443	0.329012	Mannose-P-dolichol utilization defect 1 protein OS=Homo sapiens OX=9606 GN=MPDU1 PE=1 SV=2
				Q9NX63	2	CHCHD3	1.032	0.499657	0.045443	0.301328	MICOS complex subunit MIC19 OS=Homo sapiens OX=9606 GN=CHCHD3 PE=1 SV=1
				Q13765	2	NACA	1.031	0.847629	0.0440443	0.0717941	Nascent polypeptide-associated complex subunit alpha OS=Homo sapiens OX=9606 GN=NACA PE=1 SV=1
				Q99729	2	HNRNPAB	1.03	0.727488	0.0426443	0.138174	Heterogeneous nuclear ribonucleoprotein A/B OS=Homo sapiens OX=9606 GN=HNRNPAB PE=1 SV=2
				Q9H2A2	2	ALDH8A1	1.028	0.949184	0.0398403	0.0226495	Aldehyde dehydrogenase family 8 member A1 OS=Homo sapiens OX=9606 GN=ALDH8A1 PE=1 SV=1
				P28288	2	ABCD3	1.025	0.173462	0.0356239	0.760796	ATP-binding cassette sub-family D member 3 OS=Homo sapiens OX=9606 GN=ABCD3 PE=1 SV=1
				P54868	2	HMGCS2	1.023	0.227561	0.0328061	0.642902	Hydroxymethylglutaryl-CoA synthase, mitochondrial OS=Homo sapiens OX=9606 GN=HMGCS2 PE=1 SV=1
				P17152	2	TMEM11	1.022	0.586871	0.0313952	0.231458	Transmembrane protein 11, mitochondrial OS=Homo sapiens OX=9606 GN=TMEM11 PE=1 SV=1
				P05141	2	SLC25A5	1.019	0.684065	0.0271541	0.164903	ADP/ATP translocase 2 OS=Homo sapiens OX=9606 GN=SLC25A5 PE=1 SV=7
				P99999	2	CYCS	1.018	0.7927	0.0257376	0.100891	Cytochrome c OS=Homo sapiens OX=9606 GN=CYCS PE=1 SV=2
				P34897	2	SHMT2	1.017	0.552528	0.0243197	0.257646	Serine hydroxymethyltransferase, mitochondrial OS=Homo sapiens OX=9606 GN=SHMT2 PE=1 SV=3
				P56537	2	EIF6	1.016	0.982851	0.0229004	0.00751231	Eukaryotic translation initiation factor 6 OS=Homo sapiens OX=9606 GN=EIF6 PE=1 SV=1
				P68400	2	CSNK2A1	1.015	0.475942	0.0214797	0.322446	Casein kinase II subunit alpha OS=Homo sapiens OX=9606 GN=CSNK2A1 PE=1 SV=1
				Q96EC8	2	YIPF6	1.004	0.782519	0.00575927	0.106505	Protein YIPF6 OS=Homo sapiens OX=9606 GN=YIPF6 PE=1 SV=2
				Q96LJ7	2	DHRS1	1.004	0.520917	0.00575927	0.283232	Dehydrogenase/reductase SDR family member 1 OS=Homo sapiens OX=9606 GN=DHRS1 PE=1 SV=1
				Q13740	2	ALCAM	1.002	0.761336	0.00288251	0.118424	CD166 antigen OS=Homo sapiens OX=9606 GN=ALCAM PE=1 SV=2
				P49821	2	NDUFV1	0.993	0.0693989	-0.0101344	1.15865	NADH dehydrogenase [ubiquinone] flavoprotein 1, mitochondrial OS=Homo sapiens OX=9606 GN=NDUFV1 PE=1 SV=4
				Q13530	2	SERINC3	0.992	0.976392	-0.011588	0.0103759	Serine incorporator 3 OS=Homo sapiens OX=9606 GN=SERINC3 PE=2 SV=2
				O94906	2	PRPF6	0.99	0.603679	-0.0144996	0.219194	Pre-mRNA-processing factor 6 OS=Homo sapiens OX=9606 GN=PRPF6 PE=1 SV=1
				P36551	2	CPOX	0.985	0.737978	-0.0218044	0.131956	Oxygen-dependent coproporphyrinogen-III oxidase, mitochondrial OS=Homo sapiens OX=9606 GN=CPOX PE=1 SV=3
				P48960	2	CD97; ADGRE5	0.985	0.402371	-0.0218044	0.395373	CD97 antigen OS=Homo sapiens OX=9606 GN=CD97 PE=1 SV=4
				P69905	2	HBA2; HBA1	0.984	0.873115	-0.0232698	0.0589283	Hemoglobin subunit alpha OS=Homo sapiens OX=9606 GN=HBA1 PE=1 SV=2
				P57729	2	RAB38	0.984	0.743041	-0.0232698	0.128987	Ras-related protein Rab-38 OS=Homo sapiens OX=9606 GN=RAB38 PE=1 SV=1
				P57105	2	SYNJ2BP	0.981	0.768177	-0.027675	0.114539	Synaptojanin-2-binding protein OS=Homo sapiens OX=9606 GN=SYNJ2BP PE=1 SV=2
				Q96A65	2	EXOC4	0.98	0.786	-0.0291463	0.104577	Exocyst complex component 4 OS=Homo sapiens OX=9606 GN=EXOC4 PE=1 SV=1
				O00519	2	FAAH	0.979	0.753206	-0.0306192	0.123086	Fatty-acid amide hydrolase 1 OS=Homo sapiens OX=9606 GN=FAAH PE=1 SV=2
				Q9HCJ1	2	ANKH	0.976	0.394917	-0.0350469	0.403494	Progressive ankylosis protein homolog OS=Homo sapiens OX=9606 GN=ANKH PE=1 SV=2
				Q6P1A2	2	LPCAT3	0.973	0.323661	-0.0394883	0.48991	Lysophospholipid acyltransferase 5 OS=Homo sapiens OX=9606 GN=LPCAT3 PE=1 SV=1
				Q969J3	2	LOH12CR1; BORCS5	0.973	0.596618	-0.0394883	0.224304	BLOC-1-related complex subunit 5 OS=Homo sapiens OX=9606 GN=BORCS5 PE=1 SV=1
				Q9NX47	2	MARCH5	0.972	0.565149	-0.0409718	0.247837	E3 ubiquitin-protein ligase MARCH5 OS=Homo sapiens OX=9606 GN=MARCH5 PE=1 SV=1
				Q8WV19	2	SFT2D1	0.971	0.856431	-0.0424568	0.0673078	Vesicle transport protein SFT2A OS=Homo sapiens OX=9606 GN=SFT2D1 PE=1 SV=1
				P26368	2	U2AF2	0.968	0.795545	-0.046921	0.0993352	Splicing factor U2AF 65 kDa subunit OS=Homo sapiens OX=9606 GN=U2AF2 PE=1 SV=4
				P56199	2	ITGA1	0.964	0.76482	-0.0528949	0.116441	Integrin alpha-1 OS=Homo sapiens OX=9606 GN=ITGA1 PE=1 SV=2
				P48723	2	HSPA13	0.964	0.839719	-0.0528949	0.075866	Heat shock 70 kDa protein 13 OS=Homo sapiens OX=9606 GN=HSPA13 PE=1 SV=1
				Q9Y5X2	2	SNX8	0.963	0.560362	-0.0543923	0.251531	Sorting nexin-8 OS=Homo sapiens OX=9606 GN=SNX8 PE=1 SV=1
				P09543	2	CNP	0.962	0.619686	-0.0558912	0.207828	2',3'-cyclic-nucleotide 3'-phosphodiesterase OS=Homo sapiens OX=9606 GN=CNP PE=1 SV=2
				O95297	2	MPZL1	0.949	0.298072	-0.07552	0.525679	Myelin protein zero-like protein 1 OS=Homo sapiens OX=9606 GN=MPZL1 PE=1 SV=1
				Q14254	2	FLOT2	0.945	0.488999	-0.0816138	0.310692	Flotillin-2 OS=Homo sapiens OX=9606 GN=FLOT2 PE=1 SV=2
				Q9UBQ5	2	EIF3K	0.935	0.474885	-0.0969617	0.323412	Eukaryotic translation initiation factor 3 subunit K OS=Homo sapiens OX=9606 GN=EIF3K PE=1 SV=1
				Q8IZ81	2	ELMOD2	0.935	0.00628802	-0.0969617	2.20149	ELMO domain-containing protein 2 OS=Homo sapiens OX=9606 GN=ELMOD2 PE=1 SV=1
				O15440	2	ABCC5	0.934	0.845429	-0.0985055	0.0729228	Multidrug resistance-associated protein 5 OS=Homo sapiens OX=9606 GN=ABCC5 PE=1 SV=2
				P67870	2	CSNK2B	0.934	0.664176	-0.0985055	0.177717	Casein kinase II subunit beta OS=Homo sapiens OX=9606 GN=CSNK2B PE=1 SV=1
				Q7Z7N9	2	TMEM179B	0.933	0.300521	-0.100051	0.522125	Transmembrane protein 179B OS=Homo sapiens OX=9606 GN=TMEM179B PE=1 SV=1
				P61769	2	B2M	0.927	0.212468	-0.109359	0.672706	Beta-2-microglobulin OS=Homo sapiens OX=9606 GN=B2M PE=1 SV=1
				P36543	2	ATP6V1E1	0.927	0.551691	-0.109359	0.258304	V-type proton ATPase subunit E 1 OS=Homo sapiens OX=9606 GN=ATP6V1E1 PE=1 SV=1
				Q9Y2A7	2	NCKAP1	0.926	0.325686	-0.110916	0.487201	Nck-associated protein 1 OS=Homo sapiens OX=9606 GN=NCKAP1 PE=1 SV=1
				Q5T3F8	2	TMEM63B	0.922	0.260515	-0.117161	0.584167	CSC1-like protein 2 OS=Homo sapiens OX=9606 GN=TMEM63B PE=1 SV=1
				Q96S52	2	PIGS	0.92	0.404094	-0.120294	0.393518	GPI transamidase component PIG-S OS=Homo sapiens OX=9606 GN=PIGS PE=1 SV=3
				Q15424	2	SAFB	0.919	0.720099	-0.121863	0.142608	Scaffold attachment factor B1 OS=Homo sapiens OX=9606 GN=SAFB PE=1 SV=4
				Q9Y673	2	ALG5	0.916	0.327787	-0.12658	0.484408	Dolichyl-phosphate beta-glucosyltransferase OS=Homo sapiens OX=9606 GN=ALG5 PE=1 SV=1
				Q07065	2	CKAP4	0.911	0.425682	-0.134477	0.370914	Cytoskeleton-associated protein 4 OS=Homo sapiens OX=9606 GN=CKAP4 PE=1 SV=2
				Q08357	2	SLC20A2	0.911	0.33011	-0.134477	0.481341	Sodium-dependent phosphate transporter 2 OS=Homo sapiens OX=9606 GN=SLC20A2 PE=1 SV=1
				P50213	2	IDH3A	0.909	0.292667	-0.137648	0.533627	Isocitrate dehydrogenase [NAD] subunit alpha, mitochondrial OS=Homo sapiens OX=9606 GN=IDH3A PE=1 SV=1
				O14950	2	MYL12B; MYL12A	0.908	0.341613	-0.139236	0.466466	Myosin regulatory light chain 12B OS=Homo sapiens OX=9606 GN=MYL12B PE=1 SV=2
				Q9UHF1	2	EGFL7	0.904	0.339509	-0.145605	0.469149	Epidermal growth factor-like protein 7 OS=Homo sapiens OX=9606 GN=EGFL7 PE=1 SV=3
				P29317	2	EPHA2	0.903	0.22508	-0.147202	0.647664	Ephrin type-A receptor 2 OS=Homo sapiens OX=9606 GN=EPHA2 PE=1 SV=2
				P62857	2	RPS28	0.891	0.132127	-0.166503	0.879008	40S ribosomal protein S28 OS=Homo sapiens OX=9606 GN=RPS28 PE=1 SV=1
				Q9NX40	2	OCIAD1	0.891	0.956317	-0.166503	0.019398	OCIA domain-containing protein 1 OS=Homo sapiens OX=9606 GN=OCIAD1 PE=1 SV=1
				Q12874	2	SF3A3	0.888	0.5358	-0.171368	0.270997	Splicing factor 3A subunit 3 OS=Homo sapiens OX=9606 GN=SF3A3 PE=1 SV=1
				Q01973	2	ROR1	0.888	0.42037	-0.171368	0.376369	Inactive tyrosine-protein kinase transmembrane receptor ROR1 OS=Homo sapiens OX=9606 GN=ROR1 PE=1 SV=2
				O00161	2	SNAP23	0.887	0.222121	-0.172994	0.65341	Synaptosomal-associated protein 23 OS=Homo sapiens OX=9606 GN=SNAP23 PE=1 SV=1
				Q15459	2	SF3A1	0.885	0.493908	-0.176251	0.306354	Splicing factor 3A subunit 1 OS=Homo sapiens OX=9606 GN=SF3A1 PE=1 SV=1
				P54727	2	RAD23B	0.884	0.630666	-0.177882	0.200201	UV excision repair protein RAD23 homolog B OS=Homo sapiens OX=9606 GN=RAD23B PE=1 SV=1
				P12277	2	CKB	0.883	0.249816	-0.179515	0.602379	Creatine kinase B-type OS=Homo sapiens OX=9606 GN=CKB PE=1 SV=1
				P30613	2	PKLR	0.881	0.230589	-0.182786	0.637161	Pyruvate kinase PKLR OS=Homo sapiens OX=9606 GN=PKLR PE=1 SV=2
				O75379	2	VAMP4	0.879	0.384619	-0.186065	0.414969	Vesicle-associated membrane protein 4 OS=Homo sapiens OX=9606 GN=VAMP4 PE=1 SV=2
				P01111	2	NRAS	0.871	0.0628783	-0.199255	1.2015	GTPase NRas OS=Homo sapiens OX=9606 GN=NRAS PE=1 SV=1
				Q9BQE3	2	TUBA1C	0.87	0.973201	-0.200913	0.0117973	Tubulin alpha-1C chain OS=Homo sapiens OX=9606 GN=TUBA1C PE=1 SV=1
				Q9UHX1	2	PUF60	0.868	0.222438	-0.204233	0.652791	Poly(U)-binding-splicing factor PUF60 OS=Homo sapiens OX=9606 GN=PUF60 PE=1 SV=1
				P11166	2	SLC2A1	0.867	0.55671	-0.205896	0.254371	Solute carrier family 2, facilitated glucose transporter member 1 OS=Homo sapiens OX=9606 GN=SLC2A1 PE=1 SV=2
				P53634	2	CTSC	0.86	0.294839	-0.217591	0.530415	Dipeptidyl peptidase 1 OS=Homo sapiens OX=9606 GN=CTSC PE=1 SV=2
				P10644	2	PRKAR1A	0.86	0.124326	-0.217591	0.905437	cAMP-dependent protein kinase type I-alpha regulatory subunit OS=Homo sapiens OX=9606 GN=PRKAR1A PE=1 SV=1
				P29144	2	TPP2	0.86	0.65175	-0.217591	0.185919	Tripeptidyl-peptidase 2 OS=Homo sapiens OX=9606 GN=TPP2 PE=1 SV=4
				P04424	2	ASL	0.854	0.379437	-0.227692	0.42086	Argininosuccinate lyase OS=Homo sapiens OX=9606 GN=ASL PE=1 SV=4
				P55060	2	CSE1L	0.852	0.704992	-0.231075	0.151816	Exportin-2 OS=Homo sapiens OX=9606 GN=CSE1L PE=1 SV=3
				Q8NBJ9	2	SIDT2	0.85	0.113979	-0.234465	0.943174	SID1 transmembrane family member 2 OS=Homo sapiens OX=9606 GN=SIDT2 PE=1 SV=2
				Q8IX05	2	CD302; LY75-CD302; LY75	0.841	0.293453	-0.249822	0.532462	CD302 antigen OS=Homo sapiens OX=9606 GN=CD302 PE=1 SV=1
				O14975	2	SLC27A2	0.838	0.928184	-0.254978	0.0323659	Very long-chain acyl-CoA synthetase OS=Homo sapiens OX=9606 GN=SLC27A2 PE=1 SV=2
				Q96T83	2	SLC9A7	0.837	0.0963752	-0.2567	1.01603	Sodium/hydrogen exchanger 7 OS=Homo sapiens OX=9606 GN=SLC9A7 PE=1 SV=1
				Q9Y548	2	YIPF1	0.834	0.492453	-0.261881	0.307635	Protein YIPF1 OS=Homo sapiens OX=9606 GN=YIPF1 PE=1 SV=1
				Q9Y6D5	2	ARFGEF2	0.827	0.558114	-0.274041	0.253277	Brefeldin A-inhibited guanine nucleotide-exchange protein 2 OS=Homo sapiens OX=9606 GN=ARFGEF2 PE=1 SV=3
				O75822	2	EIF3J	0.824	0.177449	-0.279284	0.750927	Eukaryotic translation initiation factor 3 subunit J OS=Homo sapiens OX=9606 GN=EIF3J PE=1 SV=2
				O60637	2	TSPAN3	0.822	0.292763	-0.28279	0.533483	Tetraspanin-3 OS=Homo sapiens OX=9606 GN=TSPAN3 PE=2 SV=1
				Q9NNW5	2	WDR6	0.821	0.0715742	-0.284546	1.14524	WD repeat-containing protein 6 OS=Homo sapiens OX=9606 GN=WDR6 PE=1 SV=1
				Q16778	2	HIST2H2BE	0.82	0.552779	-0.286304	0.257449	Histone H2B type 2-E OS=Homo sapiens OX=9606 GN=HIST2H2BE PE=1 SV=3
				Q14103	2	HNRNPD	0.82	0.557026	-0.286304	0.254125	Heterogeneous nuclear ribonucleoprotein D0 OS=Homo sapiens OX=9606 GN=HNRNPD PE=1 SV=1
				Q9UI12	2	ATP6V1H	0.82	0.44286	-0.286304	0.353733	V-type proton ATPase subunit H OS=Homo sapiens OX=9606 GN=ATP6V1H PE=1 SV=1
				Q9H3U5	2	MFSD1	0.819	0.140396	-0.288065	0.852646	Major facilitator superfamily domain-containing protein 1 OS=Homo sapiens OX=9606 GN=MFSD1 PE=2 SV=2
				P12259	2	F5	0.818	0.260705	-0.289827	0.58385	Coagulation factor V OS=Homo sapiens OX=9606 GN=F5 PE=1 SV=4
				P81605	2	DCD	0.816	0.893871	-0.293359	0.0487251	Dermcidin OS=Homo sapiens OX=9606 GN=DCD PE=1 SV=2
				P26038	2	MSN	0.812	0.254048	-0.300448	0.595083	Moesin OS=Homo sapiens OX=9606 GN=MSN PE=1 SV=3
				O14681	2	EI24	0.811	0.12354	-0.302226	0.908194	Etoposide-induced protein 2.4 homolog OS=Homo sapiens OX=9606 GN=EI24 PE=1 SV=4
				P10643	2	C7	0.808	0.0664178	-0.307573	1.17772	Complement component C7 OS=Homo sapiens OX=9606 GN=C7 PE=1 SV=2
				Q9NZ53	2	PODXL2	0.802	0.0546357	-0.318326	1.26252	Podocalyxin-like protein 2 OS=Homo sapiens OX=9606 GN=PODXL2 PE=1 SV=1
				P09601	2	HMOX1	0.8	0.269967	-0.321928	0.568689	Heme oxygenase 1 OS=Homo sapiens OX=9606 GN=HMOX1 PE=1 SV=1
				Q9NVT9	2	ARMC1	0.796	0.122891	-0.32916	0.910479	Armadillo repeat-containing protein 1 OS=Homo sapiens OX=9606 GN=ARMC1 PE=1 SV=1
				P09012	2	SNRPA	0.796	0.516547	-0.32916	0.28689	U1 small nuclear ribonucleoprotein A OS=Homo sapiens OX=9606 GN=SNRPA PE=1 SV=3
				P51795	2	CLCN5	0.788	0.164733	-0.343732	0.783218	H(+)/Cl(-) exchange transporter 5 OS=Homo sapiens OX=9606 GN=CLCN5 PE=1 SV=1
				P98196	2	ATP11A	0.786	0.334725	-0.347399	0.475312	Probable phospholipid-transporting ATPase IH OS=Homo sapiens OX=9606 GN=ATP11A PE=1 SV=3
				Q9Y263	2	PLAA	0.786	0.195685	-0.347399	0.708443	Phospholipase A-2-activating protein OS=Homo sapiens OX=9606 GN=PLAA PE=1 SV=2
				P09958	2	FURIN	0.779	0.425499	-0.360305	0.371101	Furin OS=Homo sapiens OX=9606 GN=FURIN PE=1 SV=2
				P84090	2	ERH	0.778	0.784156	-0.362158	0.105598	Enhancer of rudimentary homolog OS=Homo sapiens OX=9606 GN=ERH PE=1 SV=1
				P30049	2	ATP5D	0.777	0.545815	-0.364013	0.262954	ATP synthase subunit delta, mitochondrial OS=Homo sapiens OX=9606 GN=ATP5F1D PE=1 SV=2
				P61225	2	RAP2B	0.769	0.021818	-0.378944	1.66119	Ras-related protein Rap-2b OS=Homo sapiens OX=9606 GN=RAP2B PE=1 SV=1
				Q00325	2	SLC25A3	0.759	0.621519	-0.397828	0.206546	Phosphate carrier protein, mitochondrial OS=Homo sapiens OX=9606 GN=SLC25A3 PE=1 SV=2
				P17980	2	PSMC3	0.758	0.938424	-0.39973	0.0276009	26S proteasome regulatory subunit 6A OS=Homo sapiens OX=9606 GN=PSMC3 PE=1 SV=3
				Q9Y3D6	2	FIS1	0.752	0.421853	-0.411195	0.374839	Mitochondrial fission 1 protein OS=Homo sapiens OX=9606 GN=FIS1 PE=1 SV=2
				P36957	2	DLST	0.75	0.337483	-0.415037	0.471748	Dihydrolipoyllysine-residue succinyltransferase component of 2-oxoglutarate dehydrogenase complex, mitochondrial OS=Homo sapiens OX=9606 GN=DLST PE=1 SV=4
				O15226	2	NKRF	0.747	0.123646	-0.42082	0.907821	NF-kappa-B-repressing factor OS=Homo sapiens OX=9606 GN=NKRF PE=1 SV=2
				P07948	2	LYN	0.747	0.876255	-0.42082	0.0573695	Tyrosine-protein kinase Lyn OS=Homo sapiens OX=9606 GN=LYN PE=1 SV=3
				P07686	2	HEXB	0.746	0.236533	-0.422752	0.626108	Beta-hexosaminidase subunit beta OS=Homo sapiens OX=9606 GN=HEXB PE=1 SV=3
				P02787	2	TF	0.744	0.323557	-0.426625	0.49005	Serotransferrin OS=Homo sapiens OX=9606 GN=TF PE=1 SV=3
				Q13277	2	STX3	0.744	0.156998	-0.426625	0.804105	Syntaxin-3 OS=Homo sapiens OX=9606 GN=STX3 PE=1 SV=3
				P51797	2	CLCN6	0.741	0.803734	-0.432455	0.0948879	Chloride transport protein 6 OS=Homo sapiens OX=9606 GN=CLCN6 PE=1 SV=2
				Q9BV38	2	WDR18	0.74	0.352584	-0.434403	0.452737	WD repeat-containing protein 18 OS=Homo sapiens OX=9606 GN=WDR18 PE=1 SV=2
				P49638	2	TTPA	0.738	0.740885	-0.438307	0.130249	Alpha-tocopherol transfer protein OS=Homo sapiens OX=9606 GN=TTPA PE=1 SV=1
				P01024	2	C3	0.735	0.0894062	-0.444184	1.04863	Complement C3 OS=Homo sapiens OX=9606 GN=C3 PE=1 SV=2
				O15042	2	U2SURP	0.735	0.137178	-0.444184	0.862714	U2 snRNP-associated SURP motif-containing protein OS=Homo sapiens OX=9606 GN=U2SURP PE=1 SV=2
				P10632	2	CYP2C8	0.732	0.159094	-0.450084	0.798346	Cytochrome P450 2C8 OS=Homo sapiens OX=9606 GN=CYP2C8 PE=1 SV=2
				Q9H9E3	2	COG4	0.731	0.0524276	-0.452057	1.28044	Conserved oligomeric Golgi complex subunit 4 OS=Homo sapiens OX=9606 GN=COG4 PE=1 SV=3
				P61163	2	ACTR1A	0.728	0.00225994	-0.45799	2.6459	Alpha-centractin OS=Homo sapiens OX=9606 GN=ACTR1A PE=1 SV=1
				Q96AQ6	2	PBXIP1	0.725	0.337927	-0.463947	0.471177	Pre-B-cell leukemia transcription factor-interacting protein 1 OS=Homo sapiens OX=9606 GN=PBXIP1 PE=1 SV=1
				Q9UJM8	2	HAO1	0.725	0.323665	-0.463947	0.489904	Hydroxyacid oxidase 1 OS=Homo sapiens OX=9606 GN=HAO1 PE=1 SV=1
				Q7L014	2	DDX46	0.724	0.167925	-0.465938	0.774885	Probable ATP-dependent RNA helicase DDX46 OS=Homo sapiens OX=9606 GN=DDX46 PE=1 SV=2
				Q53GS9	2	USP39	0.723	0.403439	-0.467932	0.394222	U4/U6.U5 tri-snRNP-associated protein 2 OS=Homo sapiens OX=9606 GN=USP39 PE=1 SV=2
				Q9UBC2	2	EPS15L1	0.722	0.879752	-0.469929	0.0556399	Epidermal growth factor receptor substrate 15-like 1 OS=Homo sapiens OX=9606 GN=EPS15L1 PE=1 SV=1
				Q8WWB7	2	C1orf85; GLMP	0.72	0.000833738	-0.473931	3.07897	Glycosylated lysosomal membrane protein OS=Homo sapiens OX=9606 GN=GLMP PE=1 SV=1
				P15586	2	GNS	0.718	0.0460239	-0.477944	1.33702	N-acetylglucosamine-6-sulfatase OS=Homo sapiens OX=9606 GN=GNS PE=1 SV=3
				Q96JJ7	2	TMX3	0.718	0.633622	-0.477944	0.19817	Protein disulfide-isomerase TMX3 OS=Homo sapiens OX=9606 GN=TMX3 PE=1 SV=2
				P11498	2	PC	0.717	0.182856	-0.479955	0.73789	Pyruvate carboxylase, mitochondrial OS=Homo sapiens OX=9606 GN=PC PE=1 SV=2
				P63208	2	SKP1	0.716	0.0264349	-0.481969	1.57782	S-phase kinase-associated protein 1 OS=Homo sapiens OX=9606 GN=SKP1 PE=1 SV=2
				Q9BUQ8	2	DDX23	0.716	0.177737	-0.481969	0.750222	Probable ATP-dependent RNA helicase DDX23 OS=Homo sapiens OX=9606 GN=DDX23 PE=1 SV=3
				Q71U36	2	TUBA1A	0.711	0.0407767	-0.492079	1.38959	Tubulin alpha-1A chain OS=Homo sapiens OX=9606 GN=TUBA1A PE=1 SV=1
				P83731	2	RPL24	0.711	0.0827783	-0.492079	1.08208	60S ribosomal protein L24 OS=Homo sapiens OX=9606 GN=RPL24 PE=1 SV=1
				P05198	2	EIF2S1	0.709	0.0139946	-0.496142	1.85404	Eukaryotic translation initiation factor 2 subunit 1 OS=Homo sapiens OX=9606 GN=EIF2S1 PE=1 SV=3
				Q14683	2	SMC1A	0.709	0.984859	-0.496142	0.00662601	Structural maintenance of chromosomes protein 1A OS=Homo sapiens OX=9606 GN=SMC1A PE=1 SV=2
				P14678	2	SNRPB	0.707	0.104362	-0.500218	0.981456	Small nuclear ribonucleoprotein-associated proteins B and B' OS=Homo sapiens OX=9606 GN=SNRPB PE=1 SV=2
				P00734	2	F2	0.707	0.113015	-0.500218	0.946864	Prothrombin OS=Homo sapiens OX=9606 GN=F2 PE=1 SV=2
				P00747	2	PLG	0.706	0.110869	-0.50226	0.95519	Plasminogen OS=Homo sapiens OX=9606 GN=PLG PE=1 SV=2
				P61313	2	RPL15	0.705	0.077149	-0.504305	1.11267	60S ribosomal protein L15 OS=Homo sapiens OX=9606 GN=RPL15 PE=1 SV=2
				P45877	2	PPIC	0.705	0.0246064	-0.504305	1.60895	Peptidyl-prolyl cis-trans isomerase C OS=Homo sapiens OX=9606 GN=PPIC PE=1 SV=1
				P47914	2	RPL29	0.703	0.0617854	-0.508403	1.20911	60S ribosomal protein L29 OS=Homo sapiens OX=9606 GN=RPL29 PE=1 SV=2
				Q6UXD5	2	SEZ6L2	0.7	0.254653	-0.514573	0.594051	Seizure 6-like protein 2 OS=Homo sapiens OX=9606 GN=SEZ6L2 PE=1 SV=2
				Q14008	2	CKAP5	0.699	0.0100503	-0.516636	1.99782	Cytoskeleton-associated protein 5 OS=Homo sapiens OX=9606 GN=CKAP5 PE=1 SV=3
				P18077	2	RPL35A	0.696	0.0393057	-0.522841	1.40554	60S ribosomal protein L35a OS=Homo sapiens OX=9606 GN=RPL35A PE=1 SV=2
				Q9NX58	2	LYAR	0.695	0.244051	-0.524915	0.612519	Cell growth-regulating nucleolar protein OS=Homo sapiens OX=9606 GN=LYAR PE=1 SV=2
				P61513	2	RPL37A	0.692	0.0362443	-0.531156	1.44076	60S ribosomal protein L37a OS=Homo sapiens OX=9606 GN=RPL37A PE=1 SV=2
				Q13243	2	SRSF5	0.69	0.0460049	-0.535332	1.3372	Serine/arginine-rich splicing factor 5 OS=Homo sapiens OX=9606 GN=SRSF5 PE=1 SV=1
				P62847	2	RPS24	0.688	0.0510439	-0.53952	1.29206	40S ribosomal protein S24 OS=Homo sapiens OX=9606 GN=RPS24 PE=1 SV=1
				Q15024	2	EXOSC7	0.687	0.084256	-0.541618	1.0744	Exosome complex component RRP42 OS=Homo sapiens OX=9606 GN=EXOSC7 PE=1 SV=3
				Q09028	2	RBBP4	0.675	0.201295	-0.567041	0.696168	Histone-binding protein RBBP4 OS=Homo sapiens OX=9606 GN=RBBP4 PE=1 SV=3
				Q9HB40	2	SCPEP1	0.674	0.0803108	-0.56918	1.09523	Retinoid-inducible serine carboxypeptidase OS=Homo sapiens OX=9606 GN=SCPEP1 PE=1 SV=1
				Q9Y6K0	2	CEPT1	0.667	0.00474868	-0.584241	2.32343	Choline/ethanolaminephosphotransferase 1 OS=Homo sapiens OX=9606 GN=CEPT1 PE=1 SV=1
				Q13155	2	AIMP2	0.666	0.181114	-0.586406	0.742047	Aminoacyl tRNA synthase complex-interacting multifunctional protein 2 OS=Homo sapiens OX=9606 GN=AIMP2 PE=1 SV=2
				P50851	2	LRBA	0.666	0.336192	-0.586406	0.473413	Lipopolysaccharide-responsive and beige-like anchor protein OS=Homo sapiens OX=9606 GN=LRBA PE=1 SV=4
				P40938	2	RFC3	0.664	0.325797	-0.590745	0.487053	Replication factor C subunit 3 OS=Homo sapiens OX=9606 GN=RFC3 PE=1 SV=2
				Q01518	2	CAP1	0.662	0.0368871	-0.595097	1.43313	Adenylyl cyclase-associated protein 1 OS=Homo sapiens OX=9606 GN=CAP1 PE=1 SV=5
				P13861	2	PRKAR2A	0.661	0.00233094	-0.597278	2.63247	cAMP-dependent protein kinase type II-alpha regulatory subunit OS=Homo sapiens OX=9606 GN=PRKAR2A PE=1 SV=2
				Q8TEQ6	2	GEMIN5	0.661	0.0941907	-0.597278	1.02599	Gem-associated protein 5 OS=Homo sapiens OX=9606 GN=GEMIN5 PE=1 SV=3
				Q9H7F4	2	TMEM185B	0.649	0.131194	-0.62371	0.882086	Transmembrane protein 185B OS=Homo sapiens OX=9606 GN=TMEM185B PE=1 SV=2
				Q9NW13	2	RBM28	0.649	0.0896092	-0.62371	1.04765	RNA-binding protein 28 OS=Homo sapiens OX=9606 GN=RBM28 PE=1 SV=3
				O95070	2	YIF1A	0.647	0.557588	-0.628162	0.253687	Protein YIF1A OS=Homo sapiens OX=9606 GN=YIF1A PE=1 SV=2
				Q12904	2	AIMP1	0.645	0.0589055	-0.632629	1.22984	Aminoacyl tRNA synthase complex-interacting multifunctional protein 1 OS=Homo sapiens OX=9606 GN=AIMP1 PE=1 SV=2
				O43462	2	MBTPS2	0.644	0.399377	-0.634867	0.398617	Membrane-bound transcription factor site-2 protease OS=Homo sapiens OX=9606 GN=MBTPS2 PE=1 SV=1
				P78356	2	PIP4K2B	0.642	0.22732	-0.639355	0.643363	Phosphatidylinositol 5-phosphate 4-kinase type-2 beta OS=Homo sapiens OX=9606 GN=PIP4K2B PE=1 SV=1
				Q9HCE1	2	MOV10	0.642	0.035074	-0.639355	1.45501	Putative helicase MOV-10 OS=Homo sapiens OX=9606 GN=MOV10 PE=1 SV=2
				O00443	2	PIK3C2A	0.636	0.27986	-0.652901	0.553059	Phosphatidylinositol 4-phosphate 3-kinase C2 domain-containing subunit alpha OS=Homo sapiens OX=9606 GN=PIK3C2A PE=1 SV=2
				Q9Y3I0	2	C22orf28; RTCB	0.635	0.0292202	-0.655172	1.53432	tRNA-splicing ligase RtcB homolog OS=Homo sapiens OX=9606 GN=RTCB PE=1 SV=1
				P35268	2	RPL22	0.629	0.00181317	-0.668868	2.74156	60S ribosomal protein L22 OS=Homo sapiens OX=9606 GN=RPL22 PE=1 SV=2
				P61254	2	RPL26	0.628	0.0166106	-0.671164	1.77961	60S ribosomal protein L26 OS=Homo sapiens OX=9606 GN=RPL26 PE=1 SV=1
				P54646	2	PRKAA2	0.624	0.0212075	-0.680382	1.67351	5'-AMP-activated protein kinase catalytic subunit alpha-2 OS=Homo sapiens OX=9606 GN=PRKAA2 PE=1 SV=2
				P39019	2	RPS19	0.623	0.0129845	-0.682696	1.88657	40S ribosomal protein S19 OS=Homo sapiens OX=9606 GN=RPS19 PE=1 SV=2
				O95163	2	IKBKAP; ELP1	0.623	0.0124883	-0.682696	1.9035	Elongator complex protein 1 OS=Homo sapiens OX=9606 GN=ELP1 PE=1 SV=3
				P02679	2	FGG	0.622	0.0214436	-0.685014	1.6687	Fibrinogen gamma chain OS=Homo sapiens OX=9606 GN=FGG PE=1 SV=3
				Q8NE01	2	CNNM3	0.619	0.000542266	-0.691989	3.26579	Metal transporter CNNM3 OS=Homo sapiens OX=9606 GN=CNNM3 PE=1 SV=1
				Q15042	2	RAB3GAP1	0.611	0.00521432	-0.710756	2.2828	Rab3 GTPase-activating protein catalytic subunit OS=Homo sapiens OX=9606 GN=RAB3GAP1 PE=1 SV=3
				P04150	2	NR3C1	0.61	0.0482519	-0.713119	1.31649	Glucocorticoid receptor OS=Homo sapiens OX=9606 GN=NR3C1 PE=1 SV=1
				Q8NI22	2	MCFD2	0.607	0.0173077	-0.720232	1.76176	Multiple coagulation factor deficiency protein 2 OS=Homo sapiens OX=9606 GN=MCFD2 PE=1 SV=1
				Q9Y287	2	ITM2B	0.605	0.0109328	-0.724993	1.96127	Integral membrane protein 2B OS=Homo sapiens OX=9606 GN=ITM2B PE=1 SV=1
				O00767	2	SCD	0.603	0.0187937	-0.72977	1.72599	Acyl-CoA desaturase OS=Homo sapiens OX=9606 GN=SCD PE=1 SV=2
				P50914	2	RPL14	0.597	0.0173634	-0.744197	1.76036	60S ribosomal protein L14 OS=Homo sapiens OX=9606 GN=RPL14 PE=1 SV=4
				O43172	2	PRPF4	0.596	0.224582	-0.746616	0.648626	U4/U6 small nuclear ribonucleoprotein Prp4 OS=Homo sapiens OX=9606 GN=PRPF4 PE=1 SV=2
				Q8WTW3	2	COG1	0.593	0.0485428	-0.753896	1.31388	Conserved oligomeric Golgi complex subunit 1 OS=Homo sapiens OX=9606 GN=COG1 PE=1 SV=1
				P62910	2	RPL32	0.592	0.0957543	-0.756331	1.01884	60S ribosomal protein L32 OS=Homo sapiens OX=9606 GN=RPL32 PE=1 SV=2
				Q92643	2	PIGK	0.591	0.00148574	-0.75877	2.82806	GPI-anchor transamidase OS=Homo sapiens OX=9606 GN=PIGK PE=1 SV=2
				Q9NSY1	2	BMP2K	0.59	0.00105577	-0.761213	2.97643	BMP-2-inducible protein kinase OS=Homo sapiens OX=9606 GN=BMP2K PE=1 SV=2
				Q93100	2	PHKB	0.59	0.188071	-0.761213	0.725678	Phosphorylase b kinase regulatory subunit beta OS=Homo sapiens OX=9606 GN=PHKB PE=1 SV=3
				P61086	2	UBE2K	0.589	0.0147732	-0.76366	1.83053	Ubiquitin-conjugating enzyme E2 K OS=Homo sapiens OX=9606 GN=UBE2K PE=1 SV=3
				Q13510	2	ASAH1	0.58	0.00437584	-0.785875	2.35894	Acid ceramidase OS=Homo sapiens OX=9606 GN=ASAH1 PE=1 SV=5
				P63267	2	ACTG2	0.579	0.0177233	-0.788365	1.75145	Actin, gamma-enteric smooth muscle OS=Homo sapiens OX=9606 GN=ACTG2 PE=1 SV=1
				O00425	2	IGF2BP3	0.579	0.167485	-0.788365	0.776025	Insulin-like growth factor 2 mRNA-binding protein 3 OS=Homo sapiens OX=9606 GN=IGF2BP3 PE=1 SV=2
				P01112	2	HRAS	0.577	0.000533409	-0.793357	3.27294	GTPase HRas OS=Homo sapiens OX=9606 GN=HRAS PE=1 SV=1
				O00487	2	PSMD14	0.577	0.0151621	-0.793357	1.81924	26S proteasome non-ATPase regulatory subunit 14 OS=Homo sapiens OX=9606 GN=PSMD14 PE=1 SV=1
				P10619	2	CTSA	0.558	0.0182748	-0.841663	1.73815	Lysosomal protective protein OS=Homo sapiens OX=9606 GN=CTSA PE=1 SV=2
				Q9Y3B2	2	EXOSC1	0.557	0.0347422	-0.844251	1.45914	Exosome complex component CSL4 OS=Homo sapiens OX=9606 GN=EXOSC1 PE=1 SV=1
				P55735	2	SEC13	0.556	0.0159806	-0.846843	1.79641	Protein SEC13 homolog OS=Homo sapiens OX=9606 GN=SEC13 PE=1 SV=3
				Q14847	2	LASP1	0.552	0.00246667	-0.85726	2.60789	LIM and SH3 domain protein 1 OS=Homo sapiens OX=9606 GN=LASP1 PE=1 SV=2
				O14980	2	XPO1	0.552	0.0919973	-0.85726	1.03622	Exportin-1 OS=Homo sapiens OX=9606 GN=XPO1 PE=1 SV=1
				Q9NR12	2	PDLIM7	0.551	0.00853556	-0.859876	2.06877	PDZ and LIM domain protein 7 OS=Homo sapiens OX=9606 GN=PDLIM7 PE=1 SV=1
				Q5BJH2	2		0.549	0.0121963	-0.865122	1.91377	Transmembrane protein 128 OS=Homo sapiens OX=9606 GN=TMEM128 PE=1 SV=2
				O43681	2	ASNA1	0.543	0.00225881	-0.880976	2.64612	ATPase ASNA1 OS=Homo sapiens OX=9606 GN=ASNA1 PE=1 SV=2
				Q5VYK3	2	KIAA0368	0.543	0.0731246	-0.880976	1.13594	Proteasome adapter and scaffold protein ECM29 OS=Homo sapiens OX=9606 GN=ECPAS PE=1 SV=2
				Q06210	2	GFPT1	0.542	0.118004	-0.883635	0.928102	Glutamine--fructose-6-phosphate aminotransferase [isomerizing] 1 OS=Homo sapiens OX=9606 GN=GFPT1 PE=1 SV=3
				Q9ULF5	2	SLC39A10	0.538	0.000357846	-0.894322	3.4463	Zinc transporter ZIP10 OS=Homo sapiens OX=9606 GN=SLC39A10 PE=1 SV=2
				O94979	2	SEC31A	0.536	0.00413861	-0.899695	2.38315	Protein transport protein Sec31A OS=Homo sapiens OX=9606 GN=SEC31A PE=1 SV=3
				Q01780	2	EXOSC10	0.53	0.0144849	-0.915936	1.83908	Exosome component 10 OS=Homo sapiens OX=9606 GN=EXOSC10 PE=1 SV=2
				Q9H0W5	2	CCDC8	0.529	0.48906	-0.91866	0.310638	Coiled-coil domain-containing protein 8 OS=Homo sapiens OX=9606 GN=CCDC8 PE=1 SV=2
				Q5QNW6	2	HIST2H2BF	0.523	0.192758	-0.935117	0.714987	Histone H2B type 2-F OS=Homo sapiens OX=9606 GN=HIST2H2BF PE=1 SV=3
				O43761	2	SYNGR3	0.521	0.00367819	-0.940645	2.43437	Synaptogyrin-3 OS=Homo sapiens OX=9606 GN=SYNGR3 PE=1 SV=2
				P48556	2	PSMD8	0.519	0.00309576	-0.946194	2.50923	26S proteasome non-ATPase regulatory subunit 8 OS=Homo sapiens OX=9606 GN=PSMD8 PE=1 SV=2
				P35250	2	RFC2	0.514	0.0216142	-0.96016	1.66526	Replication factor C subunit 2 OS=Homo sapiens OX=9606 GN=RFC2 PE=1 SV=3
				O43143	2	DHX15	0.512	0.0382244	-0.965784	1.41766	Pre-mRNA-splicing factor ATP-dependent RNA helicase DHX15 OS=Homo sapiens OX=9606 GN=DHX15 PE=1 SV=2
				Q13547	2	HDAC1	0.505	0.0226321	-0.985645	1.64528	Histone deacetylase 1 OS=Homo sapiens OX=9606 GN=HDAC1 PE=1 SV=1
				Q9Y2V7	2	COG6	0.5	0.00976106	-1	2.0105	Conserved oligomeric Golgi complex subunit 6 OS=Homo sapiens OX=9606 GN=COG6 PE=1 SV=2
				Q08AM6	2	VAC14	0.487	0.000814791	-1.03801	3.08895	Protein VAC14 homolog OS=Homo sapiens OX=9606 GN=VAC14 PE=1 SV=1
				Q9BSY9	2	DESI2	0.472	0.000186078	-1.08314	3.7303	Deubiquitinase DESI2 OS=Homo sapiens OX=9606 GN=DESI2 PE=1 SV=1
				P61006	2	RAB8A	0.467	0.000364281	-1.09851	3.43856	Ras-related protein Rab-8A OS=Homo sapiens OX=9606 GN=RAB8A PE=1 SV=1
				Q8TEB1	2	DCAF11	0.46	0.0486386	-1.12029	1.31302	DDB1- and CUL4-associated factor 11 OS=Homo sapiens OX=9606 GN=DCAF11 PE=1 SV=1
				Q9UEY8	2	ADD3	0.455	0.0669748	-1.13606	1.17409	Gamma-adducin OS=Homo sapiens OX=9606 GN=ADD3 PE=1 SV=1
				Q9UBP9	2	GULP1	0.45	0.103259	-1.152	0.986074	PTB domain-containing engulfment adapter protein 1 OS=Homo sapiens OX=9606 GN=GULP1 PE=1 SV=1
				Q9Y5P4	2	COL4A3BP	0.448	0.000714981	-1.15843	3.14571	Collagen type IV alpha-3-binding protein OS=Homo sapiens OX=9606 GN=COL4A3BP PE=1 SV=1
				Q14974	2	KPNB1	0.428	0.0321049	-1.22432	1.49343	Importin subunit beta-1 OS=Homo sapiens OX=9606 GN=KPNB1 PE=1 SV=2
				Q6TCH7	2	PAQR3	0.427	0.00145716	-1.22769	2.83649	Progestin and adipoQ receptor family member 3 OS=Homo sapiens OX=9606 GN=PAQR3 PE=1 SV=2
				Q96FZ7	2	CHMP6	0.426	0.0257706	-1.23107	1.58887	Charged multivesicular body protein 6 OS=Homo sapiens OX=9606 GN=CHMP6 PE=1 SV=3
				O75695	2	RP2	0.419	6.99463e-05	-1.25498	4.15524	Protein XRP2 OS=Homo sapiens OX=9606 GN=RP2 PE=1 SV=4
				P55145	2	MANF	0.416	0.0228	-1.26534	1.64206	Mesencephalic astrocyte-derived neurotrophic factor OS=Homo sapiens OX=9606 GN=MANF PE=1 SV=3
				Q96D05	2	C10orf35; FAM241B	0.414	0.293864	-1.2723	0.531853	Uncharacterized protein FAM241B OS=Homo sapiens OX=9606 GN=FAM241B PE=1 SV=1
				Q13098	2	GPS1	0.412	0.00860032	-1.27928	2.06549	COP9 signalosome complex subunit 1 OS=Homo sapiens OX=9606 GN=GPS1 PE=1 SV=4
				Q8N1S5	2	SLC39A11	0.406	0.00627686	-1.30045	2.20226	Zinc transporter ZIP11 OS=Homo sapiens OX=9606 GN=SLC39A11 PE=2 SV=3
				P20336	2	RAB3A	0.405	0.00695432	-1.30401	2.15775	Ras-related protein Rab-3A OS=Homo sapiens OX=9606 GN=RAB3A PE=1 SV=1
				O15027	2	SEC16A	0.397	0.00569336	-1.33279	2.24463	Protein transport protein Sec16A OS=Homo sapiens OX=9606 GN=SEC16A PE=1 SV=3
				Q9Y6M1	2	IGF2BP2	0.394	0.0310108	-1.34373	1.50849	Insulin-like growth factor 2 mRNA-binding protein 2 OS=Homo sapiens OX=9606 GN=IGF2BP2 PE=1 SV=2
				Q92930	2	RAB8B	0.389	0.0019531	-1.36216	2.70927	Ras-related protein Rab-8B OS=Homo sapiens OX=9606 GN=RAB8B PE=1 SV=2
				Q9Y666	2	SLC12A7	0.389	0.00272442	-1.36216	2.56473	Solute carrier family 12 member 7 OS=Homo sapiens OX=9606 GN=SLC12A7 PE=1 SV=3
				Q9HCE6	2		0.389	0.0104733	-1.36216	1.97992	Rho guanine nucleotide exchange factor 10-like protein OS=Homo sapiens OX=9606 GN=ARHGEF10L PE=1 SV=4
				Q15149	2	PLEC	0.381	0.819341	-1.39214	0.0865351	Plectin OS=Homo sapiens OX=9606 GN=PLEC PE=1 SV=3
				P98082	2	DAB2	0.373	0.0786847	-1.42275	1.10411	Disabled homolog 2 OS=Homo sapiens OX=9606 GN=DAB2 PE=1 SV=3
				Q13444	2	ADAM15	0.363	0.00510323	-1.46196	2.29216	Disintegrin and metalloproteinase domain-containing protein 15 OS=Homo sapiens OX=9606 GN=ADAM15 PE=1 SV=4
				Q86SR1	2	GALNT10	0.361	0.0284782	-1.46993	1.54549	Polypeptide N-acetylgalactosaminyltransferase 10 OS=Homo sapiens OX=9606 GN=GALNT10 PE=1 SV=2
				Q8WTV0	2	SCARB1	0.357	0.000838817	-1.486	3.07633	Scavenger receptor class B member 1 OS=Homo sapiens OX=9606 GN=SCARB1 PE=1 SV=1
				O75152	2	ZC3H11A	0.345	0.00648502	-1.53533	2.18809	Zinc finger CCCH domain-containing protein 11A OS=Homo sapiens OX=9606 GN=ZC3H11A PE=1 SV=3
				O60831	2	PRAF2	0.339	0.02037	-1.56064	1.69101	PRA1 family protein 2 OS=Homo sapiens OX=9606 GN=PRAF2 PE=1 SV=1
				P98173	2	FAM3A	0.339	0.00273833	-1.56064	2.56251	Protein FAM3A OS=Homo sapiens OX=9606 GN=FAM3A PE=1 SV=2
				Q5M7Z0	2	RNFT1	0.338	0.00340865	-1.5649	2.46742	E3 ubiquitin-protein ligase RNFT1 OS=Homo sapiens OX=9606 GN=RNFT1 PE=1 SV=2
				Q969M3	2	YIPF5	0.331	0.035797	-1.5951	1.44615	Protein YIPF5 OS=Homo sapiens OX=9606 GN=YIPF5 PE=1 SV=1
				Q9H1C3	2	GLT8D2	0.317	0.00365601	-1.65745	2.43699	Glycosyltransferase 8 domain-containing protein 2 OS=Homo sapiens OX=9606 GN=GLT8D2 PE=2 SV=1
				Q8N2K0	2	ABHD12	0.31	0.000165793	-1.68966	3.78043	Monoacylglycerol lipase ABHD12 OS=Homo sapiens OX=9606 GN=ABHD12 PE=1 SV=2
				A5PLL7	2	TMEM189; TMEM189-UBE2V1	0.309	0.00382179	-1.69432	2.41773	Transmembrane protein 189 OS=Homo sapiens OX=9606 GN=TMEM189 PE=1 SV=3
				P24390	2	KDELR1	0.306	0.00551853	-1.7084	2.25818	ER lumen protein-retaining receptor 1 OS=Homo sapiens OX=9606 GN=KDELR1 PE=1 SV=1
				Q9NRB3	2	CHST12	0.297	0.000633979	-1.75147	3.19793	Carbohydrate sulfotransferase 12 OS=Homo sapiens OX=9606 GN=CHST12 PE=2 SV=2
				P02654	2	APOC1	0.291	0.0103811	-1.78091	1.98376	Apolipoprotein C-I OS=Homo sapiens OX=9606 GN=APOC1 PE=1 SV=1
				Q6NTF9	2	RHBDD2	0.289	3.21181e-05	-1.79086	4.49325	Rhomboid domain-containing protein 2 OS=Homo sapiens OX=9606 GN=RHBDD2 PE=2 SV=2
				P78381	2	SLC35A2	0.277	0.000327681	-1.85204	3.48455	UDP-galactose translocator OS=Homo sapiens OX=9606 GN=SLC35A2 PE=1 SV=1
				Q7L211	2	ABHD13	0.267	0.00239235	-1.90509	2.62118	Protein ABHD13 OS=Homo sapiens OX=9606 GN=ABHD13 PE=2 SV=1
				Q8WUD6	2	CHPT1	0.263	0.000116371	-1.92687	3.93415	Cholinephosphotransferase 1 OS=Homo sapiens OX=9606 GN=CHPT1 PE=1 SV=1
				Q16842	2	ST3GAL2	0.261	0.00033522	-1.93788	3.47467	CMP-N-acetylneuraminate-beta-galactosamide-alpha-2,3-sialyltransferase 2 OS=Homo sapiens OX=9606 GN=ST3GAL2 PE=2 SV=1
				Q8N128	2	FAM177A1	0.256	0.00056868	-1.96578	3.24513	Protein FAM177A1 OS=Homo sapiens OX=9606 GN=FAM177A1 PE=1 SV=1
				Q9NS00	2	C1GALT1	0.232	0.000617174	-2.1078	3.20959	Glycoprotein-N-acetylgalactosamine 3-beta-galactosyltransferase 1 OS=Homo sapiens OX=9606 GN=C1GALT1 PE=1 SV=1
				Q16739	2	UGCG	0.225	0.000210631	-2.152	3.67648	Ceramide glucosyltransferase OS=Homo sapiens OX=9606 GN=UGCG PE=1 SV=1
				Q8NDV1	2	ST6GALNAC3	0.223	0.00609193	-2.16488	2.21525	Alpha-N-acetylgalactosaminide alpha-2,6-sialyltransferase 3 OS=Homo sapiens OX=9606 GN=ST6GALNAC3 PE=2 SV=1
				O60513	2	B4GALT4	0.214	0.00112727	-2.22432	2.94797	Beta-1,4-galactosyltransferase 4 OS=Homo sapiens OX=9606 GN=B4GALT4 PE=1 SV=1
				Q9BSR8	2	YIPF4	0.171	0.00128449	-2.54793	2.89127	Protein YIPF4 OS=Homo sapiens OX=9606 GN=YIPF4 PE=1 SV=1
				Q8NBZ7	2	UXS1	0.166	4.02291e-05	-2.59074	4.39546	UDP-glucuronic acid decarboxylase 1 OS=Homo sapiens OX=9606 GN=UXS1 PE=1 SV=1
				Q9NS84	2	CHST7	0.154	0.00262416	-2.699	2.58101	Carbohydrate sulfotransferase 7 OS=Homo sapiens OX=9606 GN=CHST7 PE=1 SV=2
				Q86UD1	2	OAF	0.153	0.000128931	-2.7084	3.88964	Out at first protein homolog OS=Homo sapiens OX=9606 GN=OAF PE=2 SV=1
				Q8N428	2	GALNT16; GALNTL1	0.149	0.000236203	-2.74662	3.62671	Polypeptide N-acetylgalactosaminyltransferase 16 OS=Homo sapiens OX=9606 GN=GALNT16 PE=1 SV=2
				Q70JA7	2	CHSY3	0.133	3.80808e-05	-2.9105	4.41929	Chondroitin sulfate synthase 3 OS=Homo sapiens OX=9606 GN=CHSY3 PE=2 SV=3
				Q5SGD2	2	PPM1L	0.107	0.00468996	-3.22432	2.32883	Protein phosphatase 1L OS=Homo sapiens OX=9606 GN=PPM1L PE=1 SV=1
				Q9H1N7	2	SLC35B3	0.105	0.000211601	-3.25154	3.67448	Adenosine 3'-phospho 5'-phosphosulfate transporter 2 OS=Homo sapiens OX=9606 GN=SLC35B3 PE=1 SV=1
				Q9H2G9	2	BLZF1	0.097	0.00029051	-3.36587	3.53684	Golgin-45 OS=Homo sapiens OX=9606 GN=BLZF1 PE=1 SV=2
				Q9NYZ3	2	GTSE1	0.01	0.00186349	-6.64386	2.72967	G2 and S phase-expressed protein 1 OS=Homo sapiens OX=9606 GN=GTSE1 PE=1 SV=3
				Q96JB2	2	COG3	0.01	0.000204852	-6.64386	3.68856	Conserved oligomeric Golgi complex subunit 3 OS=Homo sapiens OX=9606 GN=COG3 PE=1 SV=3
				O95461	2	LARGE; LARGE1	0.01	0.0361571	-6.64386	1.44181	LARGE xylosyl- and glucuronyltransferase 1 OS=Homo sapiens OX=9606 GN=LARGE1 PE=1 SV=1
				F1LST0	25	Heatr5b	4.85437	0.0354763	2.27928	1.45006	HEAT repeat-containing 5B OS=Rattus norvegicus OX=10116 GN=Heatr5b PE=1 SV=2
				P62944	20	Ap2b1	2.227	0.0092015	1.1551	2.03614	AP-2 complex subunit beta OS=Rattus norvegicus OX=10116 GN=Ap2b1 PE=1 SV=1
				G3V9S9	11	Sec24d	3.67647	0.00978363	1.87832	2.0095	SEC24 homolog D, COPII coat complex component OS=Rattus norvegicus OX=10116 GN=Sec24d PE=1 SV=3
				G3V8Q1	10	Cope	22.7273	0.00503496	4.50635	2.298	Coatomer subunit epsilon OS=Rattus norvegicus OX=10116 GN=Cope PE=1 SV=3
				P62332	6	Arf6	6.596	0.00609286	2.72159	2.21518	ADP-ribosylation factor 6 OS=Rattus norvegicus OX=10116 GN=Arf6 PE=1 SV=2
				Q5HZY2	5	Sar1b	2.621	0.00206382	1.39012	2.68533	GTP-binding protein SAR1b OS=Rattus norvegicus OX=10116 GN=Sar1b PE=2 SV=1
				B2RZA4	4	Ap1m2	20.4082	0.00614354	4.35107	2.21158	RCG31866, isoform CRA_a OS=Rattus norvegicus OX=10116 GN=Ap1m2 PE=2 SV=1
				Q5XIC4	2	Spg21	4.489	6.99565e-05	2.16639	4.15517	Maspardin OS=Rattus norvegicus OX=10116 GN=Spg21 PE=2 SV=1
				P38918	2	Akr7a3	100	0.00485085	6.64386	2.31418	Aflatoxin B1 aldehyde reductase member 3 OS=Rattus norvegicus OX=10116 GN=Akr7a3 PE=1 SV=2
				A0A0G2JWM2	2	Sirt2	3.003	0.0035458	1.58641	2.45029	NAD-dependent protein deacetylase OS=Rattus norvegicus OX=10116 GN=Sirt2 PE=1 SV=1
				D3ZA22	2	Trim47	2.0202	0.0164508	1.0145	1.78381	Similar to Tripartite motif protein 47 OS=Rattus norvegicus OX=10116 GN=Trim47 PE=1 SV=1

## Sheet: Sheet2
				Accession	# Unique Peptides	Gene Symbol	Abundance Ratio: GMPPNP/GTP	p value	Log2 fold change	minus Log10 p value	q value	Description
				Q8N4L2	2	TMEM55A; PIP4P2	100	0.00176223	6.64386	2.75394	0.00843114	Type 2 phosphatidylinositol 4,5-bisphosphate 4-phosphatase OS=Homo sapiens OX=9606 GN=PIP4P2 PE=1 SV=1
Selecting criteria				Q9NV70	2	EXOC1	100	0.0266926	6.64386	1.57361	0.0305359	Exocyst complex component 1 OS=Homo sapiens OX=9606 GN=EXOC1 PE=1 SV=4
FDR confidence High				Q9BXS5	18	AP1M1	32.476	0.00780519	5.0213	2.10762	0.016	AP-1 complex subunit mu-1 OS=Homo sapiens OX=9606 GN=AP1M1 PE=1 SV=3
Abundance found in all three biological repeats of GMPPNP or GTP				P53367	3	ARFIP1	27.403	0.000612342	4.77626	3.21301	0.006125	Arfaptin-1 OS=Homo sapiens OX=9606 GN=ARFIP1 PE=1 SV=2
If no abunadance found, we assign 0				P61923	7	COPZ1	26.95	0.000246577	4.75221	3.60805	0.00772727	Coatomer subunit zeta-1 OS=Homo sapiens OX=9606 GN=COPZ1 PE=1 SV=1
ratio GMPPNP over GTP over 2, p value equal or less than 0.05				Q9UMZ2	9	SYNRG	25.824	0.0464182	4.69064	1.33331	0.0504644	Synergin gamma OS=Homo sapiens OX=9606 GN=SYNRG PE=1 SV=2
Unique peptide equal or over 2				P84085	6	ARF5	24.901	0.000150385	4.63813	3.8228	0.0045	ADP-ribosylation factor 5 OS=Homo sapiens OX=9606 GN=ARF5 PE=1 SV=2
Preteins shown in red are cytosolic proteins identifed using rat database reviewed and unreviewed				P18085	3	ARF4	23.394	0.000758413	4.54807	3.12009	0.00627027	ADP-ribosylation factor 4 OS=Homo sapiens OX=9606 GN=ARF4 PE=1 SV=3
				O14579	9	COPE	22.87	0.00259491	4.51538	2.58588	0.0100202	Coatomer subunit epsilon OS=Homo sapiens OX=9606 GN=COPE PE=1 SV=3
				P48444	30	ARCN1	22.144	0.00336762	4.46884	2.47268	0.0106359	Coatomer subunit delta OS=Homo sapiens OX=9606 GN=ARCN1 PE=1 SV=1
				Q9Y678	34	COPG1	21.712	0.000631953	4.44042	3.19932	0.006	Coatomer subunit gamma-1 OS=Homo sapiens OX=9606 GN=COPG1 PE=1 SV=1
				P53618	37	COPB1	21.359	0.00059319	4.41677	3.22681	0.00625532	Coatomer subunit beta OS=Homo sapiens OX=9606 GN=COPB1 PE=1 SV=3
				Q92572	3	AP3S1	20.276	0.00468177	4.3417	2.32959	0.0112419	AP-3 complex subunit sigma-1 OS=Homo sapiens OX=9606 GN=AP3S1 PE=1 SV=1
				Q9Y2T2	13	AP3M1	19.987	0.000581638	4.32099	3.23535	0.00653333	AP-3 complex subunit mu-1 OS=Homo sapiens OX=9606 GN=AP3M1 PE=1 SV=1
				O43747	27	AP1G1	18.099	0.00543074	4.17784	2.26514	0.0145846	AP-1 complex subunit gamma-1 OS=Homo sapiens OX=9606 GN=AP1G1 PE=1 SV=5
				P61204	4	ARF3	17.989	0.000375674	4.16904	3.42519	0.00492754	ADP-ribosylation factor 3 OS=Homo sapiens OX=9606 GN=ARF3 PE=1 SV=2
				P35606	34	COPB2	17.981	0.000417274	4.1684	3.37958	0.00453333	Coatomer subunit beta' OS=Homo sapiens OX=9606 GN=COPB2 PE=1 SV=2
				P53621	67	COPA	17.767	0.00283244	4.15113	2.54784	0.010029	Coatomer subunit alpha OS=Homo sapiens OX=9606 GN=COPA PE=1 SV=2
				P61966	6	AP1S1	17.043	0.00458128	4.09111	2.33901	0.0113333	AP-1 complex subunit sigma-1A OS=Homo sapiens OX=9606 GN=AP1S1 PE=1 SV=1
				O00203	17	AP3B1	17.042	0.00344264	4.09102	2.46311	0.0104909	AP-3 complex subunit beta-1 OS=Homo sapiens OX=9606 GN=AP3B1 PE=1 SV=3
				Q9UBF2	30	COPG2	15.486	0.000940985	3.95289	3.02642	0.00565854	Coatomer subunit gamma-2 OS=Homo sapiens OX=9606 GN=COPG2 PE=1 SV=1
				O14617	25	AP3D1	14.899	0.00449558	3.89714	2.34721	0.0109836	AP-3 complex subunit delta-1 OS=Homo sapiens OX=9606 GN=AP3D1 PE=1 SV=1
				O00189	6	AP4M1	13.631	1.94183e-05	3.76882	4.71179	0.027	AP-4 complex subunit mu-1 OS=Homo sapiens OX=9606 GN=AP4M1 PE=1 SV=2
				P53365	2	ARFIP2	13.105	0.00266998	3.71205	2.57349	0.00982178	Arfaptin-2 OS=Homo sapiens OX=9606 GN=ARFIP2 PE=1 SV=1
				P56377	2	AP1S2	13.032	0.00671086	3.70399	2.17322	0.0153922	AP-1 complex subunit sigma-2 OS=Homo sapiens OX=9606 GN=AP1S2 PE=1 SV=1
				Q9UPM8	4	AP4E1	9.229	0.00164488	3.20617	2.78387	0.0078773	AP-4 complex subunit epsilon-1 OS=Homo sapiens OX=9606 GN=AP4E1 PE=1 SV=2
				Q9Y6B7	5	AP4B1	9.095	0.00369913	3.18507	2.4319	0.0106201	AP-4 complex subunit beta-1 OS=Homo sapiens OX=9606 GN=AP4B1 PE=1 SV=2
				Q96KN1	8	FAM84B	9.033	0.00142047	3.17521	2.84757	0.008	Protein FAM84B OS=Homo sapiens OX=9606 GN=FAM84B PE=1 SV=1
				P59780	4	AP3S2	8.804	0.00391207	3.13816	2.40759	0.0103932	AP-3 complex subunit sigma-2 OS=Homo sapiens OX=9606 GN=AP3S2 PE=2 SV=1
				P62330	6	ARF6	7.112	0.00310092	2.83026	2.50851	0.00974648	ADP-ribosylation factor 6 OS=Homo sapiens OX=9606 GN=ARF6 PE=1 SV=2
				O75843	8	AP1G2	6.807	0.00102696	2.76702	2.98845	0.00552381	AP-1 complex subunit gamma-like 2 OS=Homo sapiens OX=9606 GN=AP1G2 PE=1 SV=1
				Q10567	22	AP1B1	5.674	0.00152542	2.50437	2.81661	0.00763158	AP-1 complex subunit beta-1 OS=Homo sapiens OX=9606 GN=AP1B1 PE=1 SV=2
				P20338	7	RAB4A	5.553	8.5092e-05	2.47327	4.07011	0.00830769	Ras-related protein Rab-4A OS=Homo sapiens OX=9606 GN=RAB4A PE=1 SV=3
				Q6ULP2	3	AFTPH	5.52	0.0233563	2.46467	1.6316	0.0259413	Aftiphilin OS=Homo sapiens OX=9606 GN=AFTPH PE=1 SV=3
				Q07960	3	ARHGAP1	4.971	0.000783581	2.31354	3.10592	0.00610526	Rho GTPase-activating protein 1 OS=Homo sapiens OX=9606 GN=ARHGAP1 PE=1 SV=1
				O94855	4	SEC24D	4.645	0.000344812	2.21568	3.46242	0.00607143	Protein transport protein Sec24D OS=Homo sapiens OX=9606 GN=SEC24D PE=1 SV=2
				Q9P299	2	COPZ2	3.811	0.00155358	1.93017	2.80867	0.0074359	Coatomer subunit zeta-2 OS=Homo sapiens OX=9606 GN=COPZ2 PE=2 SV=1
				P40616	3	ARL1	3.725	0.000802992	1.89724	3.09529	0.00605217	ADP-ribosylation factor-like protein 1 OS=Homo sapiens OX=9606 GN=ARL1 PE=1 SV=1
				P61018	3	RAB4B	3.697	0.00801477	1.88636	2.09611	0.0171921	Ras-related protein Rab-4B OS=Homo sapiens OX=9606 GN=RAB4B PE=1 SV=1
				Q9NR31	2	SAR1A	3.59	0.00201246	1.84398	2.69627	0.00786592	GTP-binding protein SAR1a OS=Homo sapiens OX=9606 GN=SAR1A PE=1 SV=1
				P53992	12	SEC24C	3.398	0.00346809	1.76469	2.45991	0.0104434	Protein transport protein Sec24C OS=Homo sapiens OX=9606 GN=SEC24C PE=1 SV=3
				Q8NHH9	9	ATL2	2.947	0.00565863	1.55925	2.24729	0.0141493	Atlastin-2 OS=Homo sapiens OX=9606 GN=ATL2 PE=1 SV=2
				O94919	3	ENDOD1	2.34	0.00389545	1.22651	2.40944	0.0104378	Endonuclease domain-containing 1 protein OS=Homo sapiens OX=9606 GN=ENDOD1 PE=1 SV=2
				Q9UNH6	2	SNX7	2.325	0.00178736	1.21723	2.74779	0.00838095	Sorting nexin-7 OS=Homo sapiens OX=9606 GN=SNX7 PE=1 SV=1
				Q96QK1	6	VPS35	2.268	0.00495346	1.18142	2.30509	0.0140078	Vacuolar protein sorting-associated protein 35 OS=Homo sapiens OX=9606 GN=VPS35 PE=1 SV=2
				P61106	15	RAB14	2.107	0.00825771	1.07519	2.08314	0.0169673	Ras-related protein Rab-14 OS=Homo sapiens OX=9606 GN=RAB14 PE=1 SV=4
				Q86WG5	3	SBF2	2.049	0.0161446	1.03492	1.79197	0.0205231	Myotubularin-related protein 13 OS=Homo sapiens OX=9606 GN=SBF2 PE=1 SV=1
				F1LST0	25	Heatr5b	4.85437	0.0354763	2.27928	1.45006	0.153253	HEAT repeat-containing 5B OS=Rattus norvegicus OX=10116 GN=Heatr5b PE=1 SV=2
				P62944	20	Ap2b1	2.227	0.0092015	1.1551	2.03614	0.0141413	AP-2 complex subunit beta OS=Rattus norvegicus OX=10116 GN=Ap2b1 PE=1 SV=1
				B2RZA4	4	Ap1m2	20.4082	0.00614354	4.35107	2.21158	0.00403478	RCG31866, isoform CRA_a OS=Rattus norvegicus OX=10116 GN=Ap1m2 PE=2 SV=1
				Q5XIC4	2	Spg21	4.489	6.99565e-05	2.16639	4.15517	0	Maspardin OS=Rattus norvegicus OX=10116 GN=Spg21 PE=2 SV=1
				P38918	2	Akr7a3	100	0.00485085	6.64386	2.31418	0.0486223	Aflatoxin B1 aldehyde reductase member 3 OS=Rattus norvegicus OX=10116 GN=Akr7a3 PE=1 SV=2
				A0A0G2JWM2	2	Sirt2	3.003	0.0035458	1.58641	2.45029	0.00330337	NAD-dependent protein deacetylase OS=Rattus norvegicus OX=10116 GN=Sirt2 PE=1 SV=1
				D3ZA22	2	Trim47	2.0202	0.0164508	1.0145	1.78381	0.0100819	Similar to Tripartite motif protein 47 OS=Rattus norvegicus OX=10116 GN=Trim47 PE=1 SV=1

## Sheet: Sheet3
Selecting criteria					Accession	# Unique Peptides	Gene Symbol	Abundance Ratio: GMPPNP/GTP	p value	Log2 fold change	minus Log10 p value	q value	Description
FDR confidence High					P82094	6	TMF1	0.01	0.000172256	-6.64386	3.76383	0.00771429	TATA element modulatory factor OS=Homo sapiens OX=9606 GN=TMF1 PE=1 SV=2
Abundance found in all three biological repeats of GMPPNP or GTP					O60704	4	TPST2	0.01	3.08855e-06	-6.64386	5.51025	0	Protein-tyrosine sulfotransferase 2 OS=Homo sapiens OX=9606 GN=TPST2 PE=1 SV=1
If no abunadance found, we assign 0					Q6L9W6	4	B4GALNT3	0.01	0.000118338	-6.64386	3.92687	0.00635294	Beta-1,4-N-acetylgalactosaminyltransferase 3 OS=Homo sapiens OX=9606 GN=B4GALNT3 PE=1 SV=2
ratio GMPPNP over GTP less than 0.5, p value less than 0.05					O95427	3	PIGN	0.01	0.00402333	-6.64386	2.39541	0.0103051	GPI ethanolamine phosphate transferase 1 OS=Homo sapiens OX=9606 GN=PIGN PE=1 SV=1
Unique peptide equal or over 2					Q8IUC8	3	GALNT13	0.01	0.00470734	-6.64386	2.32722	0.012032	Polypeptide N-acetylgalactosaminyltransferase 13 OS=Homo sapiens OX=9606 GN=GALNT13 PE=2 SV=2
					Q96JB2	2	COG3	0.01	0.000204852	-6.64386	3.68856	0.01	Conserved oligomeric Golgi complex subunit 3 OS=Homo sapiens OX=9606 GN=COG3 PE=1 SV=3
					Q9NYZ3	2	GTSE1	0.01	0.00186349	-6.64386	2.72967	0.00813873	G2 and S phase-expressed protein 1 OS=Homo sapiens OX=9606 GN=GTSE1 PE=1 SV=3
					O95461	2	LARGE; LARGE1	0.01	0.0361571	-6.64386	1.44181	0.0398876	LARGE xylosyl- and glucuronyltransferase 1 OS=Homo sapiens OX=9606 GN=LARGE1 PE=1 SV=1
					Q9Y6Y8	19	SEC23IP	0.094	0.000167997	-3.4112	3.7747	0.008	SEC23-interacting protein OS=Homo sapiens OX=9606 GN=SEC23IP PE=1 SV=1
					Q9H2G9	2	BLZF1	0.097	0.00029051	-3.36587	3.53684	0.00693878	Golgin-45 OS=Homo sapiens OX=9606 GN=BLZF1 PE=1 SV=2
					Q09328	10	MGAT5	0.098	0.000408501	-3.35107	3.38881	0.00465753	Alpha-1,6-mannosylglycoprotein 6-beta-N-acetylglucosaminyltransferase A OS=Homo sapiens OX=9606 GN=MGAT5 PE=2 SV=1
					O60476	13	MAN1A2	0.101	2.27148e-05	-3.30757	4.64369	0.0216	Mannosyl-oligosaccharide 1,2-alpha-mannosidase IB OS=Homo sapiens OX=9606 GN=MAN1A2 PE=1 SV=1
					Q9H1N7	2	SLC35B3	0.105	0.000211601	-3.25154	3.67448	0.00944444	Adenosine 3'-phospho 5'-phosphosulfate transporter 2 OS=Homo sapiens OX=9606 GN=SLC35B3 PE=1 SV=1
					Q08379	14	GOLGA2	0.106	0.000234664	-3.23786	3.62955	0.00829268	Golgin subfamily A member 2 OS=Homo sapiens OX=9606 GN=GOLGA2 PE=1 SV=3
					Q86SF2	13	GALNT7	0.107	0.000696061	-3.22432	3.15735	0.00549533	N-acetylgalactosaminyltransferase 7 OS=Homo sapiens OX=9606 GN=GALNT7 PE=1 SV=1
					Q5SGD2	2	PPM1L	0.107	0.00468996	-3.22432	2.32883	0.0115823	Protein phosphatase 1L OS=Homo sapiens OX=9606 GN=PPM1L PE=1 SV=1
					Q10469	13	MGAT2	0.108	1.67259e-05	-3.2109	4.77661	0.036	Alpha-1,6-mannosyl-glycoprotein 2-beta-N-acetylglucosaminyltransferase OS=Homo sapiens OX=9606 GN=MGAT2 PE=1 SV=1
					Q8NCH0	6	CHST14	0.114	0.000679674	-3.13289	3.1677	0.0056	Carbohydrate sulfotransferase 14 OS=Homo sapiens OX=9606 GN=CHST14 PE=1 SV=2
					Q10472	7	GALNT1	0.12	0.000875914	-3.05889	3.05754	0.00575207	Polypeptide N-acetylgalactosaminyltransferase 1 OS=Homo sapiens OX=9606 GN=GALNT1 PE=1 SV=1
					Q7LGA3	5	HS2ST1	0.122	6.33847e-05	-3.03505	4.19802	0.0108	Heparan sulfate 2-O-sulfotransferase 1 OS=Homo sapiens OX=9606 GN=HS2ST1 PE=1 SV=1
					Q8IZ52	5	CHPF	0.124	0.000354239	-3.01159	3.4507	0.00576271	Chondroitin sulfate synthase 2 OS=Homo sapiens OX=9606 GN=CHPF PE=1 SV=2
					Q9UKM7	6	MAN1B1	0.125	0.000372074	-3	3.42937	0.005	Endoplasmic reticulum mannosyl-oligosaccharide 1,2-alpha-mannosidase OS=Homo sapiens OX=9606 GN=MAN1B1 PE=1 SV=2
					O00461	24	GOLIM4	0.128	0.000128598	-2.96578	3.89077	0.006	Golgi integral membrane protein 4 OS=Homo sapiens OX=9606 GN=GOLIM4 PE=1 SV=1
					Q10471	10	GALNT2	0.128	0.000230546	-2.96578	3.63724	0.00894737	Polypeptide N-acetylgalactosaminyltransferase 2 OS=Homo sapiens OX=9606 GN=GALNT2 PE=1 SV=1
					Q8WZA1	8	POMGNT1	0.13	0.0013679	-2.94342	2.86395	0.00719444	Protein O-linked-mannose beta-1,2-N-acetylglucosaminyltransferase 1 OS=Homo sapiens OX=9606 GN=POMGNT1 PE=1 SV=2
					P33908	9	MAN1A1	0.131	0.00147031	-2.93236	2.83259	0.00773333	Mannosyl-oligosaccharide 1,2-alpha-mannosidase IA OS=Homo sapiens OX=9606 GN=MAN1A1 PE=1 SV=3
					Q9NQZ7	3	ENTPD7	0.133	0.00164143	-2.9105	2.78478	0.00792593	Ectonucleoside triphosphate diphosphohydrolase 7 OS=Homo sapiens OX=9606 GN=ENTPD7 PE=2 SV=1
					Q70JA7	2	CHSY3	0.133	3.80808e-05	-2.9105	4.41929	0.0135	Chondroitin sulfate synthase 3 OS=Homo sapiens OX=9606 GN=CHSY3 PE=2 SV=3
					Q8IYS2	8	KIAA2013	0.137	0.000176761	-2.86775	3.75261	0.00744828	Uncharacterized protein KIAA2013 OS=Homo sapiens OX=9606 GN=KIAA2013 PE=1 SV=1
					O15321	10	TM9SF1	0.138	0.000405819	-2.85726	3.39167	0.00472222	Transmembrane 9 superfamily member 1 OS=Homo sapiens OX=9606 GN=TM9SF1 PE=2 SV=2
					Q8TAD4	9	SLC30A5	0.138	0.000143094	-2.85726	3.84438	0.00514286	Zinc transporter 5 OS=Homo sapiens OX=9606 GN=SLC30A5 PE=1 SV=1
					Q12893	6	TMEM115	0.139	0.00036232	-2.84684	3.44091	0.00548387	Transmembrane protein 115 OS=Homo sapiens OX=9606 GN=TMEM115 PE=1 SV=1
					Q86X52	10	CHSY1	0.14	0.0010738	-2.8365	2.96908	0.00628125	Chondroitin sulfate synthase 1 OS=Homo sapiens OX=9606 GN=CHSY1 PE=1 SV=3
					Q8IXK2	4	GALNT12	0.143	0.00548475	-2.80591	2.26084	0.0143636	Polypeptide N-acetylgalactosaminyltransferase 12 OS=Homo sapiens OX=9606 GN=GALNT12 PE=1 SV=3
					Q8NCL4	8	GALNT6	0.146	0.00110531	-2.77596	2.95652	0.00623256	Polypeptide N-acetylgalactosaminyltransferase 6 OS=Homo sapiens OX=9606 GN=GALNT6 PE=2 SV=2
					O94923	5	GLCE	0.148	0.000102653	-2.75633	3.98863	0.00771429	D-glucuronyl C5-epimerase OS=Homo sapiens OX=9606 GN=GLCE PE=1 SV=3
					Q8N428	2	GALNT16; GALNTL1	0.149	0.000236203	-2.74662	3.62671	0.00809524	Polypeptide N-acetylgalactosaminyltransferase 16 OS=Homo sapiens OX=9606 GN=GALNT16 PE=1 SV=2
					Q8WVQ1	10	CANT1	0.15	0.000428965	-2.73697	3.36758	0.00441558	Soluble calcium-activated nucleotidase 1 OS=Homo sapiens OX=9606 GN=CANT1 PE=1 SV=1
					Q9HC07	6	TMEM165	0.152	0.000182341	-2.71786	3.73912	0.00675	Transmembrane protein 165 OS=Homo sapiens OX=9606 GN=TMEM165 PE=1 SV=1
					Q86UD1	2	OAF	0.153	0.000128931	-2.7084	3.88964	0.00568421	Out at first protein homolog OS=Homo sapiens OX=9606 GN=OAF PE=2 SV=1
					Q9NS84	2	CHST7	0.154	0.00262416	-2.699	2.58101	0.00996985	Carbohydrate sulfotransferase 7 OS=Homo sapiens OX=9606 GN=CHST7 PE=1 SV=2
					Q9UBV7	3	B4GALT7	0.155	0.00117543	-2.68966	2.9298	0.00604511	Beta-1,4-galactosyltransferase 7 OS=Homo sapiens OX=9606 GN=B4GALT7 PE=1 SV=1
					Q9UQ53	4	MGAT4B	0.156	0.00125695	-2.68038	2.90068	0.00750725	Alpha-1,3-mannosyl-glycoprotein 4-beta-N-acetylglucosaminyltransferase B OS=Homo sapiens OX=9606 GN=MGAT4B PE=1 SV=1
					Q13948	15	CUX1	0.157	0.000714786	-2.67116	3.14582	0.00544444	Protein CASP OS=Homo sapiens OX=9606 GN=CUX1 PE=1 SV=2
					Q8NDZ4	11	C3orf58	0.157	0.000146774	-2.67116	3.83335	0.00490909	Deleted in autism protein 1 OS=Homo sapiens OX=9606 GN=C3orf58 PE=1 SV=1
					Q6P4E1	10	CASC4	0.157	0.000154933	-2.67116	3.80986	0.00432	Protein CASC4 OS=Homo sapiens OX=9606 GN=CASC4 PE=1 SV=1
					O43505	9	B3GNT1; B4GAT1	0.161	0.000362773	-2.63487	3.44036	0.00539683	Beta-1,4-glucuronyltransferase 1 OS=Homo sapiens OX=9606 GN=B4GAT1 PE=1 SV=1
					Q9HBR0	5	SLC38A10	0.164	0.000271739	-2.60823	3.56585	0.00723404	Putative sodium-coupled neutral amino acid transporter 10 OS=Homo sapiens OX=9606 GN=SLC38A10 PE=1 SV=2
					Q8NBZ7	2	UXS1	0.166	4.02291e-05	-2.59074	4.39546	0.012	UDP-glucuronic acid decarboxylase 1 OS=Homo sapiens OX=9606 GN=UXS1 PE=1 SV=1
					Q9NZC7	5	WWOX	0.167	0.000692597	-2.58208	3.15952	0.00554717	WW domain-containing oxidoreductase OS=Homo sapiens OX=9606 GN=WWOX PE=1 SV=1
					P26572	5	MGAT1	0.167	0.00289786	-2.58208	2.53792	0.00993301	Alpha-1,3-mannosyl-glycoprotein 2-beta-N-acetylglucosaminyltransferase OS=Homo sapiens OX=9606 GN=MGAT1 PE=1 SV=2
					O75063	7	FAM20B	0.17	0.00160605	-2.55639	2.79424	0.008025	Glycosaminoglycan xylosylkinase OS=Homo sapiens OX=9606 GN=FAM20B PE=1 SV=1
					Q9BSR8	2	YIPF4	0.171	0.00128449	-2.54793	2.89127	0.0074	Protein YIPF4 OS=Homo sapiens OX=9606 GN=YIPF4 PE=1 SV=1
					Q8IUH4	6	ZDHHC13	0.172	0.000583647	-2.53952	3.23385	0.00646154	Palmitoyltransferase ZDHHC13 OS=Homo sapiens OX=9606 GN=ZDHHC13 PE=1 SV=3
					Q14789	144	GOLGB1	0.173	0.000591104	-2.53116	3.22834	0.00632258	Golgin subfamily B member 1 OS=Homo sapiens OX=9606 GN=GOLGB1 PE=1 SV=2
					Q9HD45	12	TM9SF3	0.173	0.00119025	-2.53116	2.92436	0.00692537	Transmembrane 9 superfamily member 3 OS=Homo sapiens OX=9606 GN=TM9SF3 PE=1 SV=2
					Q93088	8	BHMT	0.178	0.00352007	-2.49005	2.45345	0.0103036	Betaine--homocysteine S-methyltransferase 1 OS=Homo sapiens OX=9606 GN=BHMT PE=1 SV=2
					Q6ZRP7	15	QSOX2	0.18	0.000368525	-2.47393	3.43353	0.00515152	Sulfhydryl oxidase 2 OS=Homo sapiens OX=9606 GN=QSOX2 PE=1 SV=3
					Q68CQ7	9	GLT8D1	0.183	0.00128008	-2.45008	2.89276	0.00745324	Glycosyltransferase 8 domain-containing protein 1 OS=Homo sapiens OX=9606 GN=GLT8D1 PE=1 SV=2
					O75787	8	ATP6AP2	0.186	0.00187661	-2.42663	2.72663	0.00809195	Renin receptor OS=Homo sapiens OX=9606 GN=ATP6AP2 PE=1 SV=2
					Q8N6G5	5	CSGALNACT2	0.187	0.0311434	-2.41889	1.50663	0.034636	Chondroitin sulfate N-acetylgalactosaminyltransferase 2 OS=Homo sapiens OX=9606 GN=CSGALNACT2 PE=1 SV=1
					Q8N4A0	9	GALNT4; POC1B-GALNT4	0.188	0.000533761	-2.4112	3.27265	0.00691765	Polypeptide N-acetylgalactosaminyltransferase 4 OS=Homo sapiens OX=9606 GN=GALNT4 PE=1 SV=2
					Q96L58	6	B3GALT6	0.188	0.000350136	-2.4112	3.45576	0.00586207	Beta-1,3-galactosyltransferase 6 OS=Homo sapiens OX=9606 GN=B3GALT6 PE=1 SV=2
					Q16706	18	MAN2A1	0.193	0.000232532	-2.37333	3.63352	0.0085	Alpha-mannosidase 2 OS=Homo sapiens OX=9606 GN=MAN2A1 PE=1 SV=2
					Q6NXT4	6	SLC30A6	0.194	0.00129182	-2.36587	2.8888	0.00734752	Zinc transporter 6 OS=Homo sapiens OX=9606 GN=SLC30A6 PE=1 SV=2
					Q96FL9	3	GALNT14	0.194	0.000181194	-2.36587	3.74186	0.0072	Polypeptide N-acetylgalactosaminyltransferase 14 OS=Homo sapiens OX=9606 GN=GALNT14 PE=1 SV=1
					Q13795	5	ARFRP1	0.196	0.00021331	-2.35107	3.67099	0.00918919	ADP-ribosylation factor-related protein 1 OS=Homo sapiens OX=9606 GN=ARFRP1 PE=1 SV=1
					Q5H8A4	8	PIGG	0.198	0.000329371	-2.33643	3.48231	0.0062963	GPI ethanolamine phosphate transferase 2 OS=Homo sapiens OX=9606 GN=PIGG PE=1 SV=1
					Q96EU7	5	C1GALT1C1	0.198	0.000239943	-2.33643	3.61989	0.00790698	C1GALT1-specific chaperone 1 OS=Homo sapiens OX=9606 GN=C1GALT1C1 PE=1 SV=1
					O60507	4	TPST1	0.201	0.00557974	-2.31473	2.25339	0.0142022	Protein-tyrosine sulfotransferase 1 OS=Homo sapiens OX=9606 GN=TPST1 PE=1 SV=1
					Q92544	13	TM9SF4	0.202	0.000573427	-2.30757	3.24152	0.00660674	Transmembrane 9 superfamily member 4 OS=Homo sapiens OX=9606 GN=TM9SF4 PE=1 SV=2
					Q9BYC5	7	FUT8	0.202	0.00132642	-2.30757	2.87732	0.00724476	Alpha-(1,6)-fucosyltransferase OS=Homo sapiens OX=9606 GN=FUT8 PE=1 SV=2
					Q8IUH5	3	ZDHHC17	0.204	0.000589915	-2.29336	3.22921	0.0063913	Palmitoyltransferase ZDHHC17 OS=Homo sapiens OX=9606 GN=ZDHHC17 PE=1 SV=2
					Q93063	3	EXT2	0.204	0.000954499	-2.29336	3.02022	0.0056129	Exostosin-2 OS=Homo sapiens OX=9606 GN=EXT2 PE=1 SV=1
					Q9Y5Z9	4	UBIAD1	0.208	0.000149837	-2.26534	3.82438	0.00469565	UbiA prenyltransferase domain-containing protein 1 OS=Homo sapiens OX=9606 GN=UBIAD1 PE=1 SV=1
					Q6N075	3	MFSD5	0.209	0.0251292	-2.25843	1.59982	0.0286875	Molybdate-anion transporter OS=Homo sapiens OX=9606 GN=MFSD5 PE=1 SV=2
					O60513	2	B4GALT4	0.214	0.00112727	-2.22432	2.94797	0.0061374	Beta-1,4-galactosyltransferase 4 OS=Homo sapiens OX=9606 GN=B4GALT4 PE=1 SV=1
					Q9NX62	10	IMPAD1	0.215	0.000366072	-2.21759	3.43643	0.00523077	Inositol monophosphatase 3 OS=Homo sapiens OX=9606 GN=IMPAD1 PE=1 SV=1
					Q8NCW6	3	GALNT11	0.216	0.000323787	-2.2109	3.48974	0.00653846	Polypeptide N-acetylgalactosaminyltransferase 11 OS=Homo sapiens OX=9606 GN=GALNT11 PE=1 SV=2
					Q8TB61	7	SLC35B2	0.217	0.000297788	-2.20423	3.52609	0.00666667	Adenosine 3'-phospho 5'-phosphosulfate transporter 1 OS=Homo sapiens OX=9606 GN=SLC35B2 PE=1 SV=1
					Q587I9	3	SFT2D3	0.217	0.000297151	-2.20423	3.52702	0.0068	Vesicle transport protein SFT2C OS=Homo sapiens OX=9606 GN=SFT2D3 PE=2 SV=1
					Q96K37	6	SLC35E1	0.221	0.00283288	-2.17788	2.54777	0.00998077	Solute carrier family 35 member E1 OS=Homo sapiens OX=9606 GN=SLC35E1 PE=1 SV=2
					Q8NDV1	2	ST6GALNAC3	0.223	0.00609193	-2.16488	2.21525	0.0152206	Alpha-N-acetylgalactosaminide alpha-2,6-sialyltransferase 3 OS=Homo sapiens OX=9606 GN=ST6GALNAC3 PE=2 SV=1
					Q3T906	3	GNPTAB	0.224	0.0019922	-2.15843	2.70067	0.00791011	N-acetylglucosamine-1-phosphotransferase subunits alpha/beta OS=Homo sapiens OX=9606 GN=GNPTAB PE=1 SV=1
					Q16739	2	UGCG	0.225	0.000210631	-2.152	3.67648	0.00971429	Ceramide glucosyltransferase OS=Homo sapiens OX=9606 GN=UGCG PE=1 SV=1
					P78382	4	SLC35A1	0.227	0.000181807	-2.13924	3.74039	0.00696774	CMP-sialic acid transporter OS=Homo sapiens OX=9606 GN=SLC35A1 PE=2 SV=1
					P36897	5	TGFBR1	0.228	0.000232032	-2.13289	3.63445	0.00871795	TGF-beta receptor type-1 OS=Homo sapiens OX=9606 GN=TGFBR1 PE=1 SV=1
					Q8NBJ4	16	GOLM1	0.231	0.00307417	-2.11404	2.51227	0.00983886	Golgi membrane protein 1 OS=Homo sapiens OX=9606 GN=GOLM1 PE=1 SV=1
					Q9NS00	2	C1GALT1	0.232	0.000617174	-2.1078	3.20959	0.00606186	Glycoprotein-N-acetylgalactosamine 3-beta-galactosyltransferase 1 OS=Homo sapiens OX=9606 GN=C1GALT1 PE=1 SV=1
					Q5SRI9	5	MANEA	0.233	0.00484876	-2.1016	2.31437	0.0136126	Glycoprotein endo-alpha-1,2-mannosidase OS=Homo sapiens OX=9606 GN=MANEA PE=1 SV=1
					Q11206	3	ST3GAL4	0.235	0.000408805	-2.08927	3.38848	0.00459459	CMP-N-acetylneuraminate-beta-galactosamide-alpha-2,3-sialyltransferase 4 OS=Homo sapiens OX=9606 GN=ST3GAL4 PE=2 SV=1
					O95487	9	SEC24B	0.236	0.000470622	-2.08314	3.32733	0.0043038	Protein transport protein Sec24B OS=Homo sapiens OX=9606 GN=SEC24B PE=1 SV=2
					Q13190	10	STX5	0.238	0.000103332	-2.07097	3.98577	0.0072	Syntaxin-5 OS=Homo sapiens OX=9606 GN=STX5 PE=1 SV=2
					Q5HYI8	5	RABL3	0.241	0.00209329	-2.05289	2.67917	0.00828415	Rab-like protein 3 OS=Homo sapiens OX=9606 GN=RABL3 PE=1 SV=1
					Q8WVM8	18	SCFD1	0.244	0.000246913	-2.03505	3.60746	0.00755556	Sec1 family domain-containing protein 1 OS=Homo sapiens OX=9606 GN=SCFD1 PE=1 SV=4
					Q12770	5	SCAP	0.245	0.00075869	-2.02915	3.11994	0.00621429	Sterol regulatory element-binding protein cleavage-activating protein OS=Homo sapiens OX=9606 GN=SCAP PE=1 SV=4
					O95159	7	ZFPL1	0.249	0.000841857	-2.00578	3.07476	0.00584874	Zinc finger protein-like 1 OS=Homo sapiens OX=9606 GN=ZFPL1 PE=1 SV=2
					O75072	3	FKTN	0.252	0.0018137	-1.9885	2.74143	0.00823392	Fukutin OS=Homo sapiens OX=9606 GN=FKTN PE=1 SV=2
					Q86V85	5	GPR180	0.254	0.00772773	-1.9771	2.11195	0.0160533	Integral membrane protein GPR180 OS=Homo sapiens OX=9606 GN=GPR180 PE=2 SV=1
					P0CG08	6	GPR89A; GPR89B	0.255	0.0053272	-1.97143	2.2735	0.0146409	Golgi pH regulator B OS=Homo sapiens OX=9606 GN=GPR89B PE=1 SV=1
					Q8N128	2	FAM177A1	0.256	0.00056868	-1.96578	3.24513	0.00668182	Protein FAM177A1 OS=Homo sapiens OX=9606 GN=FAM177A1 PE=1 SV=1
					O75396	9	SEC22B	0.258	0.00350256	-1.95456	2.45561	0.0103964	Vesicle-trafficking protein SEC22b OS=Homo sapiens OX=9606 GN=SEC22B PE=1 SV=4
					Q16842	2	ST3GAL2	0.261	0.00033522	-1.93788	3.47467	0.00618182	CMP-N-acetylneuraminate-beta-galactosamide-alpha-2,3-sialyltransferase 2 OS=Homo sapiens OX=9606 GN=ST3GAL2 PE=2 SV=1
					P10321	5	HLA-C	0.262	0.0013243	-1.93236	2.87801	0.00729577	HLA class I histocompatibility antigen, Cw-7 alpha chain OS=Homo sapiens OX=9606 GN=HLA-C PE=1 SV=3
					Q8WUD6	2	CHPT1	0.263	0.000116371	-1.92687	3.93415	0.00675	Cholinephosphotransferase 1 OS=Homo sapiens OX=9606 GN=CHPT1 PE=1 SV=1
					Q7L211	2	ABHD13	0.267	0.00239235	-1.90509	2.62118	0.00894845	Protein ABHD13 OS=Homo sapiens OX=9606 GN=ABHD13 PE=2 SV=1
					Q4G148	4	GXYLT1	0.27	0.00226057	-1.88897	2.64578	0.00877005	Glucoside xylosyltransferase 1 OS=Homo sapiens OX=9606 GN=GXYLT1 PE=1 SV=2
					O00559	3	EBAG9	0.27	0.000889895	-1.88897	3.05066	0.00570492	Receptor-binding cancer antigen expressed on SiSo cells OS=Homo sapiens OX=9606 GN=EBAG9 PE=1 SV=1
					Q92520	7	FAM3C; WNT16	0.271	0.000419981	-1.88364	3.37677	0.00447368	Protein FAM3C OS=Homo sapiens OX=9606 GN=FAM3C PE=1 SV=1
					P78381	2	SLC35A2	0.277	0.000327681	-1.85204	3.48455	0.00641509	UDP-galactose translocator OS=Homo sapiens OX=9606 GN=SLC35A2 PE=1 SV=1
					Q9NP72	10	RAB18	0.282	3.07654e-05	-1.82623	4.51194	0.018	Ras-related protein Rab-18 OS=Homo sapiens OX=9606 GN=RAB18 PE=1 SV=1
					O43909	7	EXTL3	0.287	0.000261428	-1.80088	3.58265	0.0073913	Exostosin-like 3 OS=Homo sapiens OX=9606 GN=EXTL3 PE=1 SV=1
					Q6NTF9	2	RHBDD2	0.289	3.21181e-05	-1.79086	4.49325	0.0154286	Rhomboid domain-containing protein 2 OS=Homo sapiens OX=9606 GN=RHBDD2 PE=2 SV=2
					P02654	2	APOC1	0.291	0.0103811	-1.78091	1.98376	0.0187311	Apolipoprotein C-I OS=Homo sapiens OX=9606 GN=APOC1 PE=1 SV=1
					Q96RQ1	8	ERGIC2	0.296	0.0103411	-1.75633	1.98543	0.0187879	Endoplasmic reticulum-Golgi intermediate compartment protein 2 OS=Homo sapiens OX=9606 GN=ERGIC2 PE=1 SV=2
					Q8NEW0	7	SLC30A7	0.297	0.00337243	-1.75147	2.47206	0.0105872	Zinc transporter 7 OS=Homo sapiens OX=9606 GN=SLC30A7 PE=2 SV=1
					Q9NRB3	2	CHST12	0.297	0.000633979	-1.75147	3.19793	0.00593939	Carbohydrate sulfotransferase 12 OS=Homo sapiens OX=9606 GN=CHST12 PE=2 SV=2
					O60763	7	USO1	0.304	0.000717957	-1.71786	3.1439	0.00534545	General vesicular transport factor p115 OS=Homo sapiens OX=9606 GN=USO1 PE=1 SV=2
					P15291	3	B4GALT1	0.306	0.00146368	-1.7084	2.83455	0.00778523	Beta-1,4-galactosyltransferase 1 OS=Homo sapiens OX=9606 GN=B4GALT1 PE=1 SV=5
					P24390	2	KDELR1	0.306	0.00551853	-1.7084	2.25818	0.0143094	ER lumen protein-retaining receptor 1 OS=Homo sapiens OX=9606 GN=KDELR1 PE=1 SV=1
					Q9H0V9	7	LMAN2L	0.307	0.000492336	-1.70369	3.30774	0.00419753	VIP36-like protein OS=Homo sapiens OX=9606 GN=LMAN2L PE=1 SV=1
					A5PLL7	2	TMEM189; TMEM189-UBE2V1	0.309	0.00382179	-1.69432	2.41773	0.0105281	Transmembrane protein 189 OS=Homo sapiens OX=9606 GN=TMEM189 PE=1 SV=3
					Q8N2K0	2	ABHD12	0.31	0.000165793	-1.68966	3.78043	0.00830769	Monoacylglycerol lipase ABHD12 OS=Homo sapiens OX=9606 GN=ABHD12 PE=1 SV=2
					Q9Y282	11	ERGIC3	0.316	0.00370145	-1.662	2.43163	0.0105739	Endoplasmic reticulum-Golgi intermediate compartment protein 3 OS=Homo sapiens OX=9606 GN=ERGIC3 PE=1 SV=1
					P62820	4	RAB1A	0.317	0.00226182	-1.65745	2.64554	0.0087234	Ras-related protein Rab-1A OS=Homo sapiens OX=9606 GN=RAB1A PE=1 SV=3
					Q9H1C3	2	GLT8D2	0.317	0.00365601	-1.65745	2.43699	0.0107137	Glycosyltransferase 8 domain-containing protein 2 OS=Homo sapiens OX=9606 GN=GLT8D2 PE=2 SV=1
					Q9H4A5	3	GOLPH3L	0.318	0.00197466	-1.6529	2.70451	0.008	Golgi phosphoprotein 3-like OS=Homo sapiens OX=9606 GN=GOLPH3L PE=1 SV=1
					P01892	5	HLA-A; LOC100507703	0.322	0.00270316	-1.63487	2.56813	0.0097734	HLA class I histocompatibility antigen, A-2 alpha chain OS=Homo sapiens OX=9606 GN=HLA-A PE=1 SV=1
					P52849	4	NDST2	0.322	0.000348582	-1.63487	3.45769	0.00596491	Bifunctional heparan sulfate N-deacetylase/N-sulfotransferase 2 OS=Homo sapiens OX=9606 GN=NDST2 PE=1 SV=1
					O00400	4	SLC33A1	0.322	0.00237073	-1.63487	2.62512	0.00899482	Acetyl-coenzyme A transporter 1 OS=Homo sapiens OX=9606 GN=SLC33A1 PE=1 SV=1
					Q9Y3B3	8	TMED7; TMED7-TICAM2	0.324	0.00723656	-1.62593	2.14047	0.015619	Transmembrane emp24 domain-containing protein 7 OS=Homo sapiens OX=9606 GN=TMED7 PE=1 SV=2
					Q969M3	2	YIPF5	0.331	0.035797	-1.5951	1.44615	0.0399678	Protein YIPF5 OS=Homo sapiens OX=9606 GN=YIPF5 PE=1 SV=1
					Q9P2E5	7	CHPF2	0.333	0.000676727	-1.58641	3.16959	0.00565385	Chondroitin sulfate glucuronyltransferase OS=Homo sapiens OX=9606 GN=CHPF2 PE=2 SV=2
					Q9NYM9	3	BET1L	0.337	0.00161899	-1.56918	2.79076	0.00797516	BET1-like protein OS=Homo sapiens OX=9606 GN=BET1L PE=1 SV=1
					O75354	3	ENTPD6	0.338	0.0210451	-1.5649	1.67685	0.0239525	Ectonucleoside triphosphate diphosphohydrolase 6 OS=Homo sapiens OX=9606 GN=ENTPD6 PE=1 SV=3
					Q5M7Z0	2	RNFT1	0.338	0.00340865	-1.5649	2.46742	0.0105388	E3 ubiquitin-protein ligase RNFT1 OS=Homo sapiens OX=9606 GN=RNFT1 PE=1 SV=2
					P98173	2	FAM3A	0.339	0.00273833	-1.56064	2.56251	0.00967805	Protein FAM3A OS=Homo sapiens OX=9606 GN=FAM3A PE=1 SV=2
					O60831	2	PRAF2	0.339	0.02037	-1.56064	1.69101	0.0234654	PRA1 family protein 2 OS=Homo sapiens OX=9606 GN=PRAF2 PE=1 SV=1
					O75152	2	ZC3H11A	0.345	0.00648502	-1.53533	2.18809	0.0155018	Zinc finger CCCH domain-containing protein 11A OS=Homo sapiens OX=9606 GN=ZC3H11A PE=1 SV=3
					Q8NBI6	6	XXYLT1	0.348	0.00755196	-1.52284	2.12194	0.016107	Xyloside xylosyltransferase 1 OS=Homo sapiens OX=9606 GN=XXYLT1 PE=1 SV=1
					Q9H9S5	4	FKRP	0.348	0.0142984	-1.52284	1.84471	0.0199785	Fukutin-related protein OS=Homo sapiens OX=9606 GN=FKRP PE=1 SV=1
					Q9Y3P4	4	RHBDD3	0.351	0.00153666	-1.51046	2.81342	0.00748387	Rhomboid domain-containing protein 3 OS=Homo sapiens OX=9606 GN=RHBDD3 PE=2 SV=1
					Q9NPF0	3	CD320	0.351	0.00169211	-1.51046	2.77157	0.00848193	CD320 antigen OS=Homo sapiens OX=9606 GN=CD320 PE=1 SV=1
					Q9NXS2	5	QPCTL	0.352	0.00143447	-1.50635	2.84331	0.00794521	Glutaminyl-peptide cyclotransferase-like protein OS=Homo sapiens OX=9606 GN=QPCTL PE=1 SV=2
					O15260	4	SURF4	0.356	0.00217849	-1.49005	2.66185	0.00891304	Surfeit locus protein 4 OS=Homo sapiens OX=9606 GN=SURF4 PE=1 SV=3
					Q8WTV0	2	SCARB1	0.357	0.000838817	-1.486	3.07633	0.00589831	Scavenger receptor class B member 1 OS=Homo sapiens OX=9606 GN=SCARB1 PE=1 SV=1
					Q9NXE4	6		0.358	0.00684885	-1.48197	2.16438	0.0152842	Sphingomyelin phosphodiesterase 4 OS=Homo sapiens OX=9606 GN=SMPD4 PE=1 SV=3
					Q7Z7H5	7	TMED4	0.359	0.0102249	-1.47794	1.99034	0.018845	Transmembrane emp24 domain-containing protein 4 OS=Homo sapiens OX=9606 GN=TMED4 PE=1 SV=1
					Q13445	3	TMED1	0.361	0.0105725	-1.46993	1.97582	0.0188299	Transmembrane emp24 domain-containing protein 1 OS=Homo sapiens OX=9606 GN=TMED1 PE=1 SV=1
					Q86SR1	2	GALNT10	0.361	0.0284782	-1.46993	1.54549	0.031957	Polypeptide N-acetylgalactosaminyltransferase 10 OS=Homo sapiens OX=9606 GN=GALNT10 PE=1 SV=2
					P61019	3	RAB2A	0.363	5.7349e-06	-1.46196	5.24147	0	Ras-related protein Rab-2A OS=Homo sapiens OX=9606 GN=RAB2A PE=1 SV=1
					Q13444	2	ADAM15	0.363	0.00510323	-1.46196	2.29216	0.0138988	Disintegrin and metalloproteinase domain-containing protein 15 OS=Homo sapiens OX=9606 GN=ADAM15 PE=1 SV=4
					Q12907	13	LMAN2	0.366	0.00471619	-1.45008	2.32641	0.0119841	Vesicular integral-membrane protein VIP36 OS=Homo sapiens OX=9606 GN=LMAN2 PE=1 SV=1
					Q9GZM5	3	YIPF3	0.366	0.0126614	-1.45008	1.89752	0.019875	Protein YIPF3 OS=Homo sapiens OX=9606 GN=YIPF3 PE=1 SV=1
					P62873	3	GNB1	0.376	0.00296157	-1.4112	2.52848	0.00988571	Guanine nucleotide-binding protein G(I)/G(S)/G(T) subunit beta-1 OS=Homo sapiens OX=9606 GN=GNB1 PE=1 SV=3
					Q8TBA6	25	GOLGA5	0.378	0.00695424	-1.40354	2.15775	0.015125	Golgin subfamily A member 5 OS=Homo sapiens OX=9606 GN=GOLGA5 PE=1 SV=3
					Q15904	10	ATP6AP1	0.385	0.00231357	-1.37707	2.63572	0.00867725	V-type proton ATPase subunit S1 OS=Homo sapiens OX=9606 GN=ATP6AP1 PE=1 SV=2
					P49257	21	LMAN1	0.386	0.00157798	-1.37333	2.8019	0.00812658	Protein ERGIC-53 OS=Homo sapiens OX=9606 GN=LMAN1 PE=1 SV=2
					P46060	3	RANGAP1	0.387	0.0233152	-1.36959	1.63236	0.026	Ran GTPase-activating protein 1 OS=Homo sapiens OX=9606 GN=RANGAP1 PE=1 SV=1
					Q658Y4	3	FAM91A1	0.389	0.000600877	-1.36216	3.22121	0.00618947	Protein FAM91A1 OS=Homo sapiens OX=9606 GN=FAM91A1 PE=1 SV=3
					Q92930	2	RAB8B	0.389	0.0019531	-1.36216	2.70927	0.00804571	Ras-related protein Rab-8B OS=Homo sapiens OX=9606 GN=RAB8B PE=1 SV=2
					Q9Y666	2	SLC12A7	0.389	0.00272442	-1.36216	2.56473	0.00972549	Solute carrier family 12 member 7 OS=Homo sapiens OX=9606 GN=SLC12A7 PE=1 SV=3
					Q9HCE6	2		0.389	0.0104733	-1.36216	1.97992	0.0189429	Rho guanine nucleotide exchange factor 10-like protein OS=Homo sapiens OX=9606 GN=ARHGEF10L PE=1 SV=4
					Q9Y6M1	2	IGF2BP2	0.394	0.0310108	-1.34373	1.50849	0.0345157	Insulin-like growth factor 2 mRNA-binding protein 2 OS=Homo sapiens OX=9606 GN=IGF2BP2 PE=1 SV=2
					Q9BVK6	7	TMED9	0.395	0.00038117	-1.34008	3.41888	0.00485714	Transmembrane emp24 domain-containing protein 9 OS=Homo sapiens OX=9606 GN=TMED9 PE=1 SV=2
					O15027	2	SEC16A	0.397	0.00569336	-1.33279	2.24463	0.0140967	Protein transport protein Sec16A OS=Homo sapiens OX=9606 GN=SEC16A PE=1 SV=3
					P11021	28	HSPA5	0.399	0.00146052	-1.32554	2.83549	0.00783784	Endoplasmic reticulum chaperone BiP OS=Homo sapiens OX=9606 GN=HSPA5 PE=1 SV=2
					Q14203	3	DCTN1	0.402	0.0171738	-1.31473	1.76513	0.0212723	Dynactin subunit 1 OS=Homo sapiens OX=9606 GN=DCTN1 PE=1 SV=3
					Q9HBF4	3	ZFYVE1	0.402	0.0256975	-1.31473	1.59011	0.029207	Zinc finger FYVE domain-containing protein 1 OS=Homo sapiens OX=9606 GN=ZFYVE1 PE=1 SV=1
					P20336	2	RAB3A	0.405	0.00695432	-1.30401	2.15775	0.0150727	Ras-related protein Rab-3A OS=Homo sapiens OX=9606 GN=RAB3A PE=1 SV=1
					Q8N1S5	2	SLC39A11	0.406	0.00627686	-1.30045	2.20226	0.0157256	Zinc transporter ZIP11 OS=Homo sapiens OX=9606 GN=SLC39A11 PE=2 SV=3
					O95249	6	GOSR1	0.408	0.0152701	-1.29336	1.81616	0.0200627	Golgi SNAP receptor complex member 1 OS=Homo sapiens OX=9606 GN=GOSR1 PE=1 SV=1
					Q9Y3E0	3	GOLT1B	0.411	0.0142005	-1.28279	1.8477	0.0200865	Vesicle transport protein GOT1B OS=Homo sapiens OX=9606 GN=GOLT1B PE=1 SV=1
					Q13098	2	GPS1	0.412	0.00860032	-1.27928	2.06549	0.0167342	COP9 signalosome complex subunit 1 OS=Homo sapiens OX=9606 GN=GPS1 PE=1 SV=4
					P55145	2	MANF	0.416	0.0228	-1.26534	1.64206	0.0254612	Mesencephalic astrocyte-derived neurotrophic factor OS=Homo sapiens OX=9606 GN=MANF PE=1 SV=3
					Q92896	23	GLG1	0.419	0.00733595	-1.25498	2.13454	0.0154613	Golgi apparatus protein 1 OS=Homo sapiens OX=9606 GN=GLG1 PE=1 SV=2
					O75695	2	RP2	0.419	6.99463e-05	-1.25498	4.15524	0.009	Protein XRP2 OS=Homo sapiens OX=9606 GN=RP2 PE=1 SV=4
					P78347	8	GTF2I	0.421	0.00110923	-1.24811	2.95498	0.00618462	General transcription factor II-I OS=Homo sapiens OX=9606 GN=GTF2I PE=1 SV=2
					Q99536	9	VAT1	0.423	0.000549743	-1.24127	3.25984	0.00675862	Synaptic vesicle membrane protein VAT-1 homolog OS=Homo sapiens OX=9606 GN=VAT1 PE=1 SV=2
					Q96FZ7	2	CHMP6	0.426	0.0257706	-1.23107	1.58887	0.0294242	Charged multivesicular body protein 6 OS=Homo sapiens OX=9606 GN=CHMP6 PE=1 SV=3
					Q6TCH7	2	PAQR3	0.427	0.00145716	-1.22769	2.83649	0.00789116	Progestin and adipoQ receptor family member 3 OS=Homo sapiens OX=9606 GN=PAQR3 PE=1 SV=2
					Q14974	2	KPNB1	0.428	0.0321049	-1.22432	1.49343	0.0354628	Importin subunit beta-1 OS=Homo sapiens OX=9606 GN=KPNB1 PE=1 SV=2
					O15118	5	NPC1	0.431	0.0122857	-1.21424	1.9106	0.0193908	NPC intracellular cholesterol transporter 1 OS=Homo sapiens OX=9606 GN=NPC1 PE=1 SV=2
					Q9H4A6	4	GOLPH3	0.436	0.000138681	-1.1976	3.85798	0.0054	Golgi phosphoprotein 3 OS=Homo sapiens OX=9606 GN=GOLPH3 PE=1 SV=1
					Q3ZAQ7	3	VMA21	0.438	0.00726777	-1.191	2.1386	0.0155661	Vacuolar ATPase assembly integral membrane protein VMA21 OS=Homo sapiens OX=9606 GN=VMA21 PE=1 SV=1
					P49755	8	TMED10	0.44	0.00458691	-1.18442	2.33848	0.0112874	Transmembrane emp24 domain-containing protein 10 OS=Homo sapiens OX=9606 GN=TMED10 PE=1 SV=2
					Q96IW7	3	SEC22A	0.443	0.00122365	-1.17462	2.91234	0.00687407	Vesicle-trafficking protein SEC22a OS=Homo sapiens OX=9606 GN=SEC22A PE=1 SV=1
					Q00577	3	PURA	0.446	0.00611451	-1.16488	2.21364	0.0151648	Transcriptional activator protein Pur-alpha OS=Homo sapiens OX=9606 GN=PURA PE=1 SV=2
					Q99805	13	TM9SF2	0.447	0.00117466	-1.16165	2.93009	0.00609091	Transmembrane 9 superfamily member 2 OS=Homo sapiens OX=9606 GN=TM9SF2 PE=1 SV=1
					Q6GYQ0	3	RALGAPA1	0.447	0.0149343	-1.16165	1.82582	0.020382	Ral GTPase-activating protein subunit alpha-1 OS=Homo sapiens OX=9606 GN=RALGAPA1 PE=1 SV=1
					Q9Y5P4	2	COL4A3BP	0.448	0.000714981	-1.15843	3.14571	0.0053945	Collagen type IV alpha-3-binding protein OS=Homo sapiens OX=9606 GN=COL4A3BP PE=1 SV=1
					Q4VCS5	3	AMOT	0.449	0.0217362	-1.15521	1.66282	0.0243645	Angiomotin OS=Homo sapiens OX=9606 GN=AMOT PE=1 SV=1
					P27708	15	CAD	0.451	0.00437536	-1.1488	2.35899	0.010562	CAD protein OS=Homo sapiens OX=9606 GN=CAD PE=1 SV=3
					Q13217	6	DNAJC3	0.457	0.000654253	-1.12973	3.18425	0.00576471	DnaJ homolog subfamily C member 3 OS=Homo sapiens OX=9606 GN=DNAJC3 PE=1 SV=1
					Q14204	36	DYNC1H1	0.459	0.00327076	-1.12343	2.48535	0.0107349	Cytoplasmic dynein 1 heavy chain 1 OS=Homo sapiens OX=9606 GN=DYNC1H1 PE=1 SV=5
					P42892	8	ECE1	0.459	0.00910159	-1.12343	2.04088	0.0173082	Endothelin-converting enzyme 1 OS=Homo sapiens OX=9606 GN=ECE1 PE=1 SV=2
					P52848	8	NDST1	0.464	0.000286425	-1.1078	3.54299	0.00708333	Bifunctional heparan sulfate N-deacetylase/N-sulfotransferase 1 OS=Homo sapiens OX=9606 GN=NDST1 PE=1 SV=1
					O15155	3	BET1	0.466	0.00197974	-1.1016	2.70339	0.0079548	BET1 homolog OS=Homo sapiens OX=9606 GN=BET1 PE=1 SV=1
					Q9BRK5	12	SDF4	0.467	0.000664594	-1.09851	3.17744	0.00570874	45 kDa calcium-binding protein OS=Homo sapiens OX=9606 GN=SDF4 PE=1 SV=1
					P57088	8	TMEM33	0.467	6.94589e-05	-1.09851	4.15827	0.00981818	Transmembrane protein 33 OS=Homo sapiens OX=9606 GN=TMEM33 PE=1 SV=2
					P61006	2	RAB8A	0.467	0.000364281	-1.09851	3.43856	0.0053125	Ras-related protein Rab-8A OS=Homo sapiens OX=9606 GN=RAB8A PE=1 SV=1
					Q6P2E9	3	EDC4	0.472	0.00350945	-1.08314	2.45476	0.0103498	Enhancer of mRNA-decapping protein 4 OS=Homo sapiens OX=9606 GN=EDC4 PE=1 SV=1
					Q9BSY9	2	DESI2	0.472	0.000186078	-1.08314	3.7303	0.00654545	Deubiquitinase DESI2 OS=Homo sapiens OX=9606 GN=DESI2 PE=1 SV=1
					Q13085	16	ACACA	0.474	0.0151402	-1.07704	1.81987	0.020168	Acetyl-CoA carboxylase 1 OS=Homo sapiens OX=9606 GN=ACACA PE=1 SV=2
					Q9NV96	7	TMEM30A	0.474	0.0111193	-1.07704	1.95392	0.0194503	Cell cycle control protein 50A OS=Homo sapiens OX=9606 GN=TMEM30A PE=1 SV=1
					Q96HY6	4	DDRGK1	0.478	0.00706734	-1.06492	2.15074	0.0153038	DDRGK domain-containing protein 1 OS=Homo sapiens OX=9606 GN=DDRGK1 PE=1 SV=2
					P60866	3	RPS20	0.479	0.0367472	-1.0619	1.43478	0.040408	40S ribosomal protein S20 OS=Homo sapiens OX=9606 GN=RPS20 PE=1 SV=1
					P08754	4	GNAI3	0.48	0.0054673	-1.05889	2.26223	0.0144733	Guanine nucleotide-binding protein G(k) subunit alpha OS=Homo sapiens OX=9606 GN=GNAI3 PE=1 SV=3
					Q969X5	7	ERGIC1	0.481	0.0107741	-1.05589	1.96762	0.0188706	Endoplasmic reticulum-Golgi intermediate compartment protein 1 OS=Homo sapiens OX=9606 GN=ERGIC1 PE=1 SV=1
					Q6UW68	3	TMEM205	0.481	0.0105303	-1.05589	1.97756	0.0188862	Transmembrane protein 205 OS=Homo sapiens OX=9606 GN=TMEM205 PE=1 SV=1
					Q5BJH7	4	YIF1B	0.482	0.000502765	-1.05289	3.29864	0.00565854	Protein YIF1B OS=Homo sapiens OX=9606 GN=YIF1B PE=1 SV=1
					Q8TED1	5	GPX8	0.487	0.00153024	-1.03801	2.81524	0.0075817	Probable glutathione peroxidase 8 OS=Homo sapiens OX=9606 GN=GPX8 PE=1 SV=2
					Q08AM6	2	VAC14	0.487	0.000814791	-1.03801	3.08895	0.006	Protein VAC14 homolog OS=Homo sapiens OX=9606 GN=VAC14 PE=1 SV=1
					P43003	3	SLC1A3	0.49	0.0111907	-1.02915	1.95114	0.0193936	Excitatory amino acid transporter 1 OS=Homo sapiens OX=9606 GN=SLC1A3 PE=1 SV=1
					Q02818	20	NUCB1	0.491	0.0160046	-1.02621	1.79576	0.020329	Nucleobindin-1 OS=Homo sapiens OX=9606 GN=NUCB1 PE=1 SV=4
					P49641	5	MAN2A2	0.44	0.0481218	-1.18442	1.31766	0.0533778	Alpha-mannosidase 2x OS=Homo sapiens OX=9606 GN=MAN2A2 PE=2 SV=3

## Sheet: Sheet4
			Accession	# Unique Peptides	Gene Symbol	Abundance Ratio: GMPPNP / GTP	p value	Description
			Q5XIC4	2	Spg21	4.489	6.99565e-05	Maspardin OS=Rattus norvegicus OX=10116 GN=Spg21 PE=2 SV=1
			P38918	2	Akr7a3	100	0.00485085	Aflatoxin B1 aldehyde reductase member 3 OS=Rattus norvegicus OX=10116 GN=Akr7a3 PE=1 SV=2
			A0A0G2JWM2	2	Sirt2	3.003	0.0035458	NAD-dependent protein deacetylase OS=Rattus norvegicus OX=10116 GN=Sirt2 PE=1 SV=1
			Q9NV70	2	EXOC1	100	0.0266926	Exocyst complex component 1 OS=Homo sapiens OX=9606 GN=EXOC1 PE=1 SV=4
			P53367	3	ARFIP1	27.403	0.000612342	Arfaptin-1 OS=Homo sapiens OX=9606 GN=ARFIP1 PE=1 SV=2
			Q07960	3	ARHGAP1	4.971	0.000783581	Rho GTPase-activating protein 1 OS=Homo sapiens OX=9606 GN=ARHGAP1 PE=1 SV=1
			O94919	3	ENDOD1	2.34	0.00389545	Endonuclease domain-containing 1 protein OS=Homo sapiens OX=9606 GN=ENDOD1 PE=1 SV=2
			Q9UNH6	2	SNX7	2.325	0.00178736	Sorting nexin-7 OS=Homo sapiens OX=9606 GN=SNX7 PE=1 SV=1
			Q86WG5	3	SBF2	2.049	0.0161446	Myotubularin-related protein 13 OS=Homo sapiens OX=9606 GN=SBF2 PE=1 SV=1
			P53365	2	ARFIP2	13.105	0.00266998	Arfaptin-2 OS=Homo sapiens OX=9606 GN=ARFIP2 PE=1 SV=1
			Q9UMZ2	9	SYNRG	25.824	0.0464182	Synergin gamma OS=Homo sapiens OX=9606 GN=SYNRG PE=1 SV=2
			Q96KN1	8	FAM84B	9.033	0.00142047	Protein FAM84B OS=Homo sapiens OX=9606 GN=FAM84B PE=1 SV=1
			Q6ULP2	3	AFTPH	5.52	0.0233563	Aftiphilin OS=Homo sapiens OX=9606 GN=AFTPH PE=1 SV=3
			D3ZA22	2	Trim47	2.0202	0.0164508	Similar to Tripartite motif protein 47 OS=Rattus norvegicus OX=10116 GN=Trim47 PE=1 SV=1
			F1LST0	25	Heatr5b	4.85437	0.0354763	HEAT repeat-containing 5B OS=Rattus norvegicus OX=10116 GN=Heatr5b PE=1 SV=2

## Sheet: Sheet5
					Transmembrane proteins predicted by Uniprot			Transmembrane proteins predicted to be secreted			Soluble secretory cargo proteins					Transmembrane proteins predicted to show endosomal and lysosomal localization				Transmembrane proteins predicted to show Golgi localization				Transmembrane proteins predicted to show plasma membrane localization				Transmembrane proteins predicted to show mitochodira localization				Transmembrane proteins predicted to show peroxisome localization
					Entry	Entry name		Entry	Entry name		Entry	Entry name				Entry	Entry name			Entry	Entry name			Entry	Entry name			Entry	Entry name			Entry	Entry name
					Q12981	SEC20_HUMAN		P05067	A4_HUMAN		P67809	YBOX1_HUMAN				O00461	GOLI4_HUMAN			Q8IUH4	ZDH13_HUMAN			Q6ZRP7	QSOX2_HUMAN			Q12981	SEC20_HUMAN			O14975	S27A2_HUMAN
					Q96IW7	SC22A_HUMAN		Q13443	ADAM9_HUMAN		P07602	SAP_HUMAN				O15118	NPC1_HUMAN			Q92544	TM9S4_HUMAN			P36897	TGFR1_HUMAN			O94826	TOM70_HUMAN			Q8WVX9	FACR1_HUMAN
					O15400	STX7_HUMAN		P48960	AGRE5_HUMAN		P00734	THRB_HUMAN				O15126	SCAM1_HUMAN			Q8NBZ7	UXS1_HUMAN			P02786	TFR1_HUMAN			P45880	VDAC2_HUMAN			P28288	ABCD3_HUMAN
					Q8IY95	TM192_HUMAN		P15291	B4GT1_HUMAN		P02787	TRFE_HUMAN				O15127	SCAM2_HUMAN			Q12893	TM115_HUMAN			Q12846	STX4_HUMAN			Q9H2V7	SPNS1_HUMAN			P33121	ACSL1_HUMAN
					Q8IUH4	ZDH13_HUMAN		Q13740	CD166_HUMAN		Q8WUY1	THEM6_HUMAN				O15321	TM9S1_HUMAN			Q96A57	TM230_HUMAN			P49755	TMEDA_HUMAN			Q9Y320	TMX2_HUMAN			Q9Y3D6	FIS1_HUMAN
					Q6ZRP7	QSOX2_HUMAN		Q86X52	CHSS1_HUMAN		P62937	PPIA_HUMAN				O15400	STX7_HUMAN			P49755	TMEDA_HUMAN			Q96T83	SL9A7_HUMAN			P21796	VDAC1_HUMAN			O95573	ACSL3_HUMAN
					P36897	TGFR1_HUMAN		P78310	CXAR_HUMAN		Q02818	NUCB1_HUMAN				O15440	MRP5_HUMAN			Q96T83	SL9A7_HUMAN			Q9GZM5	YIPF3_HUMAN			Q9Y277	VDAC3_HUMAN
					Q5JRA6	TGO1_HUMAN		P00533	EGFR_HUMAN		Q9HB40	RISC_HUMAN				O60831	PRAF2_HUMAN			Q9BVK6	TMED9_HUMAN			Q8IUH5	ZDH17_HUMAN			Q9Y5Z9	UBIA1_HUMAN
					Q5BJH2	TM128_HUMAN		O75354	ENTP6_HUMAN		P02768	ALBU_HUMAN				O75787	RENR_HUMAN			Q9GZM5	YIPF3_HUMAN			Q9P0L0	VAPA_HUMAN			Q9H9B4	SFXN1_HUMAN
					Q92544	TM9S4_HUMAN		Q9H9S5	FKRP_HUMAN		Q92820	GGH_HUMAN				P00533	EGFR_HUMAN			Q5BJH7	YIF1B_HUMAN			Q5T9L3	WLS_HUMAN			P17152	TMM11_HUMAN
					Q8NBZ7	UXS1_HUMAN		P09958	FURIN_HUMAN		P08238	HS90B_HUMAN				P01130	LDLR_HUMAN			Q9Y3Q3	TMED3_HUMAN			Q9BVT8	TMUB1_HUMAN			Q8N5K1	CISD2_HUMAN
					P02786	TFR1_HUMAN		Q10472	GALT1_HUMAN		P80303	NUCB2_HUMAN				P05067	A4_HUMAN			Q8IUH5	ZDH17_HUMAN			Q08357	S20A2_HUMAN			Q8IXI2	MIRO1_HUMAN
					O94826	TOM70_HUMAN		Q10471	GALT2_HUMAN		P02654	APOC1_HUMAN				P05556	ITB1_HUMAN			Q6TCH7	PAQR3_HUMAN			Q9Y666	S12A7_HUMAN			O60313	OPA1_HUMAN
					Q5JTV8	TOIP1_HUMAN		Q9Y287	ITM2B_HUMAN		P12259	FA5_HUMAN				P08195	4F2_HUMAN			P51809	VAMP7_HUMAN			P21796	VDAC1_HUMAN			Q00325	MPCP_HUMAN
					P04844	RPN2_HUMAN		Q9UIQ6	LCAP_HUMAN		Q92520	FAM3C_HUMAN				P09958	FURIN_HUMAN			Q9H1N7	S35B3_HUMAN			P30825	SL7A1_HUMAN			P57105	SYJ2B_HUMAN
					Q12893	TM115_HUMAN		Q09328	MGT5A_HUMAN		Q8IW92	GLBL2_HUMAN				P11117	PPAL_HUMAN			O75063	XYLK_HUMAN			Q14BN4	SLMAP_HUMAN			O00264	PGRC1_HUMAN
					Q9H3N1	TMX1_HUMAN		Q6ZRP7	QSOX2_HUMAN		P98173	FAM3A_HUMAN				P11279	LAMP1_HUMAN			O60704	TPST2_HUMAN			O14975	S27A2_HUMAN			Q8IZ52	CHSS2_HUMAN
					O95292	VAPB_HUMAN		Q16842	SIA4B_HUMAN		Q12904	AIMP1_HUMAN				P11717	MPRI_HUMAN			Q8TAD4	ZNT5_HUMAN			Q13586	STIM1_HUMAN			Q9UJS0	CMC2_HUMAN
					Q12846	STX4_HUMAN		Q11206	SIA4C_HUMAN		Q32P28	P3H1_HUMAN				P20645	MPRD_HUMAN			O75379	VAMP4_HUMAN			Q9Y487	VPP2_HUMAN			Q8WY22	BRI3B_HUMAN
					Q96A57	TM230_HUMAN		Q92673	SORL_HUMAN		Q8WUM4	PDC6I_HUMAN				P35613	BASI_HUMAN			Q5T9L3	WLS_HUMAN			Q6UXD5	SE6L2_HUMAN			Q96A26	F162A_HUMAN
					P49755	TMEDA_HUMAN		P02786	TFR1_HUMAN		Q15046	SYK_HUMAN				P35670	ATP7B_HUMAN			O95070	YIF1A_HUMAN			Q8NBJ9	SIDT2_HUMAN			P05141	ADT2_HUMAN
					Q96T83	SL9A7_HUMAN					Q9BRX8	PXL2A_HUMAN				P49768	PSN1_HUMAN			Q9Y548	YIPF1_HUMAN			Q92673	SORL_HUMAN			P12236	ADT3_HUMAN
					Q9BVK6	TMED9_HUMAN					P50897	PPT1_HUMAN				P50851	LRBA_HUMAN			Q8TB61	S35B2_HUMAN			Q9BV40	VAMP8_HUMAN			P27338	AOFB_HUMAN
					Q9GZM5	YIPF3_HUMAN					Q5EBL8	PDZ11_HUMAN				P51790	CLCN3_HUMAN			Q11206	SIA4C_HUMAN			Q6N075	MFSD5_HUMAN			P33121	ACSL1_HUMAN
					Q5BJH7	YIF1B_HUMAN					P00747	PLMN_HUMAN				P51795	CLCN5_HUMAN			Q9Y3A6	TMED5_HUMAN			Q16625	OCLN_HUMAN			Q9HCL2	GPAT1_HUMAN
					Q9Y3Q3	TMED3_HUMAN					P22626	ROA2_HUMAN				P51797	CLCN6_HUMAN			Q96AJ9	VTI1A_HUMAN			P08183	MDR1_HUMAN			Q9NX47	MARH5_HUMAN
					Q8IUH5	ZDH17_HUMAN					P07339	CATD_HUMAN				P51798	CLCN7_HUMAN			O14662	STX16_HUMAN			Q9Y2A7	NCKP1_HUMAN			Q9Y6C9	MTCH2_HUMAN
					Q6TCH7	PAQR3_HUMAN					P07355	ANXA2_HUMAN				P51809	VAMP7_HUMAN			Q6NXT4	ZNT6_HUMAN			Q68DH5	LMBD2_HUMAN			P10620	MGST1_HUMAN
					Q5SGD2	PPM1L_HUMAN					P13987	CD59_HUMAN				P55899	FCGRN_HUMAN			O95159	ZFPL1_HUMAN			Q9Y287	ITM2B_HUMAN			Q02978	M2OM_HUMAN
					P51809	VAMP7_HUMAN					Q9BRR6	ADPGK_HUMAN				P98196	AT11A_HUMAN			Q13190	STX5_HUMAN			O75915	PRAF3_HUMAN			Q9Y3D6	FIS1_HUMAN
					Q9H1N7	S35B3_HUMAN					P61769	B2MG_HUMAN				Q01650	LAT1_HUMAN			O15260	SURF4_HUMAN			Q13445	TMED1_HUMAN			Q14318	FKBP8_HUMAN
					P45880	VDAC2_HUMAN					Q13510	ASAH1_HUMAN				Q14108	SCRB2_HUMAN			Q86Y82	STX12_HUMAN			Q96QD8	S38A2_HUMAN			O95573	ACSL3_HUMAN
					Q7Z7H5	TMED4_HUMAN					Q8NDZ4	DIK2A_HUMAN				Q15043	S39AE_HUMAN			Q16842	SIA4B_HUMAN			Q9NQC3	RTN4_HUMAN			Q9ULC5	ACSL5_HUMAN
					Q9H0V1	TM168_HUMAN					P27797	CALR_HUMAN				Q5T9L3	WLS_HUMAN			Q9Y5Z9	UBIA1_HUMAN			O15031	PLXB2_HUMAN			P35670	ATP7B_HUMAN
					O75063	XYLK_HUMAN					O94919	ENDD1_HUMAN				Q658P3	STEA3_HUMAN			Q9Y3B3	TMED7_HUMAN			Q9H2H9	S38A1_HUMAN			O43169	CYB5B_HUMAN
					Q6UW68	TM205_HUMAN					P43652	AFAM_HUMAN				Q7Z3C6	ATG9A_HUMAN			O60507	TPST1_HUMAN			Q8WTV0	SCRB1_HUMAN
					O60704	TPST2_HUMAN					Q9UHF1	EGFL7_HUMAN				Q86Y82	STX12_HUMAN			Q92673	SORL_HUMAN			Q13530	SERC3_HUMAN
					Q8TAD4	ZNT5_HUMAN					P02679	FIBG_HUMAN				Q8IV08	PLD3_HUMAN			O60499	STX10_HUMAN			Q969P0	IGSF8_HUMAN
					O43761	SNG3_HUMAN					P81605	DCD_HUMAN				Q8IY95	TM192_HUMAN			Q96EC8	YIPF6_HUMAN			P42892	ECE1_HUMAN
					O75379	VAMP4_HUMAN					P55145	MANF_HUMAN				Q8N4L2	PP4P2_HUMAN			Q8NEW0	ZNT7_HUMAN			Q04656	ATP7A_HUMAN
					Q9P0L0	VAPA_HUMAN					P13645	K1C10_HUMAN				Q8NBJ9	SIDT2_HUMAN			Q9Y287	ITM2B_HUMAN			Q15758	AAAT_HUMAN
					Q5T9L3	WLS_HUMAN					Q9UMX5	NENF_HUMAN				Q8WWB7	GLMP_HUMAN			P52848	NDST1_HUMAN			A0FGR8	ESYT2_HUMAN
					O95070	YIF1A_HUMAN					P04114	APOB_HUMAN				Q92544	TM9S4_HUMAN			O43752	STX6_HUMAN			Q9HDC5	JPH1_HUMAN
					Q9H2V7	SPNS1_HUMAN					P46379	BAG6_HUMAN				Q92673	SORL_HUMAN			Q9HC07	TM165_HUMAN			Q14126	DSG2_HUMAN
					P35610	SOAT1_HUMAN					O43852	CALU_HUMAN				Q96A57	TM230_HUMAN			Q8NBN3	TM87A_HUMAN			Q9Y624	JAM1_HUMAN
					Q9Y320	TMX2_HUMAN					O75718	CRTAP_HUMAN				Q96T83	SL9A7_HUMAN			Q99805	TM9S2_HUMAN			P20020	AT2B1_HUMAN
					Q9BVT8	TMUB1_HUMAN					P10643	CO7_HUMAN				Q99523	SORT_HUMAN			Q15363	TMED2_HUMAN			Q6PIU2	NCEH1_HUMAN
					Q08357	S20A2_HUMAN					P01024	CO3_HUMAN				Q99805	TM9S2_HUMAN			O00559	RCAS1_HUMAN			Q9UIQ6	LCAP_HUMAN
					Q9Y6I9	TX264_HUMAN					P53621	COPA_HUMAN				Q9BV40	VAMP8_HUMAN			O15258	RER1_HUMAN			Q5VW38	GP107_HUMAN
					Q9Y548	YIPF1_HUMAN					Q07021	C1QBP_HUMAN				Q9BVT8	TMUB1_HUMAN			Q13445	TMED1_HUMAN			P53985	MOT1_HUMAN
					Q9Y666	S12A7_HUMAN					P61916	NPC2_HUMAN				Q9HC07	TM165_HUMAN			Q9P2W9	STX18_HUMAN			P05556	ITB1_HUMAN
					P21796	VDAC1_HUMAN										Q9NUM4	T106B_HUMAN			P33908	MA1A1_HUMAN			Q01650	LAT1_HUMAN
					Q8TB61	S35B2_HUMAN										Q9P0T7	TMEM9_HUMAN			P78382	S35A1_HUMAN			P05106	ITB3_HUMAN
					Q969E2	SCAM4_HUMAN										Q9UEU0	VTI1B_HUMAN			Q13530	SERC3_HUMAN			P01130	LDLR_HUMAN
					Q9Y519	T184B_HUMAN										Q9ULH0	KDIS_HUMAN			P52849	NDST2_HUMAN			P00533	EGFR_HUMAN
					O43759	SNG1_HUMAN										Q9Y287	ITM2B_HUMAN			O15126	SCAM1_HUMAN			P11166	GTR1_HUMAN
					Q15904	VAS1_HUMAN										Q9Y2G3	AT11B_HUMAN			Q9BSR8	YIPF4_HUMAN			Q86X29	LSR_HUMAN
					Q11206	SIA4C_HUMAN										Q9Y487	VPP2_HUMAN			Q969M3	YIPF5_HUMAN			Q9NXE4	NSMA3_HUMAN
					O60637	TSN3_HUMAN										Q9Y548	YIPF1_HUMAN			Q7LGA3	HS2ST_HUMAN			Q04721	NOTC2_HUMAN
					Q9H7F4	T185B_HUMAN										Q15904	VAS1_HUMAN			Q96L58	B3GT6_HUMAN			Q8IZA0	K319L_HUMAN
					P06133	UD2B4_HUMAN										Q3ZAQ7	VMA21_HUMAN			Q04656	ATP7A_HUMAN			Q15043	S39AE_HUMAN
					O60831	PRAF2_HUMAN										Q9NQZ7	ENTP7_HUMAN			A2RU67	F234B_HUMAN			Q9H813	PACC1_HUMAN
					Q9NUM4	T106B_HUMAN														P24390	ERD21_HUMAN			O15440	MRP5_HUMAN
					Q9BRY0	S39A3_HUMAN														Q8WZA1	PMGT1_HUMAN			P49768	PSN1_HUMAN
					Q9BTV4	TMM43_HUMAN														Q9Y3E0	GOT1B_HUMAN			P11279	LAMP1_HUMAN
					P30825	SL7A1_HUMAN														O60476	MA1A2_HUMAN			Q86XT9	TM219_HUMAN
					Q9Y3A6	TMED5_HUMAN														Q5SRI9	MANEA_HUMAN			Q99523	SORT_HUMAN
					Q8NBI6	XXLT1_HUMAN														Q93063	EXT2_HUMAN			O43493	TGON2_HUMAN
					Q8NFQ8	TOIP2_HUMAN														Q9P2B2	FPRP_HUMAN			Q8N1S5	S39AB_HUMAN
					Q5T4S7	UBR4_HUMAN														Q5VW38	GP107_HUMAN			Q8NB49	AT11C_HUMAN
					Q14BN4	SLMAP_HUMAN														Q9UK23	NAGPA_HUMAN			Q9NPF0	CD320_HUMAN
					Q96AJ9	VTI1A_HUMAN														Q10472	GALT1_HUMAN			P60033	CD81_HUMAN
					O14975	S27A2_HUMAN														O00461	GOLI4_HUMAN			P35613	BASI_HUMAN
					Q9Y289	SC5A6_HUMAN														O43731	ERD23_HUMAN			P05067	A4_HUMAN
					Q13586	STIM1_HUMAN														P01130	LDLR_HUMAN			P08195	4F2_HUMAN
					O14662	STX16_HUMAN														P00533	EGFR_HUMAN			P48960	AGRE5_HUMAN
					Q16563	SYPL1_HUMAN														P0CG08	GPHRB_HUMAN			P98196	AT11A_HUMAN
					Q6NXT4	ZNT6_HUMAN														Q8IXK2	GLT12_HUMAN			P14672	GLUT4_HUMAN
					Q9P0T7	TMEM9_HUMAN														Q9NXE4	NSMA3_HUMAN			P10321	HLAC_HUMAN
					O95159	ZFPL1_HUMAN														Q8N4A0	GALT4_HUMAN			Q9NZC3	GDE1_HUMAN
					Q658P3	STEA3_HUMAN														Q86SF2	GALT7_HUMAN			Q9H9S5	FKRP_HUMAN
					Q9Y277	VDAC3_HUMAN														Q8IZA0	K319L_HUMAN			Q9Y6X5	ENPP4_HUMAN
					Q13190	STX5_HUMAN														Q10469	MGAT2_HUMAN			Q8TCT9	HM13_HUMAN
					Q93050	VPP1_HUMAN														O75396	SC22B_HUMAN			A8MWY0	ELAP2_HUMAN
					Q9ULF5	S39AA_HUMAN														P78381	S35A2_HUMAN			P29317	EPHA2_HUMAN
					Q7Z7N9	T179B_HUMAN														O15127	SCAM2_HUMAN			O14672	ADA10_HUMAN
					Q9Y487	VPP2_HUMAN														Q12907	LMAN2_HUMAN			Q13740	CD166_HUMAN
					Q9NRX5	SERC1_HUMAN														P26572	MGAT1_HUMAN			Q9Y2Q0	AT8A1_HUMAN
					O14828	SCAM3_HUMAN														P11717	MPRI_HUMAN			P05023	AT1A1_HUMAN
					O15260	SURF4_HUMAN														Q9UQ53	MGT4B_HUMAN			P05026	AT1B1_HUMAN
					Q15836	VAMP3_HUMAN														O15440	MRP5_HUMAN			Q07065	CKAP4_HUMAN
					Q3ZAQ7	VMA21_HUMAN														P49768	PSN1_HUMAN			Q8NCG7	DGLB_HUMAN
					Q6UXD5	SE6L2_HUMAN														Q6NTF9	RHBD2_HUMAN			P51790	CLCN3_HUMAN
					Q9UNK0	STX8_HUMAN														P49257	LMAN1_HUMAN			P50851	LRBA_HUMAN
					Q9H2J7	S6A15_HUMAN														Q8IV08	PLD3_HUMAN			Q07954	LRP1_HUMAN
					Q86Y82	STX12_HUMAN														Q99523	SORT_HUMAN			Q5TF39	MFS4B_HUMAN
					Q16842	SIA4B_HUMAN														O43493	TGON2_HUMAN			P04439	HLAA_HUMAN
					Q8NBJ9	SIDT2_HUMAN														Q9NXS2	QPCTL_HUMAN			Q8IWT6	LRC8A_HUMAN
					Q9Y5Z9	UBIA1_HUMAN														Q12770	SCAP_HUMAN			P43003	EAA1_HUMAN
					O75452	RDH16_HUMAN														Q9BRR3	PGAP4_HUMAN			P54709	AT1B3_HUMAN
					Q9Y3B3	TMED7_HUMAN														Q8N1S5	S39AB_HUMAN			Q8NE01	CNNM3_HUMAN
					Q9UP95	S12A4_HUMAN														Q8NDV1	SIA7C_HUMAN			Q5T3F8	CSCL2_HUMAN
					O60507	TPST1_HUMAN														Q8IZ52	CHSS2_HUMAN			Q9ULC5	ACSL5_HUMAN
					Q8NBM4	UBAC2_HUMAN														Q13948	CASP_HUMAN			P51795	CLCN5_HUMAN
					Q92673	SORL_HUMAN														Q9UBV7	B4GT7_HUMAN			Q9NV96	CC50A_HUMAN
					Q15005	SPCS2_HUMAN														O43505	B4GA1_HUMAN			Q9UHN6	CEIP2_HUMAN
					O60499	STX10_HUMAN														Q70JA7	CHSS3_HUMAN			Q08722	CD47_HUMAN
					Q9BV40	VAMP8_HUMAN														O15155	BET1_HUMAN			P21964	COMT_HUMAN
					Q96EC8	YIPF6_HUMAN														O60513	B4GT4_HUMAN			Q13443	ADAM9_HUMAN
					Q8NEW0	ZNT7_HUMAN														Q10471	GALT2_HUMAN			Q9BSJ8	ESYT1_HUMAN
					Q6N075	MFSD5_HUMAN														Q7Z3C6	ATG9A_HUMAN			P09958	FURIN_HUMAN
					P20645	MPRD_HUMAN														O95461	LARG1_HUMAN			P55899	FCGRN_HUMAN
					Q16625	OCLN_HUMAN														Q9NX62	IMPA3_HUMAN			O75976	CBPD_HUMAN
					O43462	MBTP2_HUMAN														Q9H9S5	FKRP_HUMAN			P78310	CXAR_HUMAN
					P08183	MDR1_HUMAN														Q8NCL4	GALT6_HUMAN			Q8WVQ1	CANT1_HUMAN
					Q9Y2A7	NCKP1_HUMAN														O43909	EXTL3_HUMAN			P15291	B4GT1_HUMAN
					O15118	NPC1_HUMAN														Q9Y2G3	AT11B_HUMAN			O75787	RENR_HUMAN
					Q68DH5	LMBD2_HUMAN														Q9BYC5	FUT8_HUMAN			Q9BXP2	S12A9_HUMAN
					Q9Y287	ITM2B_HUMAN														O14672	ADA10_HUMAN			Q8N4L2	PP4P2_HUMAN
					Q6IAN0	DRS7B_HUMAN														O43861	ATP9B_HUMAN			O00592	PODXL_HUMAN
					Q8WVX9	FACR1_HUMAN														Q9Y2Q0	AT8A1_HUMAN			Q13444	ADA15_HUMAN
					P52848	NDST1_HUMAN														Q96S66	CLCC1_HUMAN			Q6UW68	TM205_HUMAN
					A5PLL7	PDES1_HUMAN														Q6L9W6	B4GN3_HUMAN			Q86V85	GP180_HUMAN
					O75915	PRAF3_HUMAN														Q6RW13	ATRAP_HUMAN
					Q9H9B4	SFXN1_HUMAN														Q8WUD6	CHPT1_HUMAN
					Q13277	STX3_HUMAN														P51790	CLCN3_HUMAN
					O43752	STX6_HUMAN														Q16739	CEGT_HUMAN
					Q9HC07	TM165_HUMAN														Q9NS84	CHST7_HUMAN
					Q9HBR0	S38AA_HUMAN														Q969X5	ERGI1_HUMAN
					Q8NBN3	TM87A_HUMAN														O75072	FKTN_HUMAN
					P61009	SPCS3_HUMAN														Q8NCW6	GLT11_HUMAN
					Q96JJ7	TMX3_HUMAN														Q92896	GSLG1_HUMAN
					Q9NZ01	TECR_HUMAN														Q8TBA6	GOGA5_HUMAN
					P57088	TMM33_HUMAN														P50851	LRBA_HUMAN
					Q99805	TM9S2_HUMAN														P49641	MA2A2_HUMAN
					Q15363	TMED2_HUMAN														Q16706	MA2A1_HUMAN
					O00559	RCAS1_HUMAN														Q8NBJ4	GOLM1_HUMAN
					O15258	RER1_HUMAN														Q07954	LRP1_HUMAN
					Q9HD45	TM9S3_HUMAN														Q09328	MGT5A_HUMAN
					O43657	TSN6_HUMAN														Q96RQ1	ERGI2_HUMAN
					Q13445	TMED1_HUMAN														Q14789	GOGB1_HUMAN
					Q96QD8	S38A2_HUMAN														Q9H0V9	LMA2L_HUMAN
					Q9P2W9	STX18_HUMAN														Q3T906	GNPTA_HUMAN
					O15321	TM9S1_HUMAN														Q5VSG8	MANEL_HUMAN
					Q9NQC3	RTN4_HUMAN														O94923	GLCE_HUMAN
					Q6P1M0	S27A4_HUMAN														Q9Y282	ERGI3_HUMAN
					O43760	SNG2_HUMAN														P98194	AT2C1_HUMAN
					P17152	TMM11_HUMAN														Q96FL9	GLT14_HUMAN
					O95857	TSN13_HUMAN														Q8N428	GLT16_HUMAN
					Q9UEU0	VTI1B_HUMAN														Q15392	DHC24_HUMAN
					Q8WV19	SFT2A_HUMAN														Q86SR1	GLT10_HUMAN
					P33908	MA1A1_HUMAN														Q9NYM9	BET1L_HUMAN
					Q9UKM7	MA1B1_HUMAN														O95249	GOSR1_HUMAN
					Q96N66	MBOA7_HUMAN														P51795	CLCN5_HUMAN
					O15270	SPTC2_HUMAN														Q9P2E5	CHPF2_HUMAN
					P56199	ITA1_HUMAN														Q9NV96	CC50A_HUMAN
					O15031	PLXB2_HUMAN														O75354	ENTP6_HUMAN
					P78382	S35A1_HUMAN														Q9NRB3	CHSTC_HUMAN
					Q96K37	S35E1_HUMAN														P09958	FURIN_HUMAN
					Q9H2H9	S38A1_HUMAN														Q8IUC8	GLT13_HUMAN
					Q8WTV0	SCRB1_HUMAN														Q8NCH0	CHSTE_HUMAN
					Q9H6H4	REEP4_HUMAN														O94766	B3GA3_HUMAN
					Q13530	SERC3_HUMAN														Q8N6G5	CGAT2_HUMAN
					Q00765	REEP5_HUMAN														P35670	ATP7B_HUMAN
					P52849	NDST2_HUMAN														Q8WVQ1	CANT1_HUMAN
					O15126	SCAM1_HUMAN														P15291	B4GT1_HUMAN
					Q9BSR8	YIPF4_HUMAN														Q86X52	CHSS1_HUMAN
					Q969M3	YIPF5_HUMAN														Q9NTJ5	SAC1_HUMAN
					Q7LGA3	HS2ST_HUMAN														Q587I9	SFT2C_HUMAN
					Q969P0	IGSF8_HUMAN														Q68CQ7	GL8D1_HUMAN
					Q96L58	B3GT6_HUMAN														Q6P4E1	CASC4_HUMAN
					Q8N5K1	CISD2_HUMAN														Q7Z7H5	TMED4_HUMAN
					P42892	ECE1_HUMAN														Q96IW7	SC22A_HUMAN
					Q04656	ATP7A_HUMAN														Q96K37	S35E1_HUMAN
					Q9Y673	ALG5_HUMAN														Q9H1C3	GL8D2_HUMAN
					Q9H1C3	GL8D2_HUMAN														Q9HBR0	S38AA_HUMAN
					Q86V85	GP180_HUMAN														Q9HD45	TM9S3_HUMAN
					Q15758	AAAT_HUMAN														Q9NS00	C1GLT_HUMAN
					A0FGR8	ESYT2_HUMAN														Q9UKM7	MA1B1_HUMAN
					Q9HDC5	JPH1_HUMAN
					Q14126	DSG2_HUMAN
					Q86UL3	GPAT4_HUMAN
					Q9Y624	JAM1_HUMAN
					P28288	ABCD3_HUMAN
					A2RU67	F234B_HUMAN
					P24390	ERD21_HUMAN
					Q8IXI2	MIRO1_HUMAN
					O95297	MPZL1_HUMAN
					Q96S97	MYADM_HUMAN
					Q8WZA1	PMGT1_HUMAN
					Q9ULH0	KDIS_HUMAN
					Q92542	NICA_HUMAN
					P20020	AT2B1_HUMAN
					Q9Y3E0	GOT1B_HUMAN
					O60476	MA1A2_HUMAN
					Q96S52	PIGS_HUMAN
					Q5SRI9	MANEA_HUMAN
					Q6PIU2	NCEH1_HUMAN
					O60313	OPA1_HUMAN
					Q9BZF1	OSBL8_HUMAN
					Q9UIQ6	LCAP_HUMAN
					Q93063	EXT2_HUMAN
					P42167	LAP2B_HUMAN
					Q00325	MPCP_HUMAN
					Q9P2B2	FPRP_HUMAN
					Q5VW38	GP107_HUMAN
					P53985	MOT1_HUMAN
					Q9UK23	NAGPA_HUMAN
					Q9BTX1	NDC1_HUMAN
					Q13724	MOGS_HUMAN
					Q10472	GALT1_HUMAN
					O00461	GOLI4_HUMAN
					Q9P035	HACD3_HUMAN
					P05556	ITB1_HUMAN
					Q01650	LAT1_HUMAN
					Q6P1A2	MBOA5_HUMAN
					O43731	ERD23_HUMAN
					P05106	ITB3_HUMAN
					P01130	LDLR_HUMAN
					P00533	EGFR_HUMAN
					Q8IYS2	K2013_HUMAN
					P0CG08	GPHRB_HUMAN
					P11166	GTR1_HUMAN
					P16615	AT2A2_HUMAN
					Q9HD20	AT131_HUMAN
					Q8IXK2	GLT12_HUMAN
					Q86X29	LSR_HUMAN
					Q15738	NSDHL_HUMAN
					O15173	PGRC2_HUMAN
					Q9NXE4	NSMA3_HUMAN
					Q96AG4	LRC59_HUMAN
					Q04721	NOTC2_HUMAN
					Q8N4A0	GALT4_HUMAN
					Q86SF2	GALT7_HUMAN
					Q8TED1	GPX8_HUMAN
					Q8IZA0	K319L_HUMAN
					P16435	NCPR_HUMAN
					Q10469	MGAT2_HUMAN
					Q8NHP6	MSPD2_HUMAN
					Q9P0S3	ORML1_HUMAN
					Q969N2	PIGT_HUMAN
					Q6UWP7	LCLT1_HUMAN
					O75352	MPU1_HUMAN
					P39656	OST48_HUMAN
					Q8IXU6	S35F2_HUMAN
					O75396	SC22B_HUMAN
					P57105	SYJ2B_HUMAN
					Q15043	S39AE_HUMAN
					P78381	S35A2_HUMAN
					Q587I9	SFT2C_HUMAN
					O15127	SCAM2_HUMAN
					O15269	SPTC1_HUMAN
					Q12907	LMAN2_HUMAN
					P26572	MGAT1_HUMAN
					P11717	MPRI_HUMAN
					Q9H813	PACC1_HUMAN
					Q9UQ53	MGT4B_HUMAN
					O15440	MRP5_HUMAN
					O95427	PIGN_HUMAN
					P49768	PSN1_HUMAN
					Q6NTF9	RHBD2_HUMAN
					P49257	LMAN1_HUMAN
					Q01973	ROR1_HUMAN
					Q9HCU5	PREB_HUMAN
					Q9Y3P4	RHBD3_HUMAN
					Q5H8A4	PIGG_HUMAN
					Q9NRZ5	PLCD_HUMAN
					Q8IV08	PLD3_HUMAN
					P11279	LAMP1_HUMAN
					Q8NEN9	PDZD8_HUMAN
					P11117	PPAL_HUMAN
					P51571	SSRD_HUMAN
					Q86XT9	TM219_HUMAN
					Q99523	SORT_HUMAN
					O43493	TGON2_HUMAN
					Q9NXS2	QPCTL_HUMAN
					Q12770	SCAP_HUMAN
					Q9Y5M8	SRPRB_HUMAN
					Q9NZ53	PDXL2_HUMAN
					O00264	PGRC1_HUMAN
					Q9BRR3	PGAP4_HUMAN
					P43307	SSRA_HUMAN
					P46977	STT3A_HUMAN
					Q8N1S5	S39AB_HUMAN
					Q8NDV1	SIA7C_HUMAN
					Q8IZ52	CHSS2_HUMAN
					Q8NB49	AT11C_HUMAN
					Q13948	CASP_HUMAN
					Q9UBV7	B4GT7_HUMAN
					Q9UJS0	CMC2_HUMAN
					Q9NPF0	CD320_HUMAN
					P51572	BAP31_HUMAN
					Q8WY22	BRI3B_HUMAN
					O43505	B4GA1_HUMAN
					Q70JA7	CHSS3_HUMAN
					P60033	CD81_HUMAN
					P55061	BI1_HUMAN
					P51648	AL3A2_HUMAN
					P35613	BASI_HUMAN
					P05067	A4_HUMAN
					Q15041	AR6P1_HUMAN
					Q6DD88	ATLA3_HUMAN
					O15155	BET1_HUMAN
					P08195	4F2_HUMAN
					Q7L211	ABHDD_HUMAN
					O60513	B4GT4_HUMAN
					P48960	AGRE5_HUMAN
					P98196	AT11A_HUMAN
					Q96A26	F162A_HUMAN
					Q10471	GALT2_HUMAN
					Q06136	KDSR_HUMAN
					O00400	ACATN_HUMAN
					Q7Z3C6	ATG9A_HUMAN
					P14672	GLUT4_HUMAN
					P10321	HLAC_HUMAN
					O95461	LARG1_HUMAN
					Q9NZC3	GDE1_HUMAN
					Q9NX62	IMPA3_HUMAN
					P05141	ADT2_HUMAN
					Q9H9S5	FKRP_HUMAN
					Q6P4E1	GOLM2_HUMAN
					Q9Y6X5	ENPP4_HUMAN
					Q8NCL4	GALT6_HUMAN
					A1L0T0	HACL2_HUMAN
					O00767	ACOD_HUMAN
					P61803	DAD1_HUMAN
					O43909	EXTL3_HUMAN
					Q9Y2G3	AT11B_HUMAN
					Q8TCT9	HM13_HUMAN
					A8MWY0	ELAP2_HUMAN
					P29317	EPHA2_HUMAN
					Q9BYC5	FUT8_HUMAN
					O14672	ADA10_HUMAN
					O43861	ATP9B_HUMAN
					Q13740	CD166_HUMAN
					Q86W74	ANR46_HUMAN
					Q8NHH9	ATLA2_HUMAN
					P12236	ADT3_HUMAN
					Q9Y2Q0	AT8A1_HUMAN
					Q96S66	CLCC1_HUMAN
					Q6L9W6	B4GN3_HUMAN
					Q96HD1	CREL1_HUMAN
					P05023	AT1A1_HUMAN
					Q9Y6K0	CEPT1_HUMAN
					P05026	AT1B1_HUMAN
					Q9NS00	C1GLT_HUMAN
					Q07065	CKAP4_HUMAN
					Q8NCG7	DGLB_HUMAN
					Q9HDC9	APMAP_HUMAN
					Q6RW13	ATRAP_HUMAN
					Q8WUD6	CHPT1_HUMAN
					P51790	CLCN3_HUMAN
					Q9UBM7	DHCR7_HUMAN
					P27338	AOFB_HUMAN
					Q16739	CEGT_HUMAN
					Q9NS84	CHST7_HUMAN
					Q969X5	ERGI1_HUMAN
					Q9P2X0	DPM3_HUMAN
					P27824	CALX_HUMAN
					Q7Z2K6	ERMP1_HUMAN
					P37268	FDFT_HUMAN
					O75072	FKTN_HUMAN
					P33121	ACSL1_HUMAN
					Q9NQZ7	ENTP7_HUMAN
					Q8NCW6	GLT11_HUMAN
					O94905	ERLN2_HUMAN
					Q92896	GSLG1_HUMAN
					Q9HCJ1	ANKH_HUMAN
					Q8TBA6	GOGA5_HUMAN
					P50851	LRBA_HUMAN
					Q8N9F7	GDPD1_HUMAN
					P50402	EMD_HUMAN
					Q9C0E8	LNP_HUMAN
					Q96D05	F241B_HUMAN
					Q9HCL2	GPAT1_HUMAN
					Q9NX47	MARH5_HUMAN
					P49641	MA2A2_HUMAN
					Q16706	MA2A1_HUMAN
					Q8NBJ4	GOLM1_HUMAN
					Q07954	LRP1_HUMAN
					Q14165	MLEC_HUMAN
					Q09328	MGT5A_HUMAN
					Q9Y6C9	MTCH2_HUMAN
					Q96RQ1	ERGI2_HUMAN
					Q14789	GOGB1_HUMAN
					Q14739	LBR_HUMAN
					Q9H0V9	LMA2L_HUMAN
					P10620	MGST1_HUMAN
					Q5TF39	MFS4B_HUMAN
					Q3T906	GNPTA_HUMAN
					Q8NC54	KCT2_HUMAN
					Q02978	M2OM_HUMAN
					Q9H3U5	MFSD1_HUMAN
					P04439	HLAA_HUMAN
					Q9UNN8	EPCR_HUMAN
					O14681	EI24_HUMAN
					Q8WWB7	GLMP_HUMAN
					Q8IWT6	LRC8A_HUMAN
					Q5VSG8	MANEL_HUMAN
					O00519	FAAH1_HUMAN
					O94923	GLCE_HUMAN
					Q9Y282	ERGI3_HUMAN
					P07099	HYEP_HUMAN
					Q9Y3D6	FIS1_HUMAN
					Q8N766	EMC1_HUMAN
					Q14318	FKBP8_HUMAN
					O95573	ACSL3_HUMAN
					P98194	AT2C1_HUMAN
					Q96FL9	GLT14_HUMAN
					Q8N428	GLT16_HUMAN
					Q15392	DHC24_HUMAN
					P43003	EAA1_HUMAN
					Q9P0I2	EMC3_HUMAN
					Q86SR1	GLT10_HUMAN
					Q9NYM9	BET1L_HUMAN
					Q96EU7	C1GLC_HUMAN
					Q6ZNA5	FRRS1_HUMAN
					Q4G148	GXLT1_HUMAN
					Q9BT22	ALG1_HUMAN
					O75844	FACE1_HUMAN
					O95249	GOSR1_HUMAN
					Q9UKV5	AMFR_HUMAN
					P54709	AT1B3_HUMAN
					Q8NE01	CNNM3_HUMAN
					Q5T3F8	CSCL2_HUMAN
					O96005	CLPT1_HUMAN
					Q9NXW2	DJB12_HUMAN
					Q9NPA0	EMC7_HUMAN
					Q13444	ADA15_HUMAN
					Q9ULC5	ACSL5_HUMAN
					P51795	CLCN5_HUMAN
					P00167	CYB5_HUMAN
					Q9UL01	DSE_HUMAN
					Q9P2E5	CHPF2_HUMAN
					O75477	ERLN1_HUMAN
					Q9NV96	CC50A_HUMAN
					Q9UHN6	CEIP2_HUMAN
					Q08722	CD47_HUMAN
					P48509	CD151_HUMAN
					Q5VUD6	DIK1B_HUMAN
					P51798	CLCN7_HUMAN
					P21964	COMT_HUMAN
					O75354	ENTP6_HUMAN
					Q92643	GPI8_HUMAN
					Q53GQ0	DHB12_HUMAN
					Q8IX05	CD302_HUMAN
					Q9NRB3	CHSTC_HUMAN
					Q13443	ADAM9_HUMAN
					Q9BSJ8	ESYT1_HUMAN
					P09958	FURIN_HUMAN
					Q68CQ7	GL8D1_HUMAN
					P55899	FCGRN_HUMAN
					Q8IUC8	GLT13_HUMAN
					Q8NCH0	CHSTE_HUMAN
					Q16850	CP51A_HUMAN
					O94766	B3GA3_HUMAN
					O75976	CBPD_HUMAN
					Q9H7F0	AT133_HUMAN
					Q5KU26	COL12_HUMAN
					P78310	CXAR_HUMAN
					Q96A33	CCD47_HUMAN
					Q8N6G5	CGAT2_HUMAN
					P35670	ATP7B_HUMAN
					Q8WVQ1	CANT1_HUMAN
					O43169	CYB5B_HUMAN
					Q6UW02	CP20A_HUMAN
					P15291	B4GT1_HUMAN
					Q8N2K0	ABD12_HUMAN
					Q86X52	CHSS1_HUMAN
					P51797	CLCN6_HUMAN
					Q8TC12	RDH11_HUMAN
					Q9NTJ5	SAC1_HUMAN
					P67812	SC11A_HUMAN
					O75787	RENR_HUMAN
					Q8IZV5	RDH10_HUMAN
					Q14108	SCRB2_HUMAN
					Q9BXP2	S12A9_HUMAN
					Q8N4L2	PP4P2_HUMAN
					O00592	PODXL_HUMAN
					Q5M7Z0	RNFT1_HUMAN
					P04843	RPN1_HUMAN
					Q99442	SEC62_HUMAN

## Sheet: Sheet6
			Transmembrane proteins predicted by Uniprot			Soluble secretory cargo proteins				Transmembrane proteins predicted to show Golgi localization				Transmembrane proteins predicted to be secreted				Transmembrane proteins predicted to show endosomal and lysosomal localization				Transmembrane proteins predicted to show plasma membrane localization				Transmembrane proteins predicted to show mitochondria localization
			Entry	Entry name		Entry	Entry name			Entry	Entry name			Entry	Entry name			Entry	Entry name			Entry	Entry name			Entry	Entry name
			Q96IW7	SC22A_HUMAN		Q02818	NUCB1_HUMAN			Q8IUH4	ZDH13_HUMAN			Q6ZRP7	QSOX2_HUMAN			O15118	NPC1_HUMAN			Q6ZRP7	QSOX2_HUMAN			Q9Y5Z9	UBIA1_HUMAN
			Q8IUH4	ZDH13_HUMAN		P02654	APOC1_HUMAN			Q92544	TM9S4_HUMAN			Q11206	SIA4C_HUMAN			Q9HC07	TM165_HUMAN			P36897	TGFR1_HUMAN			Q8IZ52	CHSS2_HUMAN
			Q6ZRP7	QSOX2_HUMAN		Q92520	FAM3C_HUMAN			Q8NBZ7	UXS1_HUMAN			Q16842	SIA4B_HUMAN			O15321	TM9S1_HUMAN			P49755	TMEDA_HUMAN
			P36897	TGFR1_HUMAN		P98173	FAM3A_HUMAN			Q12893	TM115_HUMAN			Q10472	GALT1_HUMAN			O75787	RENR_HUMAN			Q9GZM5	YIPF3_HUMAN
			Q92544	TM9S4_HUMAN		Q8NDZ4	DIK2A_HUMAN			P49755	TMEDA_HUMAN			Q10471	GALT2_HUMAN			Q92544	TM9S4_HUMAN			Q8IUH5	ZDH17_HUMAN
			Q8NBZ7	UXS1_HUMAN		P55145	MANF_HUMAN			Q9BVK6	TMED9_HUMAN			Q9H9S5	FKRP_HUMAN			O60831	PRAF2_HUMAN			Q9Y666	S12A7_HUMAN
			Q12893	TM115_HUMAN						Q9GZM5	YIPF3_HUMAN			Q09328	MGT5A_HUMAN			Q99805	TM9S2_HUMAN			Q6N075	MFSD5_HUMAN
			P49755	TMEDA_HUMAN						Q5BJH7	YIF1B_HUMAN			O75354	ENTP6_HUMAN			O00461	GOLI4_HUMAN			Q13445	TMED1_HUMAN
			Q9BVK6	TMED9_HUMAN						Q8IUH5	ZDH17_HUMAN			P15291	B4GT1_HUMAN							Q8WTV0	SCRB1_HUMAN
			Q9GZM5	YIPF3_HUMAN						Q6TCH7	PAQR3_HUMAN			Q86X52	CHSS1_HUMAN							P42892	ECE1_HUMAN
			Q5BJH7	YIF1B_HUMAN						Q9H1N7	S35B3_HUMAN			Q5SGD2	PPM1L_HUMAN							Q9NXE4	NSMA3_HUMAN
			Q8IUH5	ZDH17_HUMAN						O75063	XYLK_HUMAN											Q8N1S5	S39AB_HUMAN
			Q6TCH7	PAQR3_HUMAN						O60704	TPST2_HUMAN											Q9NPF0	CD320_HUMAN
			Q5SGD2	PPM1L_HUMAN						Q8TAD4	ZNT5_HUMAN											P10321	HLAC_HUMAN
			Q9H1N7	S35B3_HUMAN						Q8TB61	S35B2_HUMAN											Q9H9S5	FKRP_HUMAN
			Q7Z7H5	TMED4_HUMAN						Q11206	SIA4C_HUMAN											P04439	HLAA_HUMAN
			O75063	XYLK_HUMAN						Q6NXT4	ZNT6_HUMAN											P43003	EAA1_HUMAN
			Q6UW68	TM205_HUMAN						O95159	ZFPL1_HUMAN											Q9NV96	CC50A_HUMAN
			O60704	TPST2_HUMAN						Q13190	STX5_HUMAN											Q8WVQ1	CANT1_HUMAN
			Q8TAD4	ZNT5_HUMAN						O15260	SURF4_HUMAN											P15291	B4GT1_HUMAN
			Q9Y666	S12A7_HUMAN						Q16842	SIA4B_HUMAN											O75787	RENR_HUMAN
			Q8TB61	S35B2_HUMAN						Q9Y5Z9	UBIA1_HUMAN
			Q15904	VAS1_HUMAN						Q9Y3B3	TMED7_HUMAN
			Q11206	SIA4C_HUMAN						O60507	TPST1_HUMAN
			O60831	PRAF2_HUMAN						Q8NEW0	ZNT7_HUMAN
			Q8NBI6	XXLT1_HUMAN						P52848	NDST1_HUMAN
			Q6NXT4	ZNT6_HUMAN						Q9HC07	TM165_HUMAN
			O95159	ZFPL1_HUMAN						Q99805	TM9S2_HUMAN
			Q13190	STX5_HUMAN						O00559	RCAS1_HUMAN
			O15260	SURF4_HUMAN						Q13445	TMED1_HUMAN
			Q3ZAQ7	VMA21_HUMAN						P33908	MA1A1_HUMAN
			Q16842	SIA4B_HUMAN						P78382	S35A1_HUMAN
			Q9Y5Z9	UBIA1_HUMAN						P52849	NDST2_HUMAN
			Q9Y3B3	TMED7_HUMAN						Q9BSR8	YIPF4_HUMAN
			O60507	TPST1_HUMAN						Q969M3	YIPF5_HUMAN
			Q8NEW0	ZNT7_HUMAN						Q7LGA3	HS2ST_HUMAN
			Q6N075	MFSD5_HUMAN						Q96L58	B3GT6_HUMAN
			O15118	NPC1_HUMAN						P24390	ERD21_HUMAN
			P52848	NDST1_HUMAN						Q8WZA1	PMGT1_HUMAN
			A5PLL7	PDES1_HUMAN						Q9Y3E0	GOT1B_HUMAN
			Q9HC07	TM165_HUMAN						O60476	MA1A2_HUMAN
			Q9HBR0	S38AA_HUMAN						Q5SRI9	MANEA_HUMAN
			P57088	TMM33_HUMAN						Q93063	EXT2_HUMAN
			Q99805	TM9S2_HUMAN						Q10472	GALT1_HUMAN
			O00559	RCAS1_HUMAN						O00461	GOLI4_HUMAN
			Q9HD45	TM9S3_HUMAN						P0CG08	GPHRB_HUMAN
			Q13445	TMED1_HUMAN						Q8IXK2	GLT12_HUMAN
			O15321	TM9S1_HUMAN						Q9NXE4	NSMA3_HUMAN
			P33908	MA1A1_HUMAN						Q8N4A0	GALT4_HUMAN
			Q9UKM7	MA1B1_HUMAN						Q86SF2	GALT7_HUMAN
			P78382	S35A1_HUMAN						Q10469	MGAT2_HUMAN
			Q96K37	S35E1_HUMAN						O75396	SC22B_HUMAN
			Q8WTV0	SCRB1_HUMAN						P78381	S35A2_HUMAN
			P52849	NDST2_HUMAN						Q12907	LMAN2_HUMAN
			Q9BSR8	YIPF4_HUMAN						P26572	MGAT1_HUMAN
			Q969M3	YIPF5_HUMAN						Q9UQ53	MGT4B_HUMAN
			Q7LGA3	HS2ST_HUMAN						Q6NTF9	RHBD2_HUMAN
			Q96L58	B3GT6_HUMAN						P49257	LMAN1_HUMAN
			P42892	ECE1_HUMAN						Q9NXS2	QPCTL_HUMAN
			Q9H1C3	GL8D2_HUMAN						Q12770	SCAP_HUMAN
			Q86V85	GP180_HUMAN						Q8N1S5	S39AB_HUMAN
			P24390	ERD21_HUMAN						Q8NDV1	SIA7C_HUMAN
			Q8WZA1	PMGT1_HUMAN						Q8IZ52	CHSS2_HUMAN
			Q9Y3E0	GOT1B_HUMAN						Q13948	CASP_HUMAN
			O60476	MA1A2_HUMAN						Q9UBV7	B4GT7_HUMAN
			Q5SRI9	MANEA_HUMAN						O43505	B4GA1_HUMAN
			Q93063	EXT2_HUMAN						Q70JA7	CHSS3_HUMAN
			Q10472	GALT1_HUMAN						O15155	BET1_HUMAN
			O00461	GOLI4_HUMAN						O60513	B4GT4_HUMAN
			Q8IYS2	K2013_HUMAN						Q10471	GALT2_HUMAN
			P0CG08	GPHRB_HUMAN						O95461	LARG1_HUMAN
			Q8IXK2	GLT12_HUMAN						Q9NX62	IMPA3_HUMAN
			Q9NXE4	NSMA3_HUMAN						Q9H9S5	FKRP_HUMAN
			Q8N4A0	GALT4_HUMAN						Q8NCL4	GALT6_HUMAN
			Q86SF2	GALT7_HUMAN						O43909	EXTL3_HUMAN
			Q8TED1	GPX8_HUMAN						Q9BYC5	FUT8_HUMAN
			Q10469	MGAT2_HUMAN						Q6L9W6	B4GN3_HUMAN
			O75396	SC22B_HUMAN						Q8WUD6	CHPT1_HUMAN
			P78381	S35A2_HUMAN						Q16739	CEGT_HUMAN
			Q587I9	SFT2C_HUMAN						Q9NS84	CHST7_HUMAN
			Q12907	LMAN2_HUMAN						Q969X5	ERGI1_HUMAN
			P26572	MGAT1_HUMAN						O75072	FKTN_HUMAN
			Q9UQ53	MGT4B_HUMAN						Q8NCW6	GLT11_HUMAN
			O95427	PIGN_HUMAN						Q92896	GSLG1_HUMAN
			Q6NTF9	RHBD2_HUMAN						Q8TBA6	GOGA5_HUMAN
			P49257	LMAN1_HUMAN						Q16706	MA2A1_HUMAN
			Q9Y3P4	RHBD3_HUMAN						Q8NBJ4	GOLM1_HUMAN
			Q5H8A4	PIGG_HUMAN						Q09328	MGT5A_HUMAN
			Q9NXS2	QPCTL_HUMAN						Q96RQ1	ERGI2_HUMAN
			Q12770	SCAP_HUMAN						Q14789	GOGB1_HUMAN
			Q8N1S5	S39AB_HUMAN						Q9H0V9	LMA2L_HUMAN
			Q8NDV1	SIA7C_HUMAN						Q3T906	GNPTA_HUMAN
			Q8IZ52	CHSS2_HUMAN						O94923	GLCE_HUMAN
			Q13948	CASP_HUMAN						Q9Y282	ERGI3_HUMAN
			Q9UBV7	B4GT7_HUMAN						Q96FL9	GLT14_HUMAN
			Q9NPF0	CD320_HUMAN						Q8N428	GLT16_HUMAN
			O43505	B4GA1_HUMAN						Q86SR1	GLT10_HUMAN
			Q70JA7	CHSS3_HUMAN						Q9NYM9	BET1L_HUMAN
			O15155	BET1_HUMAN						O95249	GOSR1_HUMAN
			Q7L211	ABHDD_HUMAN						Q9P2E5	CHPF2_HUMAN
			O60513	B4GT4_HUMAN						Q9NV96	CC50A_HUMAN
			Q10471	GALT2_HUMAN						O75354	ENTP6_HUMAN
			O00400	ACATN_HUMAN						Q9NRB3	CHSTC_HUMAN
			P10321	HLAC_HUMAN						Q8IUC8	GLT13_HUMAN
			O95461	LARG1_HUMAN						Q8NCH0	CHSTE_HUMAN
			Q9NX62	IMPA3_HUMAN						Q8N6G5	CGAT2_HUMAN
			Q9H9S5	FKRP_HUMAN						Q8WVQ1	CANT1_HUMAN
			Q6P4E1	GOLM2_HUMAN						P15291	B4GT1_HUMAN
			Q8NCL4	GALT6_HUMAN						Q86X52	CHSS1_HUMAN
			O43909	EXTL3_HUMAN						P49641	MA2A2_HUMAN
			Q9BYC5	FUT8_HUMAN
			Q6L9W6	B4GN3_HUMAN
			Q9NS00	C1GLT_HUMAN
			Q8WUD6	CHPT1_HUMAN
			Q16739	CEGT_HUMAN
			Q9NS84	CHST7_HUMAN
			Q969X5	ERGI1_HUMAN
			O75072	FKTN_HUMAN
			Q9NQZ7	ENTP7_HUMAN
			Q8NCW6	GLT11_HUMAN
			Q92896	GSLG1_HUMAN
			Q8TBA6	GOGA5_HUMAN
			Q16706	MA2A1_HUMAN
			Q8NBJ4	GOLM1_HUMAN
			Q09328	MGT5A_HUMAN
			Q96RQ1	ERGI2_HUMAN
			Q14789	GOGB1_HUMAN
			Q9H0V9	LMA2L_HUMAN
			Q3T906	GNPTA_HUMAN
			P04439	HLAA_HUMAN
			O94923	GLCE_HUMAN
			Q9Y282	ERGI3_HUMAN
			Q96FL9	GLT14_HUMAN
			Q8N428	GLT16_HUMAN
			P43003	EAA1_HUMAN
			Q86SR1	GLT10_HUMAN
			Q9NYM9	BET1L_HUMAN
			Q96EU7	C1GLC_HUMAN
			Q4G148	GXLT1_HUMAN
			O95249	GOSR1_HUMAN
			Q13444	ADA15_HUMAN
			Q9P2E5	CHPF2_HUMAN
			Q9NV96	CC50A_HUMAN
			O75354	ENTP6_HUMAN
			Q9NRB3	CHSTC_HUMAN
			Q68CQ7	GL8D1_HUMAN
			Q8IUC8	GLT13_HUMAN
			Q8NCH0	CHSTE_HUMAN
			Q8N6G5	CGAT2_HUMAN
			Q8WVQ1	CANT1_HUMAN
			P15291	B4GT1_HUMAN
			Q8N2K0	ABD12_HUMAN
			Q86X52	CHSS1_HUMAN
			O75787	RENR_HUMAN
			Q5M7Z0	RNFT1_HUMAN
			P49641	MA2A2_HUMAN

## Sheet: Sheet7
			Cargo proteins that are identified in the vesicle fraction	Cargo proteins that are predicted to be packaged into transport vesicles in a GTP dependent manner
	Transmembrane proteins	Plasma membrane	123	21
		Golgi	179	110
		Endosomes and lysosomes	62	8
		Secreted transmembrane proteins	21	11
		Mitochondria	35	2
		Peroxisome	6	0
		Soluble secreted proteins	51	6
