# Supplementary material for: An in vitro vesicle formation assay reveals cargo clients and factors that mediate vesicular trafficking
Source: Proc Natl Acad Sci U S A. 2021 Aug 25;118(35):e2101287118. doi: 10.1073/pnas.2101287118 (PMC8536394; doi:10.1073/pnas.2101287118)
Supplement: Supplementary File [file pnas.2101287118.sd02.xlsx]

## Sheet: Index
				Sheet number	The information of the proteins shown in the sheet
				Sheet 1	The list of proteins identified from the vesicle fraction for label-free quantitative analyses
				Sheet 2	The list of the identified proteins that showed more than 2-fold enrichment with p-value<0.05 in the SAR1A(H79G) group over the untreated group
				Sheet 3	The list of the identified proteins that showed more than 2-fold enrichment with p-value<0.05 in the untreated group over the SAR1A(H79G) group
				Sheet 4	Categorization of the identified proteins that showed more than 2-fold enrichment in the untreated group over the SAR1A(H79G) group
				Sheet 5	The list of transmembrane proteins that have a high possibility to be the client of COPI vesicles

## Sheet: Sheet1
					Accession	# Unique Peptides	Gene Symbol	Abundance Ratio: +SAR1A(H79G) / untreated	p value	Log2 fold change	minus Log10 p value	Description
					Q9NR31	6	SAR1A	14.538	0.00618019	3.86176	2.209	GTP-binding protein SAR1a OS=Homo sapiens OX=9606 GN=SAR1A PE=1 SV=1
					Q15436	15	SEC23A	10.473	0.000395697	3.3886	3.40264	Protein transport protein Sec23A OS=Homo sapiens OX=9606 GN=SEC23A PE=1 SV=2
					P53992	18	SEC24C	9.463	0.000276349	3.2423	3.55854	Protein transport protein Sec24C OS=Homo sapiens OX=9606 GN=SEC24C PE=1 SV=3
					Q15437	6	SEC23B	8.796	0.000185164	3.13685	3.73244	Protein transport protein Sec23B OS=Homo sapiens OX=9606 GN=SEC23B PE=1 SV=2
					O95486	12	SEC24A	6.782	0.00526904	2.76171	2.27827	Protein transport protein Sec24A OS=Homo sapiens OX=9606 GN=SEC24A PE=1 SV=2
					Q92781	2	RDH5	6.486	0.364383	2.69733	0.438442	11-cis retinol dehydrogenase OS=Homo sapiens OX=9606 GN=RDH5 PE=1 SV=1
					Q96M27	3	PRRC1	3.784	0.000335882	1.91991	3.47381	Protein PRRC1 OS=Homo sapiens OX=9606 GN=PRRC1 PE=1 SV=1
					O94855	8	SEC24D	2.931	0.670278	1.55139	0.173745	Protein transport protein Sec24D OS=Homo sapiens OX=9606 GN=SEC24D PE=1 SV=2
					P27635	3	RPL10	2.027	0.907768	1.01935	0.0420252	60S ribosomal protein L10 OS=Homo sapiens OX=9606 GN=RPL10 PE=1 SV=4
					P16104	2	H2AFX	2.014	0.232659	1.01006	0.63328	Histone H2AX OS=Homo sapiens OX=9606 GN=H2AFX PE=1 SV=2
					Q32P51	3	HNRNPA1L2	1.981	0.352197	0.986229	0.453215	Heterogeneous nuclear ribonucleoprotein A1-like 2 OS=Homo sapiens OX=9606 GN=HNRNPA1L2 PE=2 SV=2
					P55036	3	PSMD4	1.899	0.142668	0.92524	0.845674	26S proteasome non-ATPase regulatory subunit 4 OS=Homo sapiens OX=9606 GN=PSMD4 PE=1 SV=1
					P21397	3	MAOA	1.825	0.0403984	0.867896	1.39364	Amine oxidase [flavin-containing] A OS=Homo sapiens OX=9606 GN=MAOA PE=1 SV=1
					P02679	2	FGG	1.792	0.684283	0.841571	0.164764	Fibrinogen gamma chain OS=Homo sapiens OX=9606 GN=FGG PE=1 SV=3
					Q99459	2	CDC5L	1.753	0.685207	0.809826	0.164179	Cell division cycle 5-like protein OS=Homo sapiens OX=9606 GN=CDC5L PE=1 SV=2
					P16402	3	HIST1H1D	1.726	0.346486	0.787432	0.460315	Histone H1.3 OS=Homo sapiens OX=9606 GN=HIST1H1D PE=1 SV=2
					P18084	2	ITGB5	1.72	0.753369	0.782409	0.122992	Integrin beta-5 OS=Homo sapiens OX=9606 GN=ITGB5 PE=1 SV=1
					Q8IUA7	2	ABCA9	1.669	0.878462	0.738984	0.056277	ATP-binding cassette sub-family A member 9 OS=Homo sapiens OX=9606 GN=ABCA9 PE=1 SV=1
					P54868	2	HMGCS2	1.661	0.0552117	0.732052	1.25797	Hydroxymethylglutaryl-CoA synthase, mitochondrial OS=Homo sapiens OX=9606 GN=HMGCS2 PE=1 SV=1
					O00161	2	SNAP23	1.645	0.00649724	0.718088	2.18727	Synaptosomal-associated protein 23 OS=Homo sapiens OX=9606 GN=SNAP23 PE=1 SV=1
					P22626	9	HNRNPA2B1	1.621	0.398639	0.696884	0.39942	Heterogeneous nuclear ribonucleoproteins A2/B1 OS=Homo sapiens OX=9606 GN=HNRNPA2B1 PE=1 SV=2
					O60331	2	PIP5K1C	1.619	0.064092	0.695103	1.1932	Phosphatidylinositol 4-phosphate 5-kinase type-1 gamma OS=Homo sapiens OX=9606 GN=PIP5K1C PE=1 SV=2
					Q07065	6	CKAP4	1.615	0.0043774	0.691534	2.35878	Cytoskeleton-associated protein 4 OS=Homo sapiens OX=9606 GN=CKAP4 PE=1 SV=2
					Q9P0I2	2	EMC3	1.603	0.168696	0.680774	0.772895	ER membrane protein complex subunit 3 OS=Homo sapiens OX=9606 GN=EMC3 PE=1 SV=3
					Q15181	2	PPA1	1.594	0.0173901	0.672652	1.7597	Inorganic pyrophosphatase OS=Homo sapiens OX=9606 GN=PPA1 PE=1 SV=2
					Q99832	7	CCT7	1.57	0.235163	0.650765	0.628632	T-complex protein 1 subunit eta OS=Homo sapiens OX=9606 GN=CCT7 PE=1 SV=2
					P49720	2	PSMB3	1.57	0.00124538	0.650765	2.9047	Proteasome subunit beta type-3 OS=Homo sapiens OX=9606 GN=PSMB3 PE=1 SV=2
					P47756	3	CAPZB	1.565	0.0027892	0.646163	2.55452	F-actin-capping protein subunit beta OS=Homo sapiens OX=9606 GN=CAPZB PE=1 SV=4
					P35527	14	KRT9	1.554	0.756401	0.635987	0.121248	Keratin, type I cytoskeletal 9 OS=Homo sapiens OX=9606 GN=KRT9 PE=1 SV=3
					Q9Y5K8	2	ATP6V1D	1.535	0.783373	0.618239	0.106031	V-type proton ATPase subunit D OS=Homo sapiens OX=9606 GN=ATP6V1D PE=1 SV=1
					P38606	6	ATP6V1A	1.532	0.616827	0.615416	0.209837	V-type proton ATPase catalytic subunit A OS=Homo sapiens OX=9606 GN=ATP6V1A PE=1 SV=2
					Q6ZNB7	2	AGMO	1.532	0.136249	0.615416	0.865667	Alkylglycerol monooxygenase OS=Homo sapiens OX=9606 GN=AGMO PE=1 SV=1
					Q16181	4	SEPT7	1.53	0.178591	0.613532	0.748141	Septin-7 OS=Homo sapiens OX=9606 GN=SEPT7 PE=1 SV=2
					Q2TAZ0	2	ATG2A	1.522	0.874743	0.605968	0.0581195	Autophagy-related protein 2 homolog A OS=Homo sapiens OX=9606 GN=ATG2A PE=1 SV=3
					Q9NR30	16	DDX21	1.521	0.164605	0.60502	0.783557	Nucleolar RNA helicase 2 OS=Homo sapiens OX=9606 GN=DDX21 PE=1 SV=5
					P11171	5	EPB41	1.516	0.129824	0.60027	0.886645	Protein 4.1 OS=Homo sapiens OX=9606 GN=EPB41 PE=1 SV=4
					O15270	3	SPTLC2	1.509	0.0120568	0.593593	1.91877	Serine palmitoyltransferase 2 OS=Homo sapiens OX=9606 GN=SPTLC2 PE=1 SV=1
					P63104	4	YWHAZ	1.503	0.0651599	0.587845	1.18602	14-3-3 protein zeta/delta OS=Homo sapiens OX=9606 GN=YWHAZ PE=1 SV=1
					Q969V3	4	NCLN	1.503	0.053889	0.587845	1.2685	Nicalin OS=Homo sapiens OX=9606 GN=NCLN PE=1 SV=2
					P06748	8	NPM1	1.498	0.188367	0.583038	0.724996	Nucleophosmin OS=Homo sapiens OX=9606 GN=NPM1 PE=1 SV=2
					P38159	3	RBMX	1.49	0.113956	0.575312	0.943265	RNA-binding motif protein, X chromosome OS=Homo sapiens OX=9606 GN=RBMX PE=1 SV=3
					P10301	2	RRAS	1.49	0.0153424	0.575312	1.81411	Ras-related protein R-Ras OS=Homo sapiens OX=9606 GN=RRAS PE=1 SV=1
					P09619	2	PDGFRB	1.49	0.00686354	0.575312	2.16345	Platelet-derived growth factor receptor beta OS=Homo sapiens OX=9606 GN=PDGFRB PE=1 SV=1
					P26992	2	CNTFR	1.476	0.114696	0.561693	0.940452	Ciliary neurotrophic factor receptor subunit alpha OS=Homo sapiens OX=9606 GN=CNTFR PE=1 SV=2
					Q5ZPR3	2	CD276	1.471	0.153719	0.556797	0.813272	CD276 antigen OS=Homo sapiens OX=9606 GN=CD276 PE=1 SV=1
					P46977	6	STT3A	1.469	0.000693525	0.554834	3.15894	Dolichyl-diphosphooligosaccharide--protein glycosyltransferase subunit STT3A OS=Homo sapiens OX=9606 GN=STT3A PE=1 SV=2
					P13674	3	P4HA1	1.466	0.004785	0.551885	2.32012	Prolyl 4-hydroxylase subunit alpha-1 OS=Homo sapiens OX=9606 GN=P4HA1 PE=1 SV=2
					Q8NBX0	2	SCCPDH	1.463	0.0259673	0.54893	1.58557	Saccharopine dehydrogenase-like oxidoreductase OS=Homo sapiens OX=9606 GN=SCCPDH PE=1 SV=1
					Q02809	2	PLOD1	1.455	0.27263	0.541019	0.564426	Procollagen-lysine,2-oxoglutarate 5-dioxygenase 1 OS=Homo sapiens OX=9606 GN=PLOD1 PE=1 SV=2
					Q9NZN3	6	EHD3	1.44	0.185802	0.526069	0.73095	EH domain-containing protein 3 OS=Homo sapiens OX=9606 GN=EHD3 PE=1 SV=2
					Q16777	2	HIST2H2AC	1.437	0.470824	0.52306	0.327141	Histone H2A type 2-C OS=Homo sapiens OX=9606 GN=HIST2H2AC PE=1 SV=4
					O43491	6	EPB41L2	1.433	0.0104554	0.519039	1.98066	Band 4.1-like protein 2 OS=Homo sapiens OX=9606 GN=EPB41L2 PE=1 SV=1
					Q13425	2	SNTB2	1.433	0.0666552	0.519039	1.17617	Beta-2-syntrophin OS=Homo sapiens OX=9606 GN=SNTB2 PE=1 SV=1
					Q16853	3	AOC3	1.432	0.0675626	0.518031	1.17029	Membrane primary amine oxidase OS=Homo sapiens OX=9606 GN=AOC3 PE=1 SV=3
					P21980	2	TGM2	1.428	0.0705719	0.513996	1.15137	Protein-glutamine gamma-glutamyltransferase 2 OS=Homo sapiens OX=9606 GN=TGM2 PE=1 SV=2
					P23458	3	JAK1	1.427	0.367433	0.512985	0.434822	Tyrosine-protein kinase JAK1 OS=Homo sapiens OX=9606 GN=JAK1 PE=1 SV=2
					P07477	2	PRSS1	1.426	0.205049	0.511974	0.688142	Trypsin-1 OS=Homo sapiens OX=9606 GN=PRSS1 PE=1 SV=1
					P26038	2	MSN	1.425	0.0459086	0.510962	1.33811	Moesin OS=Homo sapiens OX=9606 GN=MSN PE=1 SV=3
					Q9NQX7	2	ITM2C	1.424	0.428689	0.509949	0.367858	Integral membrane protein 2C OS=Homo sapiens OX=9606 GN=ITM2C PE=1 SV=1
					Q08357	2	SLC20A2	1.424	0.280149	0.509949	0.552612	Sodium-dependent phosphate transporter 2 OS=Homo sapiens OX=9606 GN=SLC20A2 PE=1 SV=1
					P16157	15	ANK1	1.422	0.160004	0.507921	0.795868	Ankyrin-1 OS=Homo sapiens OX=9606 GN=ANK1 PE=1 SV=3
					P12277	4	CKB	1.422	0.281264	0.507921	0.550886	Creatine kinase B-type OS=Homo sapiens OX=9606 GN=CKB PE=1 SV=1
					P07910	6	HNRNPC	1.417	0.164472	0.50284	0.783909	Heterogeneous nuclear ribonucleoproteins C1/C2 OS=Homo sapiens OX=9606 GN=HNRNPC PE=1 SV=4
					Q13740	5	ALCAM	1.414	0.143252	0.499782	0.843899	CD166 antigen OS=Homo sapiens OX=9606 GN=ALCAM PE=1 SV=2
					Q71UI9	2	H2AFV	1.413	0.504942	0.498761	0.296758	Histone H2A.V OS=Homo sapiens OX=9606 GN=H2AFV PE=1 SV=3
					P21283	3	ATP6V1C1	1.412	0.433929	0.49774	0.362581	V-type proton ATPase subunit C 1 OS=Homo sapiens OX=9606 GN=ATP6V1C1 PE=1 SV=4
					P04844	15	RPN2	1.411	0.0184205	0.496718	1.7347	Dolichyl-diphosphooligosaccharide--protein glycosyltransferase subunit 2 OS=Homo sapiens OX=9606 GN=RPN2 PE=1 SV=3
					P62330	6	ARF6	1.409	0.281656	0.494672	0.550281	ADP-ribosylation factor 6 OS=Homo sapiens OX=9606 GN=ARF6 PE=1 SV=2
					P62258	5	YWHAE	1.408	0.0502845	0.493647	1.29857	14-3-3 protein epsilon OS=Homo sapiens OX=9606 GN=YWHAE PE=1 SV=1
					Q11201	3	ST3GAL1	1.408	0.453944	0.493647	0.342998	CMP-N-acetylneuraminate-beta-galactosamide-alpha-2,3-sialyltransferase 1 OS=Homo sapiens OX=9606 GN=ST3GAL1 PE=2 SV=1
					P50148	4	GNAQ	1.405	0.067285	0.49057	1.17208	Guanine nucleotide-binding protein G(q) subunit alpha OS=Homo sapiens OX=9606 GN=GNAQ PE=1 SV=4
					P55084	4	HADHB	1.405	0.0613117	0.49057	1.21246	Trifunctional enzyme subunit beta, mitochondrial OS=Homo sapiens OX=9606 GN=HADHB PE=1 SV=3
					Q9UJM8	4	HAO1	1.405	0.215833	0.49057	0.665882	Hydroxyacid oxidase 1 OS=Homo sapiens OX=9606 GN=HAO1 PE=1 SV=1
					Q96AG4	8	LRRC59	1.398	0.0438431	0.483364	1.3581	Leucine-rich repeat-containing protein 59 OS=Homo sapiens OX=9606 GN=LRRC59 PE=1 SV=1
					Q9UP52	5	TFR2	1.397	0.317493	0.482332	0.498267	Transferrin receptor protein 2 OS=Homo sapiens OX=9606 GN=TFR2 PE=1 SV=1
					P51970	2	NDUFA8	1.397	0.15445	0.482332	0.811212	NADH dehydrogenase [ubiquinone] 1 alpha subcomplex subunit 8 OS=Homo sapiens OX=9606 GN=NDUFA8 PE=1 SV=3
					P32754	5	HPD	1.393	0.415443	0.478195	0.381489	4-hydroxyphenylpyruvate dioxygenase OS=Homo sapiens OX=9606 GN=HPD PE=1 SV=2
					P17612	3	PRKACA	1.391	0.891329	0.476122	0.0499617	cAMP-dependent protein kinase catalytic subunit alpha OS=Homo sapiens OX=9606 GN=PRKACA PE=1 SV=2
					O43402	2	EMC8	1.39	0.111354	0.475085	0.953295	ER membrane protein complex subunit 8 OS=Homo sapiens OX=9606 GN=EMC8 PE=1 SV=1
					Q08211	9	DHX9	1.384	0.00441981	0.468844	2.3546	ATP-dependent RNA helicase A OS=Homo sapiens OX=9606 GN=DHX9 PE=1 SV=4
					O75477	2	ERLIN1	1.384	0.239891	0.468844	0.619986	Erlin-1 OS=Homo sapiens OX=9606 GN=ERLIN1 PE=1 SV=1
					P29401	4	TKT	1.382	0.0546598	0.466758	1.26233	Transketolase OS=Homo sapiens OX=9606 GN=TKT PE=1 SV=3
					P19338	12	NCL	1.377	0.259256	0.461529	0.586272	Nucleolin OS=Homo sapiens OX=9606 GN=NCL PE=1 SV=3
					Q8IZP0	2	ABI1	1.376	0.106627	0.46048	0.972134	Abl interactor 1 OS=Homo sapiens OX=9606 GN=ABI1 PE=1 SV=4
					Q5T3F8	3	TMEM63B	1.37	0.24219	0.454176	0.615844	CSC1-like protein 2 OS=Homo sapiens OX=9606 GN=TMEM63B PE=1 SV=1
					P21589	5	NT5E	1.369	0.519293	0.453122	0.284587	5'-nucleotidase OS=Homo sapiens OX=9606 GN=NT5E PE=1 SV=1
					P00450	4	CP	1.369	0.126345	0.453122	0.898444	Ceruloplasmin OS=Homo sapiens OX=9606 GN=CP PE=1 SV=1
					O15126	4	SCAMP1	1.367	0.010953	0.451013	1.96047	Secretory carrier-associated membrane protein 1 OS=Homo sapiens OX=9606 GN=SCAMP1 PE=1 SV=2
					P02730	3	SLC4A1	1.366	0.497818	0.449957	0.302929	Band 3 anion transport protein OS=Homo sapiens OX=9606 GN=SLC4A1 PE=1 SV=3
					P62899	2	RPL31	1.363	0.0296877	0.446786	1.52742	60S ribosomal protein L31 OS=Homo sapiens OX=9606 GN=RPL31 PE=1 SV=1
					O94905	3	ERLIN2	1.362	0.0128235	0.445727	1.89199	Erlin-2 OS=Homo sapiens OX=9606 GN=ERLIN2 PE=1 SV=1
					Q8TB61	5	SLC35B2	1.36	0.123342	0.443607	0.908889	Adenosine 3'-phospho 5'-phosphosulfate transporter 1 OS=Homo sapiens OX=9606 GN=SLC35B2 PE=1 SV=1
					Q99442	2	SEC62	1.357	0.104558	0.440421	0.980642	Translocation protein SEC62 OS=Homo sapiens OX=9606 GN=SEC62 PE=1 SV=1
					Q15404	3	RSU1	1.356	0.128825	0.439357	0.890001	Ras suppressor protein 1 OS=Homo sapiens OX=9606 GN=RSU1 PE=1 SV=3
					P83731	3	RPL24	1.354	0.00829972	0.437228	2.08094	60S ribosomal protein L24 OS=Homo sapiens OX=9606 GN=RPL24 PE=1 SV=1
					Q8TCJ2	3	STT3B	1.354	0.0810707	0.437228	1.09114	Dolichyl-diphosphooligosaccharide--protein glycosyltransferase subunit STT3B OS=Homo sapiens OX=9606 GN=STT3B PE=1 SV=1
					P04843	18	RPN1	1.353	0.0322071	0.436162	1.49205	Dolichyl-diphosphooligosaccharide--protein glycosyltransferase subunit 1 OS=Homo sapiens OX=9606 GN=RPN1 PE=1 SV=1
					P10635	3	CYP2D6	1.353	0.228892	0.436162	0.640369	Cytochrome P450 2D6 OS=Homo sapiens OX=9606 GN=CYP2D6 PE=1 SV=2
					O15031	9	PLXNB2	1.352	0.0901326	0.435095	1.04512	Plexin-B2 OS=Homo sapiens OX=9606 GN=PLXNB2 PE=1 SV=3
					P49006	3	MARCKSL1	1.351	0.0856738	0.434028	1.06715	MARCKS-related protein OS=Homo sapiens OX=9606 GN=MARCKSL1 PE=1 SV=2
					P00505	2	GOT2	1.351	0.163945	0.434028	0.785303	Aspartate aminotransferase, mitochondrial OS=Homo sapiens OX=9606 GN=GOT2 PE=1 SV=3
					Q9Y2T3	2	GDA	1.35	0.149152	0.432959	0.826369	Guanine deaminase OS=Homo sapiens OX=9606 GN=GDA PE=1 SV=1
					Q96TA1	2	FAM129B	1.347	0.0136286	0.42975	1.86555	Niban-like protein 1 OS=Homo sapiens OX=9606 GN=FAM129B PE=1 SV=3
					Q8TCT9	4	HM13	1.346	0.0191814	0.428678	1.71712	Minor histocompatibility antigen H13 OS=Homo sapiens OX=9606 GN=HM13 PE=1 SV=1
					Q9Y2G3	2	ATP11B	1.346	0.495957	0.428678	0.304556	Probable phospholipid-transporting ATPase IF OS=Homo sapiens OX=9606 GN=ATP11B PE=1 SV=2
					Q14152	5	EIF3A	1.345	0.499245	0.427606	0.301686	Eukaryotic translation initiation factor 3 subunit A OS=Homo sapiens OX=9606 GN=EIF3A PE=1 SV=1
					Q9NS00	5	C1GALT1	1.344	0.552352	0.426533	0.257784	Glycoprotein-N-acetylgalactosamine 3-beta-galactosyltransferase 1 OS=Homo sapiens OX=9606 GN=C1GALT1 PE=1 SV=1
					Q9UN36	3	NDRG2	1.344	0.12358	0.426533	0.90805	Protein NDRG2 OS=Homo sapiens OX=9606 GN=NDRG2 PE=1 SV=2
					P52907	3	CAPZA1	1.34	0.0541223	0.422233	1.26662	F-actin-capping protein subunit alpha-1 OS=Homo sapiens OX=9606 GN=CAPZA1 PE=1 SV=3
					P05388	9	RPLP0	1.339	0.00221497	0.421156	2.65463	60S acidic ribosomal protein P0 OS=Homo sapiens OX=9606 GN=RPLP0 PE=1 SV=1
					P27105	3	STOM	1.338	0.1713	0.420078	0.766243	Erythrocyte band 7 integral membrane protein OS=Homo sapiens OX=9606 GN=STOM PE=1 SV=3
					P21912	2	SDHB	1.337	0.00177181	0.418999	2.75158	Succinate dehydrogenase [ubiquinone] iron-sulfur subunit, mitochondrial OS=Homo sapiens OX=9606 GN=SDHB PE=1 SV=3
					Q96AC1	6	FERMT2	1.335	0.163898	0.41684	0.785426	Fermitin family homolog 2 OS=Homo sapiens OX=9606 GN=FERMT2 PE=1 SV=1
					O00186	6	STXBP3	1.335	0.0147083	0.41684	1.83244	Syntaxin-binding protein 3 OS=Homo sapiens OX=9606 GN=STXBP3 PE=1 SV=2
					O43657	3	TSPAN6	1.333	0.41673	0.414677	0.380146	Tetraspanin-6 OS=Homo sapiens OX=9606 GN=TSPAN6 PE=1 SV=1
					P05106	6	ITGB3	1.331	0.0357501	0.412511	1.44672	Integrin beta-3 OS=Homo sapiens OX=9606 GN=ITGB3 PE=1 SV=2
					Q9H813	6	TMEM206	1.329	0.0458786	0.410341	1.33839	Transmembrane protein 206 OS=Homo sapiens OX=9606 GN=TMEM206 PE=1 SV=1
					Q9NPA0	2	EMC7	1.329	0.181845	0.410341	0.740299	ER membrane protein complex subunit 7 OS=Homo sapiens OX=9606 GN=EMC7 PE=1 SV=1
					P50213	2	IDH3A	1.328	0.649571	0.409255	0.187374	Isocitrate dehydrogenase [NAD] subunit alpha, mitochondrial OS=Homo sapiens OX=9606 GN=IDH3A PE=1 SV=1
					P54289	5	CACNA2D1	1.327	0.116105	0.408168	0.935149	Voltage-dependent calcium channel subunit alpha-2/delta-1 OS=Homo sapiens OX=9606 GN=CACNA2D1 PE=1 SV=3
					P15291	5	B4GALT1	1.325	0.0879035	0.405992	1.05599	Beta-1,4-galactosyltransferase 1 OS=Homo sapiens OX=9606 GN=B4GALT1 PE=1 SV=5
					P32929	2	CTH	1.325	0.34699	0.405992	0.459684	Cystathionine gamma-lyase OS=Homo sapiens OX=9606 GN=CTH PE=1 SV=3
					P62263	4	RPS14	1.324	0.0165964	0.404903	1.77999	40S ribosomal protein S14 OS=Homo sapiens OX=9606 GN=RPS14 PE=1 SV=3
					O43464	3	HTRA2	1.324	0.191566	0.404903	0.71768	Serine protease HTRA2, mitochondrial OS=Homo sapiens OX=9606 GN=HTRA2 PE=1 SV=2
					P10398	3	ARAF	1.324	0.0219258	0.404903	1.65904	Serine/threonine-protein kinase A-Raf OS=Homo sapiens OX=9606 GN=ARAF PE=1 SV=2
					P42704	7	LRPPRC	1.323	0.694957	0.403813	0.158042	Leucine-rich PPR motif-containing protein, mitochondrial OS=Homo sapiens OX=9606 GN=LRPPRC PE=1 SV=3
					P05387	6	RPLP2	1.321	0.0226824	0.40163	1.64431	60S acidic ribosomal protein P2 OS=Homo sapiens OX=9606 GN=RPLP2 PE=1 SV=1
					P61009	3	SPCS3	1.32	0.285521	0.400538	0.544363	Signal peptidase complex subunit 3 OS=Homo sapiens OX=9606 GN=SPCS3 PE=1 SV=1
					P62714	2	PPP2CB	1.318	0.55045	0.39835	0.259282	Serine/threonine-protein phosphatase 2A catalytic subunit beta isoform OS=Homo sapiens OX=9606 GN=PPP2CB PE=1 SV=1
					Q53GQ0	6	HSD17B12	1.317	0.0165359	0.397255	1.78157	Very-long-chain 3-oxoacyl-CoA reductase OS=Homo sapiens OX=9606 GN=HSD17B12 PE=1 SV=2
					Q9HCE6	4		1.317	0.5572	0.397255	0.253989	Rho guanine nucleotide exchange factor 10-like protein OS=Homo sapiens OX=9606 GN=ARHGEF10L PE=1 SV=4
					Q9BV40	2	VAMP8	1.317	0.0224358	0.397255	1.64906	Vesicle-associated membrane protein 8 OS=Homo sapiens OX=9606 GN=VAMP8 PE=1 SV=1
					Q9BZF1	5	OSBPL8	1.316	0.00942209	0.396159	2.02585	Oxysterol-binding protein-related protein 8 OS=Homo sapiens OX=9606 GN=OSBPL8 PE=1 SV=3
					Q14344	8	GNA13	1.315	0.126127	0.395063	0.899192	Guanine nucleotide-binding protein subunit alpha-13 OS=Homo sapiens OX=9606 GN=GNA13 PE=1 SV=2
					P51665	2	PSMD7	1.315	0.817232	0.395063	0.0876549	26S proteasome non-ATPase regulatory subunit 7 OS=Homo sapiens OX=9606 GN=PSMD7 PE=1 SV=2
					O43488	2	AKR7A2	1.314	0.686409	0.393965	0.163417	Aflatoxin B1 aldehyde reductase member 2 OS=Homo sapiens OX=9606 GN=AKR7A2 PE=1 SV=3
					P17516	2	AKR1C4	1.312	0.145619	0.391768	0.836783	Aldo-keto reductase family 1 member C4 OS=Homo sapiens OX=9606 GN=AKR1C4 PE=1 SV=3
					P30153	5	PPP2R1A	1.31	0.369987	0.389567	0.431814	Serine/threonine-protein phosphatase 2A 65 kDa regulatory subunit A alpha isoform OS=Homo sapiens OX=9606 GN=PPP2R1A PE=1 SV=4
					P63220	2	RPS21	1.308	0.703787	0.387363	0.152559	40S ribosomal protein S21 OS=Homo sapiens OX=9606 GN=RPS21 PE=1 SV=1
					O75110	2	ATP9A	1.308	0.188715	0.387363	0.724195	Probable phospholipid-transporting ATPase IIA OS=Homo sapiens OX=9606 GN=ATP9A PE=1 SV=3
					Q9UEU0	3	VTI1B	1.306	0.618463	0.385155	0.208686	Vesicle transport through interaction with t-SNAREs homolog 1B OS=Homo sapiens OX=9606 GN=VTI1B PE=1 SV=3
					Q9H223	5	EHD4	1.305	0.31751	0.38405	0.498242	EH domain-containing protein 4 OS=Homo sapiens OX=9606 GN=EHD4 PE=1 SV=1
					P08708	4	RPS17; RPS17L	1.304	0.243455	0.382944	0.613582	40S ribosomal protein S17 OS=Homo sapiens OX=9606 GN=RPS17 PE=1 SV=2
					Q8TC07	4	TBC1D15	1.304	0.943144	0.382944	0.0254222	TBC1 domain family member 15 OS=Homo sapiens OX=9606 GN=TBC1D15 PE=1 SV=2
					Q8NBJ9	4	SIDT2	1.303	0.016174	0.381837	1.79118	SID1 transmembrane family member 2 OS=Homo sapiens OX=9606 GN=SIDT2 PE=1 SV=2
					P49419	4	ALDH7A1	1.303	0.0645239	0.381837	1.19028	Alpha-aminoadipic semialdehyde dehydrogenase OS=Homo sapiens OX=9606 GN=ALDH7A1 PE=1 SV=5
					Q9NZN4	4	EHD2	1.301	0.626543	0.379621	0.203049	EH domain-containing protein 2 OS=Homo sapiens OX=9606 GN=EHD2 PE=1 SV=2
					O60493	5	SNX3	1.3	0.0608963	0.378512	1.21541	Sorting nexin-3 OS=Homo sapiens OX=9606 GN=SNX3 PE=1 SV=3
					P27348	3	YWHAQ	1.3	0.140796	0.378512	0.85141	14-3-3 protein theta OS=Homo sapiens OX=9606 GN=YWHAQ PE=1 SV=1
					P78381	2	SLC35A2	1.3	0.460935	0.378512	0.33636	UDP-galactose translocator OS=Homo sapiens OX=9606 GN=SLC35A2 PE=1 SV=1
					P52758	2	HRSP12; RIDA	1.299	0.11242	0.377401	0.949158	2-iminobutanoate/2-iminopropanoate deaminase OS=Homo sapiens OX=9606 GN=RIDA PE=1 SV=1
					O14828	9	SCAMP3	1.298	0.209965	0.37629	0.677853	Secretory carrier-associated membrane protein 3 OS=Homo sapiens OX=9606 GN=SCAMP3 PE=1 SV=3
					O75955	6	FLOT1	1.297	0.0676519	0.375178	1.16972	Flotillin-1 OS=Homo sapiens OX=9606 GN=FLOT1 PE=1 SV=3
					Q9NX40	3	OCIAD1	1.297	0.0946911	0.375178	1.02369	OCIA domain-containing protein 1 OS=Homo sapiens OX=9606 GN=OCIAD1 PE=1 SV=1
					O14979	2	HNRNPDL; HNRPDL	1.297	0.355327	0.375178	0.449372	Heterogeneous nuclear ribonucleoprotein D-like OS=Homo sapiens OX=9606 GN=HNRNPDL PE=1 SV=3
					P08133	17	ANXA6	1.296	0.0584785	0.374066	1.233	Annexin A6 OS=Homo sapiens OX=9606 GN=ANXA6 PE=1 SV=3
					O95342	3	ABCB11	1.295	0.0296021	0.372952	1.52868	Bile salt export pump OS=Homo sapiens OX=9606 GN=ABCB11 PE=1 SV=2
					P62854	2	RPS26; LOC101929876; RPS26P25	1.295	0.0952471	0.372952	1.02115	40S ribosomal protein S26 OS=Homo sapiens OX=9606 GN=RPS26 PE=1 SV=3
					P07355	10	ANXA2	1.294	0.0825923	0.371838	1.08306	Annexin A2 OS=Homo sapiens OX=9606 GN=ANXA2 PE=1 SV=2
					P61803	2	DAD1	1.294	0.0224744	0.371838	1.64831	Dolichyl-diphosphooligosaccharide--protein glycosyltransferase subunit DAD1 OS=Homo sapiens OX=9606 GN=DAD1 PE=1 SV=3
					Q03135	2	CAV1	1.294	0.354619	0.371838	0.450238	Caveolin-1 OS=Homo sapiens OX=9606 GN=CAV1 PE=1 SV=4
					Q9UQ53	4	MGAT4B	1.293	0.412663	0.370722	0.384405	Alpha-1,3-mannosyl-glycoprotein 4-beta-N-acetylglucosaminyltransferase B OS=Homo sapiens OX=9606 GN=MGAT4B PE=1 SV=1
					P05089	4	ARG1	1.292	0.0981782	0.369606	1.00798	Arginase-1 OS=Homo sapiens OX=9606 GN=ARG1 PE=1 SV=2
					O76054	4	SEC14L2	1.292	0.00927367	0.369606	2.03275	SEC14-like protein 2 OS=Homo sapiens OX=9606 GN=SEC14L2 PE=1 SV=1
					Q6NVV1	3	RPL13AP3	1.292	0.252191	0.369606	0.59827	Putative 60S ribosomal protein L13a protein RPL13AP3 OS=Homo sapiens OX=9606 GN=RPL13AP3 PE=5 SV=1
					P48723	2	HSPA13	1.292	0.128946	0.369606	0.889591	Heat shock 70 kDa protein 13 OS=Homo sapiens OX=9606 GN=HSPA13 PE=1 SV=1
					Q13232	4	NME3	1.29	0.025439	0.367371	1.5945	Nucleoside diphosphate kinase 3 OS=Homo sapiens OX=9606 GN=NME3 PE=1 SV=2
					Q969I6	3	SLC38A4	1.29	0.0325683	0.367371	1.4872	Sodium-coupled neutral amino acid transporter 4 OS=Homo sapiens OX=9606 GN=SLC38A4 PE=1 SV=1
					P62136	7	PPP1CA	1.289	0.0237133	0.366252	1.62501	Serine/threonine-protein phosphatase PP1-alpha catalytic subunit OS=Homo sapiens OX=9606 GN=PPP1CA PE=1 SV=1
					O60506	2	SYNCRIP	1.289	0.00516204	0.366252	2.28718	Heterogeneous nuclear ribonucleoprotein Q OS=Homo sapiens OX=9606 GN=SYNCRIP PE=1 SV=2
					Q9UDX5	2	MTFP1	1.289	0.127407	0.366252	0.894808	Mitochondrial fission process protein 1 OS=Homo sapiens OX=9606 GN=MTFP1 PE=1 SV=1
					P05386	2	RPLP1	1.288	0.848959	0.365133	0.0711133	60S acidic ribosomal protein P1 OS=Homo sapiens OX=9606 GN=RPLP1 PE=1 SV=1
					O75821	2	EIF3G	1.287	0.12628	0.364012	0.898664	Eukaryotic translation initiation factor 3 subunit G OS=Homo sapiens OX=9606 GN=EIF3G PE=1 SV=2
					P62424	9	RPL7A	1.285	0.0546705	0.361768	1.26225	60S ribosomal protein L7a OS=Homo sapiens OX=9606 GN=RPL7A PE=1 SV=2
					P40925	5	MDH1	1.285	0.320026	0.361768	0.494814	Malate dehydrogenase, cytoplasmic OS=Homo sapiens OX=9606 GN=MDH1 PE=1 SV=4
					Q07020	4	RPL18	1.283	0.124009	0.359521	0.906548	60S ribosomal protein L18 OS=Homo sapiens OX=9606 GN=RPL18 PE=1 SV=2
					P20645	5	M6PR	1.281	0.673868	0.35727	0.171425	Cation-dependent mannose-6-phosphate receptor OS=Homo sapiens OX=9606 GN=M6PR PE=1 SV=1
					P43307	3	SSR1	1.281	0.0335592	0.35727	1.47419	Translocon-associated protein subunit alpha OS=Homo sapiens OX=9606 GN=SSR1 PE=1 SV=3
					P18077	2	RPL35A	1.281	0.0208428	0.35727	1.68104	60S ribosomal protein L35a OS=Homo sapiens OX=9606 GN=RPL35A PE=1 SV=2
					O75891	12	ALDH1L1	1.28	0.189723	0.356144	0.72188	Cytosolic 10-formyltetrahydrofolate dehydrogenase OS=Homo sapiens OX=9606 GN=ALDH1L1 PE=1 SV=2
					P51790	8	CLCN3	1.28	0.14486	0.356144	0.839051	H(+)/Cl(-) exchange transporter 3 OS=Homo sapiens OX=9606 GN=CLCN3 PE=1 SV=2
					Q9Y365	4	STARD10	1.28	0.641327	0.356144	0.19292	START domain-containing protein 10 OS=Homo sapiens OX=9606 GN=STARD10 PE=1 SV=2
					P17844	3	DDX5	1.28	0.270033	0.356144	0.568584	Probable ATP-dependent RNA helicase DDX5 OS=Homo sapiens OX=9606 GN=DDX5 PE=1 SV=1
					Q12905	5	ILF2	1.278	0.066284	0.353888	1.17859	Interleukin enhancer-binding factor 2 OS=Homo sapiens OX=9606 GN=ILF2 PE=1 SV=2
					Q8NBJ4	7	GOLM1	1.277	0.131683	0.352759	0.880472	Golgi membrane protein 1 OS=Homo sapiens OX=9606 GN=GOLM1 PE=1 SV=1
					P13073	2	COX4I1	1.277	0.763874	0.352759	0.116978	Cytochrome c oxidase subunit 4 isoform 1, mitochondrial OS=Homo sapiens OX=9606 GN=COX4I1 PE=1 SV=1
					P32189	3	GK	1.276	0.393774	0.351628	0.404753	Glycerol kinase OS=Homo sapiens OX=9606 GN=GK PE=1 SV=3
					P00558	6	PGK1	1.275	0.0829752	0.350497	1.08105	Phosphoglycerate kinase 1 OS=Homo sapiens OX=9606 GN=PGK1 PE=1 SV=3
					P62081	5	RPS7	1.274	0.312039	0.349365	0.505791	40S ribosomal protein S7 OS=Homo sapiens OX=9606 GN=RPS7 PE=1 SV=1
					Q5VST6	3	ABHD17B; FAM108B1	1.274	0.153621	0.349365	0.813549	Alpha/beta hydrolase domain-containing protein 17B OS=Homo sapiens OX=9606 GN=ABHD17B PE=1 SV=1
					P22314	3	UBA1	1.274	0.38694	0.349365	0.412356	Ubiquitin-like modifier-activating enzyme 1 OS=Homo sapiens OX=9606 GN=UBA1 PE=1 SV=3
					P30041	2	PRDX6	1.274	0.10574	0.349365	0.975762	Peroxiredoxin-6 OS=Homo sapiens OX=9606 GN=PRDX6 PE=1 SV=3
					P40227	6	CCT6A	1.273	0.687847	0.348232	0.162508	T-complex protein 1 subunit zeta OS=Homo sapiens OX=9606 GN=CCT6A PE=1 SV=3
					Q96HS1	5	PGAM5	1.273	0.984217	0.348232	0.00690927	Serine/threonine-protein phosphatase PGAM5, mitochondrial OS=Homo sapiens OX=9606 GN=PGAM5 PE=1 SV=2
					Q5T0D9	4	TPRG1L	1.273	0.0643094	0.348232	1.19173	Tumor protein p63-regulated gene 1-like protein OS=Homo sapiens OX=9606 GN=TPRG1L PE=1 SV=1
					P16278	4	GLB1	1.273	0.364069	0.348232	0.438816	Beta-galactosidase OS=Homo sapiens OX=9606 GN=GLB1 PE=1 SV=2
					Q9NZJ7	4	MTCH1	1.272	0.0156208	0.347099	1.8063	Mitochondrial carrier homolog 1 OS=Homo sapiens OX=9606 GN=MTCH1 PE=1 SV=1
					Q16563	3	SYPL1	1.272	0.583041	0.347099	0.234301	Synaptophysin-like protein 1 OS=Homo sapiens OX=9606 GN=SYPL1 PE=1 SV=1
					Q08722	2	CD47	1.272	0.500585	0.347099	0.300522	Leukocyte surface antigen CD47 OS=Homo sapiens OX=9606 GN=CD47 PE=1 SV=1
					P78310	4	CXADR	1.271	0.785296	0.345964	0.104967	Coxsackievirus and adenovirus receptor OS=Homo sapiens OX=9606 GN=CXADR PE=1 SV=1
					P13804	4	ETFA	1.27	0.17954	0.344828	0.74584	Electron transfer flavoprotein subunit alpha, mitochondrial OS=Homo sapiens OX=9606 GN=ETFA PE=1 SV=1
					P69905	3	HBA2; HBA1	1.268	0.121846	0.342555	0.914188	Hemoglobin subunit alpha OS=Homo sapiens OX=9606 GN=HBA1 PE=1 SV=2
					O60704	3	TPST2	1.268	0.147144	0.342555	0.832258	Protein-tyrosine sulfotransferase 2 OS=Homo sapiens OX=9606 GN=TPST2 PE=1 SV=1
					Q3LXA3	2	DAK; TKFC	1.268	0.0792597	0.342555	1.10095	Triokinase/FMN cyclase OS=Homo sapiens OX=9606 GN=TKFC PE=1 SV=2
					P32969	5	RPL9	1.267	0.0288473	0.341417	1.5399	60S ribosomal protein L9 OS=Homo sapiens OX=9606 GN=RPL9 PE=1 SV=1
					Q5VW38	3	GPR107	1.267	0.196948	0.341417	0.705649	Protein GPR107 OS=Homo sapiens OX=9606 GN=GPR107 PE=1 SV=1
					P63096	3	GNAI1	1.267	0.108502	0.341417	0.964561	Guanine nucleotide-binding protein G(i) subunit alpha-1 OS=Homo sapiens OX=9606 GN=GNAI1 PE=1 SV=2
					P16615	22	ATP2A2	1.266	0.00714793	0.340277	2.14582	Sarcoplasmic/endoplasmic reticulum calcium ATPase 2 OS=Homo sapiens OX=9606 GN=ATP2A2 PE=1 SV=1
					P57105	5	SYNJ2BP	1.266	0.0115404	0.340277	1.93778	Synaptojanin-2-binding protein OS=Homo sapiens OX=9606 GN=SYNJ2BP PE=1 SV=2
					Q8IXK2	3	GALNT12	1.266	0.345901	0.340277	0.461049	Polypeptide N-acetylgalactosaminyltransferase 12 OS=Homo sapiens OX=9606 GN=GALNT12 PE=1 SV=3
					Q5JPE7	4	NOMO2	1.265	0.286418	0.339137	0.542999	Nodal modulator 2 OS=Homo sapiens OX=9606 GN=NOMO2 PE=1 SV=1
					O43759	3	SYNGR1	1.264	0.0822606	0.337996	1.08481	Synaptogyrin-1 OS=Homo sapiens OX=9606 GN=SYNGR1 PE=1 SV=2
					Q96QK1	3	VPS35	1.264	0.254464	0.337996	0.594373	Vacuolar protein sorting-associated protein 35 OS=Homo sapiens OX=9606 GN=VPS35 PE=1 SV=2
					Q8IZA0	8	KIAA0319L	1.263	0.471229	0.336855	0.326768	Dyslexia-associated protein KIAA0319-like protein OS=Homo sapiens OX=9606 GN=KIAA0319L PE=1 SV=2
					O14950	2	MYL12B; MYL12A	1.263	0.0122647	0.336855	1.91134	Myosin regulatory light chain 12B OS=Homo sapiens OX=9606 GN=MYL12B PE=1 SV=2
					Q8NBN3	5	TMEM87A	1.261	0.161514	0.334568	0.79179	Transmembrane protein 87A OS=Homo sapiens OX=9606 GN=TMEM87A PE=1 SV=3
					Q9BSJ8	20	ESYT1	1.26	0.0926706	0.333424	1.03306	Extended synaptotagmin-1 OS=Homo sapiens OX=9606 GN=ESYT1 PE=1 SV=1
					Q12904	3	AIMP1	1.26	0.291619	0.333424	0.535185	Aminoacyl tRNA synthase complex-interacting multifunctional protein 1 OS=Homo sapiens OX=9606 GN=AIMP1 PE=1 SV=2
					Q15185	2	PTGES3	1.26	0.0109973	0.333424	1.95871	Prostaglandin E synthase 3 OS=Homo sapiens OX=9606 GN=PTGES3 PE=1 SV=1
					P46781	8	RPS9	1.259	0.0312649	0.332278	1.50494	40S ribosomal protein S9 OS=Homo sapiens OX=9606 GN=RPS9 PE=1 SV=3
					Q14126	8	DSG2	1.259	0.78476	0.332278	0.105263	Desmoglein-2 OS=Homo sapiens OX=9606 GN=DSG2 PE=1 SV=2
					O75165	47	DNAJC13	1.258	0.714824	0.331132	0.145801	DnaJ homolog subfamily C member 13 OS=Homo sapiens OX=9606 GN=DNAJC13 PE=1 SV=5
					P02786	26	TFRC	1.258	0.264885	0.331132	0.576943	Transferrin receptor protein 1 OS=Homo sapiens OX=9606 GN=TFRC PE=1 SV=2
					P49189	4	ALDH9A1	1.257	0.226032	0.329985	0.64583	4-trimethylaminobutyraldehyde dehydrogenase OS=Homo sapiens OX=9606 GN=ALDH9A1 PE=1 SV=3
					O75452	3	RDH16	1.257	0.0936867	0.329985	1.02832	Retinol dehydrogenase 16 OS=Homo sapiens OX=9606 GN=RDH16 PE=1 SV=2
					P63173	3	RPL38	1.257	0.101187	0.329985	0.994876	60S ribosomal protein L38 OS=Homo sapiens OX=9606 GN=RPL38 PE=1 SV=2
					Q9H3G5	3	CPVL	1.257	0.884391	0.329985	0.0533557	Probable serine carboxypeptidase CPVL OS=Homo sapiens OX=9606 GN=CPVL PE=1 SV=2
					Q92887	2	ABCC2	1.257	0.613041	0.329985	0.21251	Canalicular multispecific organic anion transporter 1 OS=Homo sapiens OX=9606 GN=ABCC2 PE=1 SV=3
					Q13765	2	NACA	1.256	0.750435	0.328836	0.124687	Nascent polypeptide-associated complex subunit alpha OS=Homo sapiens OX=9606 GN=NACA PE=1 SV=1
					P61981	2	YWHAG	1.256	0.0878267	0.328836	1.05637	14-3-3 protein gamma OS=Homo sapiens OX=9606 GN=YWHAG PE=1 SV=2
					Q9H2A2	4	ALDH8A1	1.255	0.144271	0.327687	0.84082	Aldehyde dehydrogenase family 8 member A1 OS=Homo sapiens OX=9606 GN=ALDH8A1 PE=1 SV=1
					P52272	4	HNRNPM	1.255	0.357253	0.327687	0.447024	Heterogeneous nuclear ribonucleoprotein M OS=Homo sapiens OX=9606 GN=HNRNPM PE=1 SV=3
					P10253	4	GAA	1.255	0.470051	0.327687	0.327855	Lysosomal alpha-glucosidase OS=Homo sapiens OX=9606 GN=GAA PE=1 SV=4
					P33261	3	CYP2C19	1.255	0.422859	0.327687	0.373804	Cytochrome P450 2C19 OS=Homo sapiens OX=9606 GN=CYP2C19 PE=1 SV=3
					P16435	12	POR	1.254	0.00618135	0.326537	2.20892	NADPH--cytochrome P450 reductase OS=Homo sapiens OX=9606 GN=POR PE=1 SV=2
					Q9Y4L1	12	HYOU1	1.254	0.0162099	0.326537	1.79022	Hypoxia up-regulated protein 1 OS=Homo sapiens OX=9606 GN=HYOU1 PE=1 SV=1
					O75844	7	ZMPSTE24	1.253	0.0853713	0.325386	1.06869	CAAX prenyl protease 1 homolog OS=Homo sapiens OX=9606 GN=ZMPSTE24 PE=1 SV=2
					Q02878	6	RPL6	1.253	0.115251	0.325386	0.938357	60S ribosomal protein L6 OS=Homo sapiens OX=9606 GN=RPL6 PE=1 SV=3
					P23528	3	CFL1	1.253	0.118624	0.325386	0.925829	Cofilin-1 OS=Homo sapiens OX=9606 GN=CFL1 PE=1 SV=3
					O95202	2	LETM1	1.253	0.279222	0.325386	0.554051	Mitochondrial proton/calcium exchanger protein OS=Homo sapiens OX=9606 GN=LETM1 PE=1 SV=1
					P04899	8	GNAI2	1.252	0.0497936	0.324235	1.30283	Guanine nucleotide-binding protein G(i) subunit alpha-2 OS=Homo sapiens OX=9606 GN=GNAI2 PE=1 SV=3
					P67812	4	SEC11A	1.252	0.013193	0.324235	1.87966	Signal peptidase complex catalytic subunit SEC11A OS=Homo sapiens OX=9606 GN=SEC11A PE=1 SV=1
					P05062	10	ALDOB	1.251	0.269506	0.323082	0.569431	Fructose-bisphosphate aldolase B OS=Homo sapiens OX=9606 GN=ALDOB PE=1 SV=2
					Q4G148	2	GXYLT1	1.251	0.240889	0.323082	0.618184	Glucoside xylosyltransferase 1 OS=Homo sapiens OX=9606 GN=GXYLT1 PE=1 SV=2
					O60716	5	CTNND1	1.25	0.100543	0.321928	0.997648	Catenin delta-1 OS=Homo sapiens OX=9606 GN=CTNND1 PE=1 SV=1
					P13473	2	LAMP2	1.25	0.34557	0.321928	0.461464	Lysosome-associated membrane glycoprotein 2 OS=Homo sapiens OX=9606 GN=LAMP2 PE=1 SV=2
					Q8WTS1	2	ABHD5	1.25	0.592234	0.321928	0.227507	1-acylglycerol-3-phosphate O-acyltransferase ABHD5 OS=Homo sapiens OX=9606 GN=ABHD5 PE=1 SV=1
					Q7Z5P4	5	HSD17B13	1.249	0.314643	0.320773	0.502182	17-beta-hydroxysteroid dehydrogenase 13 OS=Homo sapiens OX=9606 GN=HSD17B13 PE=1 SV=1
					P08758	4	ANXA5	1.249	0.127419	0.320773	0.894766	Annexin A5 OS=Homo sapiens OX=9606 GN=ANXA5 PE=1 SV=2
					P09488	2	GSTM1	1.249	0.0504923	0.320773	1.29677	Glutathione S-transferase Mu 1 OS=Homo sapiens OX=9606 GN=GSTM1 PE=1 SV=3
					Q8NE62	2	CHDH	1.249	0.159167	0.320773	0.798148	Choline dehydrogenase, mitochondrial OS=Homo sapiens OX=9606 GN=CHDH PE=1 SV=2
					Q9Y2V2	2	CARHSP1	1.249	0.0835385	0.320773	1.07811	Calcium-regulated heat-stable protein 1 OS=Homo sapiens OX=9606 GN=CARHSP1 PE=1 SV=2
					P00533	9	EGFR	1.248	0.197686	0.319618	0.704023	Epidermal growth factor receptor OS=Homo sapiens OX=9606 GN=EGFR PE=1 SV=2
					P35221	8	CTNNA1	1.248	0.188158	0.319618	0.725478	Catenin alpha-1 OS=Homo sapiens OX=9606 GN=CTNNA1 PE=1 SV=1
					P11940	9	PABPC1	1.247	0.108377	0.318461	0.965064	Polyadenylate-binding protein 1 OS=Homo sapiens OX=9606 GN=PABPC1 PE=1 SV=2
					P39023	4	RPL3	1.247	0.0563128	0.318461	1.24939	60S ribosomal protein L3 OS=Homo sapiens OX=9606 GN=RPL3 PE=1 SV=2
					P07737	3	PFN1	1.247	0.0444078	0.318461	1.35254	Profilin-1 OS=Homo sapiens OX=9606 GN=PFN1 PE=1 SV=2
					P62888	2	RPL30	1.247	0.0317762	0.318461	1.4979	60S ribosomal protein L30 OS=Homo sapiens OX=9606 GN=RPL30 PE=1 SV=2
					P05556	8	ITGB1	1.246	0.148546	0.317304	0.82814	Integrin beta-1 OS=Homo sapiens OX=9606 GN=ITGB1 PE=1 SV=2
					P59998	3	ARPC4	1.246	0.260936	0.317304	0.583466	Actin-related protein 2/3 complex subunit 4 OS=Homo sapiens OX=9606 GN=ARPC4 PE=1 SV=3
					P55263	2	ADK	1.246	0.12683	0.317304	0.896778	Adenosine kinase OS=Homo sapiens OX=9606 GN=ADK PE=1 SV=2
					Q9UDW1	2	UQCR10	1.246	0.545835	0.317304	0.262939	Cytochrome b-c1 complex subunit 9 OS=Homo sapiens OX=9606 GN=UQCR10 PE=1 SV=3
					Q9BTU6	20	PI4K2A	1.245	0.11424	0.316146	0.942181	Phosphatidylinositol 4-kinase type 2-alpha OS=Homo sapiens OX=9606 GN=PI4K2A PE=1 SV=1
					Q9Y5X1	8	SNX9	1.245	0.408551	0.316146	0.388754	Sorting nexin-9 OS=Homo sapiens OX=9606 GN=SNX9 PE=1 SV=1
					Q9BXP2	7	SLC12A9	1.245	0.552401	0.316146	0.257745	Solute carrier family 12 member 9 OS=Homo sapiens OX=9606 GN=SLC12A9 PE=1 SV=1
					O60513	2	B4GALT4	1.244	0.290265	0.314986	0.537205	Beta-1,4-galactosyltransferase 4 OS=Homo sapiens OX=9606 GN=B4GALT4 PE=1 SV=1
					P51159	2	RAB27A	1.244	0.169393	0.314986	0.771104	Ras-related protein Rab-27A OS=Homo sapiens OX=9606 GN=RAB27A PE=1 SV=3
					P06733	4	ENO1	1.243	0.099111	0.313826	1.00388	Alpha-enolase OS=Homo sapiens OX=9606 GN=ENO1 PE=1 SV=2
					P35268	3	RPL22	1.242	0.0690921	0.312665	1.16057	60S ribosomal protein L22 OS=Homo sapiens OX=9606 GN=RPL22 PE=1 SV=2
					Q6IA17	2	SIGIRR	1.242	0.316284	0.312665	0.499923	Single Ig IL-1-related receptor OS=Homo sapiens OX=9606 GN=SIGIRR PE=1 SV=3
					P48047	5	ATP5O	1.241	0.793556	0.311503	0.100423	ATP synthase subunit O, mitochondrial OS=Homo sapiens OX=9606 GN=ATP5PO PE=1 SV=1
					P15880	10	RPS2	1.24	0.0434122	0.31034	1.36239	40S ribosomal protein S2 OS=Homo sapiens OX=9606 GN=RPS2 PE=1 SV=2
					Q13795	8	ARFRP1	1.24	0.148318	0.31034	0.828807	ADP-ribosylation factor-related protein 1 OS=Homo sapiens OX=9606 GN=ARFRP1 PE=1 SV=1
					Q8WU76	3	SCFD2	1.24	0.372173	0.31034	0.429255	Sec1 family domain-containing protein 2 OS=Homo sapiens OX=9606 GN=SCFD2 PE=1 SV=2
					P00352	2	ALDH1A1	1.24	0.714893	0.31034	0.145759	Retinal dehydrogenase 1 OS=Homo sapiens OX=9606 GN=ALDH1A1 PE=1 SV=2
					Q92544	10	TM9SF4	1.239	0.197671	0.309176	0.704058	Transmembrane 9 superfamily member 4 OS=Homo sapiens OX=9606 GN=TM9SF4 PE=1 SV=2
					P29966	3	MARCKS	1.239	0.117331	0.309176	0.930588	Myristoylated alanine-rich C-kinase substrate OS=Homo sapiens OX=9606 GN=MARCKS PE=1 SV=4
					P53985	2	SLC16A1	1.239	0.0902734	0.309176	1.04444	Monocarboxylate transporter 1 OS=Homo sapiens OX=9606 GN=SLC16A1 PE=1 SV=3
					Q9UNK0	5	STX8	1.238	0.362019	0.308011	0.441268	Syntaxin-8 OS=Homo sapiens OX=9606 GN=STX8 PE=1 SV=2
					P22695	5	UQCRC2	1.238	0.851779	0.308011	0.0696731	Cytochrome b-c1 complex subunit 2, mitochondrial OS=Homo sapiens OX=9606 GN=UQCRC2 PE=1 SV=3
					P30050	5	RPL12	1.237	0.0112733	0.306846	1.94795	60S ribosomal protein L12 OS=Homo sapiens OX=9606 GN=RPL12 PE=1 SV=1
					O75071	2	EFCAB14; KIAA0494	1.237	0.338284	0.306846	0.470718	EF-hand calcium-binding domain-containing protein 14 OS=Homo sapiens OX=9606 GN=EFCAB14 PE=1 SV=1
					P62750	3	RPL23A	1.236	0.547794	0.305679	0.261383	60S ribosomal protein L23a OS=Homo sapiens OX=9606 GN=RPL23A PE=1 SV=1
					Q9UNN8	2	PROCR	1.236	0.429019	0.305679	0.367524	Endothelial protein C receptor OS=Homo sapiens OX=9606 GN=PROCR PE=1 SV=1
					Q9NQC3	7	RTN4	1.235	0.0389187	0.304511	1.40984	Reticulon-4 OS=Homo sapiens OX=9606 GN=RTN4 PE=1 SV=2
					P35222	7	CTNNB1	1.235	0.0857306	0.304511	1.06686	Catenin beta-1 OS=Homo sapiens OX=9606 GN=CTNNB1 PE=1 SV=1
					Q9Y6B6	6	SAR1B	1.235	0.33333	0.304511	0.477125	GTP-binding protein SAR1b OS=Homo sapiens OX=9606 GN=SAR1B PE=1 SV=1
					P35579	5	MYH9	1.235	0.0526862	0.304511	1.2783	Myosin-9 OS=Homo sapiens OX=9606 GN=MYH9 PE=1 SV=4
					Q9H2J7	7	SLC6A15	1.233	0.406515	0.302173	0.390923	Sodium-dependent neutral amino acid transporter B(0)AT2 OS=Homo sapiens OX=9606 GN=SLC6A15 PE=1 SV=1
					P09110	3	ACAA1	1.233	0.312021	0.302173	0.505816	3-ketoacyl-CoA thiolase, peroxisomal OS=Homo sapiens OX=9606 GN=ACAA1 PE=1 SV=2
					P60866	2	RPS20	1.233	0.0487643	0.302173	1.3119	40S ribosomal protein S20 OS=Homo sapiens OX=9606 GN=RPS20 PE=1 SV=1
					Q14108	4	SCARB2	1.232	0.516583	0.301002	0.28686	Lysosome membrane protein 2 OS=Homo sapiens OX=9606 GN=SCARB2 PE=1 SV=2
					P04114	10	APOB	1.231	0.315535	0.299831	0.500953	Apolipoprotein B-100 OS=Homo sapiens OX=9606 GN=APOB PE=1 SV=2
					P0DMV9	9	HSPA1B; HSPA1A	1.231	0.328926	0.299831	0.482902	Heat shock 70 kDa protein 1B OS=Homo sapiens OX=9606 GN=HSPA1B PE=1 SV=1
					Q9H2H9	3	SLC38A1	1.231	0.567356	0.299831	0.246144	Sodium-coupled neutral amino acid transporter 1 OS=Homo sapiens OX=9606 GN=SLC38A1 PE=1 SV=1
					P31040	5	SDHA	1.229	0.0940713	0.297485	1.02654	Succinate dehydrogenase [ubiquinone] flavoprotein subunit, mitochondrial OS=Homo sapiens OX=9606 GN=SDHA PE=1 SV=2
					P09417	4	QDPR	1.229	0.904581	0.297485	0.0435527	Dihydropteridine reductase OS=Homo sapiens OX=9606 GN=QDPR PE=1 SV=2
					O43760	4	SYNGR2	1.228	0.376994	0.296311	0.423665	Synaptogyrin-2 OS=Homo sapiens OX=9606 GN=SYNGR2 PE=1 SV=1
					P27338	3	MAOB	1.228	0.265504	0.296311	0.575929	Amine oxidase [flavin-containing] B OS=Homo sapiens OX=9606 GN=MAOB PE=1 SV=3
					Q99747	2	NAPG	1.228	0.609525	0.296311	0.215008	Gamma-soluble NSF attachment protein OS=Homo sapiens OX=9606 GN=NAPG PE=1 SV=1
					Q16850	14	CYP51A1	1.227	0.496469	0.295135	0.304108	Lanosterol 14-alpha demethylase OS=Homo sapiens OX=9606 GN=CYP51A1 PE=1 SV=3
					Q9H8H3	3	METTL7A	1.227	0.193725	0.295135	0.712814	Methyltransferase-like protein 7A OS=Homo sapiens OX=9606 GN=METTL7A PE=1 SV=1
					Q15005	2	SPCS2	1.227	0.0746511	0.295135	1.12696	Signal peptidase complex subunit 2 OS=Homo sapiens OX=9606 GN=SPCS2 PE=1 SV=3
					P36578	12	RPL4	1.226	0.0309478	0.293959	1.50937	60S ribosomal protein L4 OS=Homo sapiens OX=9606 GN=RPL4 PE=1 SV=5
					Q13423	5	NNT	1.226	0.0631089	0.293959	1.19991	NAD(P) transhydrogenase, mitochondrial OS=Homo sapiens OX=9606 GN=NNT PE=1 SV=3
					P22413	4	ENPP1	1.226	0.346529	0.293959	0.46026	Ectonucleotide pyrophosphatase/phosphodiesterase family member 1 OS=Homo sapiens OX=9606 GN=ENPP1 PE=1 SV=2
					P61247	7	RPS3A	1.225	0.0445275	0.292782	1.35137	40S ribosomal protein S3a OS=Homo sapiens OX=9606 GN=RPS3A PE=1 SV=2
					Q9UKV5	2	AMFR	1.225	0.804605	0.292782	0.0944171	E3 ubiquitin-protein ligase AMFR OS=Homo sapiens OX=9606 GN=AMFR PE=1 SV=2
					Q07954	35	LRP1	1.224	0.134534	0.291604	0.871167	Prolow-density lipoprotein receptor-related protein 1 OS=Homo sapiens OX=9606 GN=LRP1 PE=1 SV=2
					Q99805	12	TM9SF2	1.224	0.196334	0.291604	0.707005	Transmembrane 9 superfamily member 2 OS=Homo sapiens OX=9606 GN=TM9SF2 PE=1 SV=1
					P62241	8	RPS8	1.224	0.0703813	0.291604	1.15254	40S ribosomal protein S8 OS=Homo sapiens OX=9606 GN=RPS8 PE=1 SV=2
					O43747	7	AP1G1	1.223	0.488623	0.290424	0.311026	AP-1 complex subunit gamma-1 OS=Homo sapiens OX=9606 GN=AP1G1 PE=1 SV=5
					P61225	2	RAP2B	1.223	0.0884388	0.290424	1.05336	Ras-related protein Rap-2b OS=Homo sapiens OX=9606 GN=RAP2B PE=1 SV=1
					Q9UP95	8	SLC12A4	1.222	0.154504	0.289244	0.81106	Solute carrier family 12 member 4 OS=Homo sapiens OX=9606 GN=SLC12A4 PE=1 SV=2
					P21695	3	GPD1	1.222	0.516424	0.289244	0.286994	Glycerol-3-phosphate dehydrogenase [NAD(+)], cytoplasmic OS=Homo sapiens OX=9606 GN=GPD1 PE=1 SV=4
					P00167	5	CYB5A	1.221	0.136034	0.288063	0.866353	Cytochrome b5 OS=Homo sapiens OX=9606 GN=CYB5A PE=1 SV=2
					Q9UGP8	5	SEC63	1.221	0.774224	0.288063	0.111133	Translocation protein SEC63 homolog OS=Homo sapiens OX=9606 GN=SEC63 PE=1 SV=2
					Q9Y376	2	CAB39	1.221	0.0753355	0.288063	1.123	Calcium-binding protein 39 OS=Homo sapiens OX=9606 GN=CAB39 PE=1 SV=1
					Q99523	13	SORT1	1.219	0.833375	0.285698	0.0791595	Sortilin OS=Homo sapiens OX=9606 GN=SORT1 PE=1 SV=3
					P62277	4	RPS13	1.219	0.034607	0.285698	1.46084	40S ribosomal protein S13 OS=Homo sapiens OX=9606 GN=RPS13 PE=1 SV=2
					Q9NPR9	3	GPR108	1.219	0.766619	0.285698	0.11542	Protein GPR108 OS=Homo sapiens OX=9606 GN=GPR108 PE=2 SV=3
					P42566	7	EPS15	1.218	0.182983	0.284514	0.737588	Epidermal growth factor receptor substrate 15 OS=Homo sapiens OX=9606 GN=EPS15 PE=1 SV=2
					Q8NCG7	6	DAGLB	1.218	0.445964	0.284514	0.3507	Sn1-specific diacylglycerol lipase beta OS=Homo sapiens OX=9606 GN=DAGLB PE=1 SV=2
					P51798	5	CLCN7	1.218	0.340624	0.284514	0.467724	H(+)/Cl(-) exchange transporter 7 OS=Homo sapiens OX=9606 GN=CLCN7 PE=1 SV=2
					Q15366	2	PCBP2	1.218	0.94108	0.284514	0.0263734	Poly(rC)-binding protein 2 OS=Homo sapiens OX=9606 GN=PCBP2 PE=1 SV=1
					O14495	3	PPAP2B; PLPP3	1.217	0.0289636	0.283329	1.53815	Phospholipid phosphatase 3 OS=Homo sapiens OX=9606 GN=PLPP3 PE=1 SV=1
					O00461	11	GOLIM4	1.216	0.208077	0.282143	0.681776	Golgi integral membrane protein 4 OS=Homo sapiens OX=9606 GN=GOLIM4 PE=1 SV=1
					Q9H4M9	7	EHD1	1.216	0.0826416	0.282143	1.0828	EH domain-containing protein 1 OS=Homo sapiens OX=9606 GN=EHD1 PE=1 SV=2
					P29992	3	GNA11	1.216	0.2465	0.282143	0.608182	Guanine nucleotide-binding protein subunit alpha-11 OS=Homo sapiens OX=9606 GN=GNA11 PE=1 SV=2
					Q12846	2	STX4	1.216	0.0159724	0.282143	1.79663	Syntaxin-4 OS=Homo sapiens OX=9606 GN=STX4 PE=1 SV=2
					O43504	2	LAMTOR5	1.215	0.352219	0.280956	0.453188	Ragulator complex protein LAMTOR5 OS=Homo sapiens OX=9606 GN=LAMTOR5 PE=1 SV=1
					O60884	2	DNAJA2	1.214	0.101653	0.279768	0.992882	DnaJ homolog subfamily A member 2 OS=Homo sapiens OX=9606 GN=DNAJA2 PE=1 SV=1
					Q16401	2	PSMD5	1.214	0.53968	0.279768	0.267863	26S proteasome non-ATPase regulatory subunit 5 OS=Homo sapiens OX=9606 GN=PSMD5 PE=1 SV=3
					Q5JWF2	12	GNAS	1.213	0.165738	0.27858	0.780577	Guanine nucleotide-binding protein G(s) subunit alpha isoforms XLas OS=Homo sapiens OX=9606 GN=GNAS PE=1 SV=2
					P62280	3	RPS11	1.213	0.0814014	0.27858	1.08937	40S ribosomal protein S11 OS=Homo sapiens OX=9606 GN=RPS11 PE=1 SV=3
					P60174	3	TPI1	1.213	0.207662	0.27858	0.682644	Triosephosphate isomerase OS=Homo sapiens OX=9606 GN=TPI1 PE=1 SV=3
					P00491	3	PNP	1.213	0.213187	0.27858	0.67124	Purine nucleoside phosphorylase OS=Homo sapiens OX=9606 GN=PNP PE=1 SV=2
					Q9NS69	3	TOMM22	1.213	0.0754306	0.27858	1.12245	Mitochondrial import receptor subunit TOM22 homolog OS=Homo sapiens OX=9606 GN=TOMM22 PE=1 SV=3
					Q16696	2	CYP2A13	1.213	0.24774	0.27858	0.606005	Cytochrome P450 2A13 OS=Homo sapiens OX=9606 GN=CYP2A13 PE=1 SV=3
					P07099	11	EPHX1	1.211	0.0593967	0.276199	1.22624	Epoxide hydrolase 1 OS=Homo sapiens OX=9606 GN=EPHX1 PE=1 SV=1
					P61353	3	RPL27	1.211	0.0284111	0.276199	1.54651	60S ribosomal protein L27 OS=Homo sapiens OX=9606 GN=RPL27 PE=1 SV=2
					O00159	11	MYO1C	1.209	0.64081	0.273814	0.19327	Unconventional myosin-Ic OS=Homo sapiens OX=9606 GN=MYO1C PE=1 SV=4
					Q14254	9	FLOT2	1.209	0.347357	0.273814	0.459224	Flotillin-2 OS=Homo sapiens OX=9606 GN=FLOT2 PE=1 SV=2
					Q2M385	2	MPEG1	1.209	0.651115	0.273814	0.186342	Macrophage-expressed gene 1 protein OS=Homo sapiens OX=9606 GN=MPEG1 PE=2 SV=1
					P04083	2	ANXA1	1.209	0.764298	0.273814	0.116737	Annexin A1 OS=Homo sapiens OX=9606 GN=ANXA1 PE=1 SV=2
					Q00610	14	CLTC	1.208	0.101973	0.27262	0.991517	Clathrin heavy chain 1 OS=Homo sapiens OX=9606 GN=CLTC PE=1 SV=5
					P49411	6	TUFM	1.207	0.658658	0.271426	0.18134	Elongation factor Tu, mitochondrial OS=Homo sapiens OX=9606 GN=TUFM PE=1 SV=2
					Q11206	5	ST3GAL4	1.206	0.964387	0.27023	0.0157488	CMP-N-acetylneuraminate-beta-galactosamide-alpha-2,3-sialyltransferase 4 OS=Homo sapiens OX=9606 GN=ST3GAL4 PE=2 SV=1
					P99999	2	CYCS	1.206	0.327678	0.27023	0.484552	Cytochrome c OS=Homo sapiens OX=9606 GN=CYCS PE=1 SV=2
					P00492	2	HPRT1	1.206	0.254749	0.27023	0.593888	Hypoxanthine-guanine phosphoribosyltransferase OS=Homo sapiens OX=9606 GN=HPRT1 PE=1 SV=2
					Q06830	7	PRDX1	1.205	0.156117	0.269033	0.806551	Peroxiredoxin-1 OS=Homo sapiens OX=9606 GN=PRDX1 PE=1 SV=1
					Q13228	7	SELENBP1	1.205	0.290441	0.269033	0.536942	Methanethiol oxidase OS=Homo sapiens OX=9606 GN=SELENBP1 PE=1 SV=2
					P62879	6	GNB2	1.205	0.119497	0.269033	0.922642	Guanine nucleotide-binding protein G(I)/G(S)/G(T) subunit beta-2 OS=Homo sapiens OX=9606 GN=GNB2 PE=1 SV=3
					P35241	6	RDX	1.205	0.062294	0.269033	1.20555	Radixin OS=Homo sapiens OX=9606 GN=RDX PE=1 SV=1
					P60660	3	MYL6	1.205	0.104774	0.269033	0.979747	Myosin light polypeptide 6 OS=Homo sapiens OX=9606 GN=MYL6 PE=1 SV=2
					P22392	5	NME2; NME1-NME2	1.204	0.00911052	0.267835	2.04046	Nucleoside diphosphate kinase B OS=Homo sapiens OX=9606 GN=NME2 PE=1 SV=1
					Q9P2J5	2	LARS	1.204	0.286247	0.267835	0.543259	Leucine--tRNA ligase, cytoplasmic OS=Homo sapiens OX=9606 GN=LARS PE=1 SV=2
					P62873	7	GNB1	1.203	0.586175	0.266637	0.231973	Guanine nucleotide-binding protein G(I)/G(S)/G(T) subunit beta-1 OS=Homo sapiens OX=9606 GN=GNB1 PE=1 SV=3
					P22087	3	FBL	1.203	0.279764	0.266637	0.553208	rRNA 2'-O-methyltransferase fibrillarin OS=Homo sapiens OX=9606 GN=FBL PE=1 SV=2
					O00519	2	FAAH	1.203	0.902485	0.266637	0.0445599	Fatty-acid amide hydrolase 1 OS=Homo sapiens OX=9606 GN=FAAH PE=1 SV=2
					Q99623	8	PHB2	1.202	0.211231	0.265437	0.675243	Prohibitin-2 OS=Homo sapiens OX=9606 GN=PHB2 PE=1 SV=2
					P60228	5	EIF3E	1.202	0.495021	0.265437	0.305376	Eukaryotic translation initiation factor 3 subunit E OS=Homo sapiens OX=9606 GN=EIF3E PE=1 SV=1
					O95857	2	TSPAN13	1.202	0.593533	0.265437	0.226555	Tetraspanin-13 OS=Homo sapiens OX=9606 GN=TSPAN13 PE=2 SV=1
					P22897	2	MRC1	1.202	0.846798	0.265437	0.07222	Macrophage mannose receptor 1 OS=Homo sapiens OX=9606 GN=MRC1 PE=1 SV=1
					Q9Y6C9	7	MTCH2	1.201	0.347486	0.264236	0.459062	Mitochondrial carrier homolog 2 OS=Homo sapiens OX=9606 GN=MTCH2 PE=1 SV=1
					P0DP25	5	CALM3; CALM2; CALM1	1.201	0.175959	0.264236	0.75459	Calmodulin-3 OS=Homo sapiens OX=9606 GN=CALM3 PE=1 SV=1
					Q96A33	4	CCDC47	1.201	0.498033	0.264236	0.302742	Coiled-coil domain-containing protein 47 OS=Homo sapiens OX=9606 GN=CCDC47 PE=1 SV=1
					Q92520	9	FAM3C; WNT16	1.2	0.132059	0.263034	0.879233	Protein FAM3C OS=Homo sapiens OX=9606 GN=FAM3C PE=1 SV=1
					Q9NQR4	2	NIT2	1.2	0.0204266	0.263034	1.6898	Omega-amidase NIT2 OS=Homo sapiens OX=9606 GN=NIT2 PE=1 SV=1
					P11142	15	HSPA8	1.199	0.196149	0.261832	0.707413	Heat shock cognate 71 kDa protein OS=Homo sapiens OX=9606 GN=HSPA8 PE=1 SV=1
					O60512	6	B4GALT3	1.199	0.0788547	0.261832	1.10317	Beta-1,4-galactosyltransferase 3 OS=Homo sapiens OX=9606 GN=B4GALT3 PE=1 SV=2
					Q02338	4	BDH1	1.199	0.0482791	0.261832	1.31624	D-beta-hydroxybutyrate dehydrogenase, mitochondrial OS=Homo sapiens OX=9606 GN=BDH1 PE=1 SV=3
					Q9H019	2	FAM54B; MTFR1L	1.199	0.146903	0.261832	0.832969	Mitochondrial fission regulator 1-like OS=Homo sapiens OX=9606 GN=MTFR1L PE=1 SV=2
					Q10567	12	AP1B1	1.198	0.492168	0.260628	0.307887	AP-1 complex subunit beta-1 OS=Homo sapiens OX=9606 GN=AP1B1 PE=1 SV=2
					Q709C8	10	VPS13C	1.198	0.358876	0.260628	0.445056	Vacuolar protein sorting-associated protein 13C OS=Homo sapiens OX=9606 GN=VPS13C PE=1 SV=1
					P54619	3	PRKAG1	1.198	0.595146	0.260628	0.225377	5'-AMP-activated protein kinase subunit gamma-1 OS=Homo sapiens OX=9606 GN=PRKAG1 PE=1 SV=1
					Q8WV19	2	SFT2D1	1.198	0.727359	0.260628	0.138251	Vesicle transport protein SFT2A OS=Homo sapiens OX=9606 GN=SFT2D1 PE=1 SV=1
					P39656	11	DDOST	1.196	0.121792	0.258217	0.914382	Dolichyl-diphosphooligosaccharide--protein glycosyltransferase 48 kDa subunit OS=Homo sapiens OX=9606 GN=DDOST PE=1 SV=4
					P26373	4	RPL13	1.196	0.0580448	0.258217	1.23624	60S ribosomal protein L13 OS=Homo sapiens OX=9606 GN=RPL13 PE=1 SV=4
					O60313	21	OPA1	1.195	0.181287	0.257011	0.741633	Dynamin-like 120 kDa protein, mitochondrial OS=Homo sapiens OX=9606 GN=OPA1 PE=1 SV=3
					O43795	3	MYO1B	1.195	0.52714	0.257011	0.278074	Unconventional myosin-Ib OS=Homo sapiens OX=9606 GN=MYO1B PE=1 SV=3
					O14672	4	ADAM10	1.194	0.87775	0.255803	0.0566292	Disintegrin and metalloproteinase domain-containing protein 10 OS=Homo sapiens OX=9606 GN=ADAM10 PE=1 SV=1
					P63208	3	SKP1	1.194	0.528742	0.255803	0.276756	S-phase kinase-associated protein 1 OS=Homo sapiens OX=9606 GN=SKP1 PE=1 SV=2
					P02649	2	APOE	1.194	0.464426	0.255803	0.333084	Apolipoprotein E OS=Homo sapiens OX=9606 GN=APOE PE=1 SV=1
					A1L0T0	5	ILVBL	1.193	0.000559853	0.254594	3.25193	Acetolactate synthase-like protein OS=Homo sapiens OX=9606 GN=ILVBL PE=1 SV=2
					P11279	3	LAMP1	1.193	0.460684	0.254594	0.336596	Lysosome-associated membrane glycoprotein 1 OS=Homo sapiens OX=9606 GN=LAMP1 PE=1 SV=3
					P31689	3	DNAJA1	1.193	0.0785712	0.254594	1.10474	DnaJ homolog subfamily A member 1 OS=Homo sapiens OX=9606 GN=DNAJA1 PE=1 SV=2
					Q09328	8	MGAT5	1.192	0.469158	0.253384	0.328681	Alpha-1,6-mannosylglycoprotein 6-beta-N-acetylglucosaminyltransferase A OS=Homo sapiens OX=9606 GN=MGAT5 PE=2 SV=1
					P51571	4	SSR4	1.192	0.192363	0.253384	0.715879	Translocon-associated protein subunit delta OS=Homo sapiens OX=9606 GN=SSR4 PE=1 SV=1
					Q8IXU6	4	SLC35F2	1.192	0.468096	0.253384	0.329665	Solute carrier family 35 member F2 OS=Homo sapiens OX=9606 GN=SLC35F2 PE=1 SV=1
					P62906	7	RPL10A	1.191	0.00685371	0.252173	2.16407	60S ribosomal protein L10a OS=Homo sapiens OX=9606 GN=RPL10A PE=1 SV=2
					Q12906	3	ILF3	1.191	0.359666	0.252173	0.444101	Interleukin enhancer-binding factor 3 OS=Homo sapiens OX=9606 GN=ILF3 PE=1 SV=3
					O60774	2		1.191	0.192686	0.252173	0.71515	Putative dimethylaniline monooxygenase [N-oxide-forming] 6 OS=Homo sapiens OX=9606 GN=FMO6P PE=5 SV=1
					Q9BXK5	2	BCL2L13	1.191	0.0189696	0.252173	1.72194	Bcl-2-like protein 13 OS=Homo sapiens OX=9606 GN=BCL2L13 PE=1 SV=1
					Q99755	5	PIP5K1A	1.19	0.0881674	0.250962	1.05469	Phosphatidylinositol 4-phosphate 5-kinase type-1 alpha OS=Homo sapiens OX=9606 GN=PIP5K1A PE=1 SV=1
					Q9ULC3	5	RAB23	1.19	0.475926	0.250962	0.32246	Ras-related protein Rab-23 OS=Homo sapiens OX=9606 GN=RAB23 PE=1 SV=1
					Q93050	16	ATP6V0A1	1.189	0.289676	0.249749	0.538088	V-type proton ATPase 116 kDa subunit a isoform 1 OS=Homo sapiens OX=9606 GN=ATP6V0A1 PE=1 SV=3
					P35610	3	SOAT1	1.189	0.240382	0.249749	0.619098	Sterol O-acyltransferase 1 OS=Homo sapiens OX=9606 GN=SOAT1 PE=1 SV=3
					P61966	2	AP1S1	1.189	0.0654257	0.249749	1.18425	AP-1 complex subunit sigma-1A OS=Homo sapiens OX=9606 GN=AP1S1 PE=1 SV=1
					P52848	12	NDST1	1.188	0.174621	0.248535	0.757904	Bifunctional heparan sulfate N-deacetylase/N-sulfotransferase 1 OS=Homo sapiens OX=9606 GN=NDST1 PE=1 SV=1
					Q12893	4	TMEM115	1.188	0.266001	0.248535	0.575117	Transmembrane protein 115 OS=Homo sapiens OX=9606 GN=TMEM115 PE=1 SV=1
					Q02543	4	RPL18A	1.188	0.322794	0.248535	0.491075	60S ribosomal protein L18a OS=Homo sapiens OX=9606 GN=RPL18A PE=1 SV=2
					P20339	4	RAB5A	1.188	0.987662	0.248535	0.00539168	Ras-related protein Rab-5A OS=Homo sapiens OX=9606 GN=RAB5A PE=1 SV=2
					P30085	3	CMPK1	1.188	0.0861444	0.248535	1.06477	UMP-CMP kinase OS=Homo sapiens OX=9606 GN=CMPK1 PE=1 SV=3
					Q99460	2	PSMD1	1.188	0.0848418	0.248535	1.07139	26S proteasome non-ATPase regulatory subunit 1 OS=Homo sapiens OX=9606 GN=PSMD1 PE=1 SV=2
					Q96A29	2	SLC35C1	1.187	0.451922	0.24732	0.344937	GDP-fucose transporter 1 OS=Homo sapiens OX=9606 GN=SLC35C1 PE=1 SV=1
					Q08945	5	SSRP1	1.186	0.20868	0.246104	0.680519	FACT complex subunit SSRP1 OS=Homo sapiens OX=9606 GN=SSRP1 PE=1 SV=1
					P63241	3	EIF5A	1.186	0.183839	0.246104	0.735561	Eukaryotic translation initiation factor 5A-1 OS=Homo sapiens OX=9606 GN=EIF5A PE=1 SV=2
					Q15599	2	SLC9A3R2	1.185	0.887577	0.244887	0.051794	Na(+)/H(+) exchange regulatory cofactor NHE-RF2 OS=Homo sapiens OX=9606 GN=SLC9A3R2 PE=1 SV=2
					Q6P4E1	8	CASC4	1.184	0.69793	0.243669	0.156188	Protein CASC4 OS=Homo sapiens OX=9606 GN=CASC4 PE=1 SV=1
					Q15043	4	SLC39A14	1.184	0.284312	0.243669	0.546204	Zinc transporter ZIP14 OS=Homo sapiens OX=9606 GN=SLC39A14 PE=1 SV=3
					Q96LJ7	3	DHRS1	1.184	0.33778	0.243669	0.471366	Dehydrogenase/reductase SDR family member 1 OS=Homo sapiens OX=9606 GN=DHRS1 PE=1 SV=1
					P43686	3	PSMC4	1.184	0.851261	0.243669	0.0699372	26S proteasome regulatory subunit 6B OS=Homo sapiens OX=9606 GN=PSMC4 PE=1 SV=2
					P42357	3	HAL	1.184	0.385142	0.243669	0.414379	Histidine ammonia-lyase OS=Homo sapiens OX=9606 GN=HAL PE=1 SV=1
					O95154	2	AKR7A3	1.184	0.572211	0.243669	0.242444	Aflatoxin B1 aldehyde reductase member 3 OS=Homo sapiens OX=9606 GN=AKR7A3 PE=1 SV=2
					O75976	24	CPD	1.183	0.618762	0.24245	0.208476	Carboxypeptidase D OS=Homo sapiens OX=9606 GN=CPD PE=1 SV=2
					Q9UIQ6	16	LNPEP	1.183	0.340027	0.24245	0.468487	Leucyl-cystinyl aminopeptidase OS=Homo sapiens OX=9606 GN=LNPEP PE=1 SV=3
					P20338	8	RAB4A	1.183	0.445662	0.24245	0.350994	Ras-related protein Rab-4A OS=Homo sapiens OX=9606 GN=RAB4A PE=1 SV=3
					P56199	5	ITGA1	1.183	0.38104	0.24245	0.41903	Integrin alpha-1 OS=Homo sapiens OX=9606 GN=ITGA1 PE=1 SV=2
					P23526	6	AHCY	1.182	0.551933	0.24123	0.258114	Adenosylhomocysteinase OS=Homo sapiens OX=9606 GN=AHCY PE=1 SV=4
					P20020	4		1.182	0.124775	0.24123	0.903872	Plasma membrane calcium-transporting ATPase 1 OS=Homo sapiens OX=9606 GN=ATP2B1 PE=1 SV=4
					Q9NY97	2	B3GNT2	1.181	0.791341	0.240009	0.101636	N-acetyllactosaminide beta-1,3-N-acetylglucosaminyltransferase 2 OS=Homo sapiens OX=9606 GN=B3GNT2 PE=1 SV=2
					O75390	4	CS	1.18	0.820159	0.238787	0.086102	Citrate synthase, mitochondrial OS=Homo sapiens OX=9606 GN=CS PE=1 SV=2
					P08648	2	ITGA5	1.18	0.373012	0.238787	0.428277	Integrin alpha-5 OS=Homo sapiens OX=9606 GN=ITGA5 PE=1 SV=2
					P18124	8	RPL7	1.179	0.56062	0.237564	0.251331	60S ribosomal protein L7 OS=Homo sapiens OX=9606 GN=RPL7 PE=1 SV=1
					Q9Y624	3	F11R	1.179	0.543686	0.237564	0.264652	Junctional adhesion molecule A OS=Homo sapiens OX=9606 GN=F11R PE=1 SV=1
					P63010	24	AP2B1	1.176	0.502116	0.233888	0.299196	AP-2 complex subunit beta OS=Homo sapiens OX=9606 GN=AP2B1 PE=1 SV=1
					Q15629	2	TRAM1	1.176	0.175195	0.233888	0.756479	Translocating chain-associated membrane protein 1 OS=Homo sapiens OX=9606 GN=TRAM1 PE=1 SV=3
					O95782	22	AP2A1	1.175	0.521633	0.232661	0.282635	AP-2 complex subunit alpha-1 OS=Homo sapiens OX=9606 GN=AP2A1 PE=1 SV=3
					P08865	9	RPSA	1.175	0.136751	0.232661	0.864069	40S ribosomal protein SA OS=Homo sapiens OX=9606 GN=RPSA PE=1 SV=4
					Q99653	5	CHP1	1.175	0.644735	0.232661	0.190619	Calcineurin B homologous protein 1 OS=Homo sapiens OX=9606 GN=CHP1 PE=1 SV=3
					Q9Y6X5	5	ENPP4	1.175	0.892373	0.232661	0.0494536	Bis(5'-adenosyl)-triphosphatase ENPP4 OS=Homo sapiens OX=9606 GN=ENPP4 PE=1 SV=3
					P17980	2	PSMC3	1.175	0.177399	0.232661	0.75105	26S proteasome regulatory subunit 6A OS=Homo sapiens OX=9606 GN=PSMC3 PE=1 SV=3
					Q9H0P0	4	NT5C3; NT5C3A	1.174	0.0342908	0.231432	1.46482	Cytosolic 5'-nucleotidase 3A OS=Homo sapiens OX=9606 GN=NT5C3A PE=1 SV=3
					Q8N2K0	4	ABHD12	1.174	0.00233005	0.231432	2.63263	Monoacylglycerol lipase ABHD12 OS=Homo sapiens OX=9606 GN=ABHD12 PE=1 SV=2
					P50914	2	RPL14	1.174	0.157646	0.231432	0.802318	60S ribosomal protein L14 OS=Homo sapiens OX=9606 GN=RPL14 PE=1 SV=4
					P08670	13	VIM	1.173	0.836216	0.230203	0.0776815	Vimentin OS=Homo sapiens OX=9606 GN=VIM PE=1 SV=4
					Q9NVJ2	3	ARL8B	1.173	0.109378	0.230203	0.961069	ADP-ribosylation factor-like protein 8B OS=Homo sapiens OX=9606 GN=ARL8B PE=1 SV=1
					Q9P0L0	2	VAPA	1.173	0.00933984	0.230203	2.02966	Vesicle-associated membrane protein-associated protein A OS=Homo sapiens OX=9606 GN=VAPA PE=1 SV=3
					O00487	2	PSMD14	1.173	0.315133	0.230203	0.501506	26S proteasome non-ATPase regulatory subunit 14 OS=Homo sapiens OX=9606 GN=PSMD14 PE=1 SV=1
					O15127	4	SCAMP2	1.172	0.123754	0.228973	0.907442	Secretory carrier-associated membrane protein 2 OS=Homo sapiens OX=9606 GN=SCAMP2 PE=1 SV=2
					O75489	3	NDUFS3	1.172	0.84343	0.228973	0.0739507	NADH dehydrogenase [ubiquinone] iron-sulfur protein 3, mitochondrial OS=Homo sapiens OX=9606 GN=NDUFS3 PE=1 SV=1
					Q09666	4	AHNAK	1.171	0.710254	0.227741	0.148586	Neuroblast differentiation-associated protein AHNAK OS=Homo sapiens OX=9606 GN=AHNAK PE=1 SV=2
					Q96A57	3	TMEM230	1.171	0.735516	0.227741	0.133408	Transmembrane protein 230 OS=Homo sapiens OX=9606 GN=TMEM230 PE=1 SV=1
					P09525	2	ANXA4	1.171	0.1047	0.227741	0.980055	Annexin A4 OS=Homo sapiens OX=9606 GN=ANXA4 PE=1 SV=4
					P46777	5	RPL5	1.17	0.224354	0.226509	0.649066	60S ribosomal protein L5 OS=Homo sapiens OX=9606 GN=RPL5 PE=1 SV=3
					P78382	3	SLC35A1	1.17	0.677969	0.226509	0.16879	CMP-sialic acid transporter OS=Homo sapiens OX=9606 GN=SLC35A1 PE=2 SV=1
					Q7Z3C6	12	ATG9A	1.169	0.249442	0.225275	0.603031	Autophagy-related protein 9A OS=Homo sapiens OX=9606 GN=ATG9A PE=1 SV=3
					P37268	4	FDFT1	1.169	0.784211	0.225275	0.105567	Squalene synthase OS=Homo sapiens OX=9606 GN=FDFT1 PE=1 SV=1
					P62913	3	RPL11	1.169	0.0619091	0.225275	1.20825	60S ribosomal protein L11 OS=Homo sapiens OX=9606 GN=RPL11 PE=1 SV=2
					Q9HCL2	12	GPAM	1.168	0.377631	0.22404	0.422932	Glycerol-3-phosphate acyltransferase 1, mitochondrial OS=Homo sapiens OX=9606 GN=GPAM PE=1 SV=3
					Q9NX47	8	MARCH5	1.168	0.160694	0.22404	0.793999	E3 ubiquitin-protein ligase MARCH5 OS=Homo sapiens OX=9606 GN=MARCH5 PE=1 SV=1
					Q9Y5L4	2	TIMM13	1.168	0.220885	0.22404	0.655834	Mitochondrial import inner membrane translocase subunit Tim13 OS=Homo sapiens OX=9606 GN=TIMM13 PE=1 SV=1
					Q8IZV5	6	RDH10	1.167	0.54139	0.222805	0.26649	Retinol dehydrogenase 10 OS=Homo sapiens OX=9606 GN=RDH10 PE=1 SV=1
					Q86Y82	7	STX12	1.166	0.423641	0.221568	0.373003	Syntaxin-12 OS=Homo sapiens OX=9606 GN=STX12 PE=1 SV=1
					P01111	3	NRAS	1.166	0.12074	0.221568	0.918148	GTPase NRas OS=Homo sapiens OX=9606 GN=NRAS PE=1 SV=1
					P39019	8	RPS19	1.165	0.616747	0.22033	0.209893	40S ribosomal protein S19 OS=Homo sapiens OX=9606 GN=RPS19 PE=1 SV=2
					A0FGR8	8	ESYT2	1.165	0.00362321	0.22033	2.44091	Extended synaptotagmin-2 OS=Homo sapiens OX=9606 GN=ESYT2 PE=1 SV=1
					O94874	8	UFL1	1.165	0.851502	0.22033	0.0698142	E3 UFM1-protein ligase 1 OS=Homo sapiens OX=9606 GN=UFL1 PE=1 SV=2
					P11234	3	RALB	1.165	0.181324	0.22033	0.741546	Ras-related protein Ral-B OS=Homo sapiens OX=9606 GN=RALB PE=1 SV=1
					Q00325	3	SLC25A3	1.165	0.0259394	0.22033	1.58604	Phosphate carrier protein, mitochondrial OS=Homo sapiens OX=9606 GN=SLC25A3 PE=1 SV=2
					P62701	7	RPS4X	1.164	0.424524	0.219091	0.372098	40S ribosomal protein S4, X isoform OS=Homo sapiens OX=9606 GN=RPS4X PE=1 SV=2
					Q99714	6	HSD17B10	1.164	0.50794	0.219091	0.294188	3-hydroxyacyl-CoA dehydrogenase type-2 OS=Homo sapiens OX=9606 GN=HSD17B10 PE=1 SV=3
					Q14534	4	SQLE	1.164	0.501012	0.219091	0.300152	Squalene monooxygenase OS=Homo sapiens OX=9606 GN=SQLE PE=1 SV=3
					P30044	3	PRDX5	1.164	0.22515	0.219091	0.647529	Peroxiredoxin-5, mitochondrial OS=Homo sapiens OX=9606 GN=PRDX5 PE=1 SV=4
					P55290	3	CDH13	1.164	0.205956	0.219091	0.686226	Cadherin-13 OS=Homo sapiens OX=9606 GN=CDH13 PE=1 SV=1
					Q9Y6M5	2	SLC30A1	1.164	0.271072	0.219091	0.566916	Zinc transporter 1 OS=Homo sapiens OX=9606 GN=SLC30A1 PE=1 SV=3
					P51648	6	ALDH3A2	1.163	0.237055	0.217851	0.625151	Fatty aldehyde dehydrogenase OS=Homo sapiens OX=9606 GN=ALDH3A2 PE=1 SV=1
					Q8NHH9	6	ATL2	1.163	0.536493	0.217851	0.270436	Atlastin-2 OS=Homo sapiens OX=9606 GN=ATL2 PE=1 SV=2
					Q5W111	3	SPRYD7	1.163	0.757405	0.217851	0.120672	SPRY domain-containing protein 7 OS=Homo sapiens OX=9606 GN=SPRYD7 PE=1 SV=2
					P62266	2	RPS23	1.163	0.168938	0.217851	0.772274	40S ribosomal protein S23 OS=Homo sapiens OX=9606 GN=RPS23 PE=1 SV=3
					O00214	2	LGALS8	1.163	0.522378	0.217851	0.282015	Galectin-8 OS=Homo sapiens OX=9606 GN=LGALS8 PE=1 SV=4
					Q8NCH0	7	CHST14	1.162	0.874537	0.21661	0.0582216	Carbohydrate sulfotransferase 14 OS=Homo sapiens OX=9606 GN=CHST14 PE=1 SV=2
					Q96I99	4	SUCLG2	1.162	0.780408	0.21661	0.107678	Succinate--CoA ligase [GDP-forming] subunit beta, mitochondrial OS=Homo sapiens OX=9606 GN=SUCLG2 PE=1 SV=2
					P51795	3	CLCN5	1.162	0.293215	0.21661	0.532814	H(+)/Cl(-) exchange transporter 5 OS=Homo sapiens OX=9606 GN=CLCN5 PE=1 SV=1
					Q8NBQ5	8	HSD17B11	1.161	0.454006	0.215368	0.342938	Estradiol 17-beta-dehydrogenase 11 OS=Homo sapiens OX=9606 GN=HSD17B11 PE=1 SV=3
					P62753	5	RPS6	1.161	0.207236	0.215368	0.683534	40S ribosomal protein S6 OS=Homo sapiens OX=9606 GN=RPS6 PE=1 SV=1
					Q7Z5G4	3	GOLGA7	1.161	0.661798	0.215368	0.179275	Golgin subfamily A member 7 OS=Homo sapiens OX=9606 GN=GOLGA7 PE=1 SV=2
					P11717	63	IGF2R	1.16	0.656232	0.214125	0.182943	Cation-independent mannose-6-phosphate receptor OS=Homo sapiens OX=9606 GN=IGF2R PE=1 SV=3
					O95831	6	AIFM1	1.16	0.899686	0.214125	0.0459089	Apoptosis-inducing factor 1, mitochondrial OS=Homo sapiens OX=9606 GN=AIFM1 PE=1 SV=1
					P23396	12	RPS3	1.159	0.0533224	0.212881	1.27309	40S ribosomal protein S3 OS=Homo sapiens OX=9606 GN=RPS3 PE=1 SV=2
					Q9UMS4	6	PRPF19	1.159	0.103098	0.212881	0.986752	Pre-mRNA-processing factor 19 OS=Homo sapiens OX=9606 GN=PRPF19 PE=1 SV=1
					O00483	2	NDUFA4	1.159	0.482082	0.212881	0.316879	Cytochrome c oxidase subunit NDUFA4 OS=Homo sapiens OX=9606 GN=NDUFA4 PE=1 SV=1
					P01112	2	HRAS	1.159	0.871122	0.212881	0.0599209	GTPase HRas OS=Homo sapiens OX=9606 GN=HRAS PE=1 SV=1
					Q9Y600	2	CSAD	1.159	0.0985209	0.212881	1.00647	Cysteine sulfinic acid decarboxylase OS=Homo sapiens OX=9606 GN=CSAD PE=1 SV=2
					P61254	2	RPL26	1.158	0.167087	0.211635	0.777057	60S ribosomal protein L26 OS=Homo sapiens OX=9606 GN=RPL26 PE=1 SV=1
					Q13418	2	ILK	1.158	0.19702	0.211635	0.70549	Integrin-linked protein kinase OS=Homo sapiens OX=9606 GN=ILK PE=1 SV=2
					Q9NRW7	15	VPS45	1.157	0.901446	0.210389	0.0450603	Vacuolar protein sorting-associated protein 45 OS=Homo sapiens OX=9606 GN=VPS45 PE=1 SV=1
					P61978	8	HNRNPK	1.157	0.408945	0.210389	0.388336	Heterogeneous nuclear ribonucleoprotein K OS=Homo sapiens OX=9606 GN=HNRNPK PE=1 SV=1
					Q9Y320	4	TMX2	1.157	0.549684	0.210389	0.259887	Thioredoxin-related transmembrane protein 2 OS=Homo sapiens OX=9606 GN=TMX2 PE=1 SV=1
					Q07817	2	BCL2L1	1.157	0.122805	0.210389	0.910783	Bcl-2-like protein 1 OS=Homo sapiens OX=9606 GN=BCL2L1 PE=1 SV=1
					Q9UJS0	12	SLC25A13	1.156	0.0108125	0.209141	1.96608	Calcium-binding mitochondrial carrier protein Aralar2 OS=Homo sapiens OX=9606 GN=SLC25A13 PE=1 SV=2
					Q8NBU5	9	ATAD1	1.156	0.378753	0.209141	0.421644	ATPase family AAA domain-containing protein 1 OS=Homo sapiens OX=9606 GN=ATAD1 PE=1 SV=1
					Q9Y512	5	SAMM50	1.155	0.831653	0.207893	0.0800576	Sorting and assembly machinery component 50 homolog OS=Homo sapiens OX=9606 GN=SAMM50 PE=1 SV=3
					Q86X52	6	CHSY1	1.154	0.440686	0.206643	0.355871	Chondroitin sulfate synthase 1 OS=Homo sapiens OX=9606 GN=CHSY1 PE=1 SV=3
					P08183	4	ABCB1	1.154	0.0873388	0.206643	1.05879	Multidrug resistance protein 1 OS=Homo sapiens OX=9606 GN=ABCB1 PE=1 SV=3
					P62826	3	RAN	1.154	0.618665	0.206643	0.208544	GTP-binding nuclear protein Ran OS=Homo sapiens OX=9606 GN=RAN PE=1 SV=3
					P63218	2	GNG5	1.154	0.277995	0.206643	0.555963	Guanine nucleotide-binding protein G(I)/G(S)/G(O) subunit gamma-5 OS=Homo sapiens OX=9606 GN=GNG5 PE=1 SV=3
					Q8NB49	11	ATP11C	1.153	0.216992	0.205393	0.663555	Phospholipid-transporting ATPase IG OS=Homo sapiens OX=9606 GN=ATP11C PE=1 SV=3
					P38646	9	HSPA9	1.153	0.836654	0.205393	0.0774541	Stress-70 protein, mitochondrial OS=Homo sapiens OX=9606 GN=HSPA9 PE=1 SV=2
					Q8WZA1	9	POMGNT1	1.153	0.291611	0.205393	0.535196	Protein O-linked-mannose beta-1,2-N-acetylglucosaminyltransferase 1 OS=Homo sapiens OX=9606 GN=POMGNT1 PE=1 SV=2
					Q96EU7	4	C1GALT1C1	1.153	0.465166	0.205393	0.332392	C1GALT1-specific chaperone 1 OS=Homo sapiens OX=9606 GN=C1GALT1C1 PE=1 SV=1
					P61158	2	ACTR3	1.153	0.0770053	0.205393	1.11348	Actin-related protein 3 OS=Homo sapiens OX=9606 GN=ACTR3 PE=1 SV=3
					P84157	2	MXRA7	1.153	0.215433	0.205393	0.666688	Matrix-remodeling-associated protein 7 OS=Homo sapiens OX=9606 GN=MXRA7 PE=1 SV=1
					P02768	4	ALB	1.152	0.660163	0.204141	0.180349	Serum albumin OS=Homo sapiens OX=9606 GN=ALB PE=1 SV=2
					P62979	5	RPS27A	1.151	0.178705	0.202888	0.747862	Ubiquitin-40S ribosomal protein S27a OS=Homo sapiens OX=9606 GN=RPS27A PE=1 SV=2
					O95140	5	MFN2	1.151	0.529924	0.202888	0.275787	Mitofusin-2 OS=Homo sapiens OX=9606 GN=MFN2 PE=1 SV=3
					P00326	4	ADH1C	1.151	0.263281	0.202888	0.57958	Alcohol dehydrogenase 1C OS=Homo sapiens OX=9606 GN=ADH1C PE=1 SV=2
					P09543	4	CNP	1.151	0.79535	0.202888	0.0994417	2',3'-cyclic-nucleotide 3'-phosphodiesterase OS=Homo sapiens OX=9606 GN=CNP PE=1 SV=2
					P00338	7	LDHA	1.15	0.226873	0.201634	0.644218	L-lactate dehydrogenase A chain OS=Homo sapiens OX=9606 GN=LDHA PE=1 SV=2
					P60033	4	CD81	1.149	0.32509	0.200379	0.487997	CD81 antigen OS=Homo sapiens OX=9606 GN=CD81 PE=1 SV=1
					P46776	3	RPL27A	1.149	0.277807	0.200379	0.556257	60S ribosomal protein L27a OS=Homo sapiens OX=9606 GN=RPL27A PE=1 SV=2
					P08575	2		1.149	0.214925	0.200379	0.667713	Receptor-type tyrosine-protein phosphatase C OS=Homo sapiens OX=9606 GN=PTPRC PE=1 SV=3
					Q96SU4	2	OSBPL9	1.149	0.376342	0.200379	0.424417	Oxysterol-binding protein-related protein 9 OS=Homo sapiens OX=9606 GN=OSBPL9 PE=1 SV=2
					Q9H3Z4	4	DNAJC5	1.148	0.238672	0.199123	0.622199	DnaJ homolog subfamily C member 5 OS=Homo sapiens OX=9606 GN=DNAJC5 PE=1 SV=1
					P48426	2	PIP4K2A	1.148	0.175417	0.199123	0.755928	Phosphatidylinositol 5-phosphate 4-kinase type-2 alpha OS=Homo sapiens OX=9606 GN=PIP4K2A PE=1 SV=2
					Q86W33	2	TPRA1	1.147	0.344234	0.197865	0.463146	Transmembrane protein adipocyte-associated 1 OS=Homo sapiens OX=9606 GN=TPRA1 PE=1 SV=1
					O15400	5	STX7	1.145	0.609925	0.195348	0.214724	Syntaxin-7 OS=Homo sapiens OX=9606 GN=STX7 PE=1 SV=4
					Q9Y519	2	TMEM184B	1.145	0.726882	0.195348	0.138536	Transmembrane protein 184B OS=Homo sapiens OX=9606 GN=TMEM184B PE=1 SV=2
					Q8N6G5	4	CSGALNACT2	1.144	0.680026	0.194087	0.167474	Chondroitin sulfate N-acetylgalactosaminyltransferase 2 OS=Homo sapiens OX=9606 GN=CSGALNACT2 PE=1 SV=1
					Q96HE7	4	ERO1L; ERO1A	1.144	0.598895	0.194087	0.222649	ERO1-like protein alpha OS=Homo sapiens OX=9606 GN=ERO1A PE=1 SV=2
					Q7LGA3	10	HS2ST1	1.143	0.323091	0.192825	0.490675	Heparan sulfate 2-O-sulfotransferase 1 OS=Homo sapiens OX=9606 GN=HS2ST1 PE=1 SV=1
					P30613	3	PKLR	1.143	0.0160178	0.192825	1.7954	Pyruvate kinase PKLR OS=Homo sapiens OX=9606 GN=PKLR PE=1 SV=2
					P78347	2	GTF2I	1.143	0.386674	0.192825	0.412655	General transcription factor II-I OS=Homo sapiens OX=9606 GN=GTF2I PE=1 SV=2
					Q9Y3D6	4	FIS1	1.142	0.761481	0.191563	0.118341	Mitochondrial fission 1 protein OS=Homo sapiens OX=9606 GN=FIS1 PE=1 SV=2
					Q8IZP2	3	ST13P4	1.142	0.342153	0.191563	0.46578	Putative protein FAM10A4 OS=Homo sapiens OX=9606 GN=ST13P4 PE=5 SV=1
					O14773	3	TPP1	1.142	0.0575193	0.191563	1.24019	Tripeptidyl-peptidase 1 OS=Homo sapiens OX=9606 GN=TPP1 PE=1 SV=2
					Q969Z3	2	MARC2	1.142	0.742023	0.191563	0.129583	Mitochondrial amidoxime reducing component 2 OS=Homo sapiens OX=9606 GN=MARC2 PE=1 SV=1
					Q9Y5J7	2	TIMM9	1.142	0.479238	0.191563	0.319449	Mitochondrial import inner membrane translocase subunit Tim9 OS=Homo sapiens OX=9606 GN=TIMM9 PE=1 SV=1
					P36542	4	ATP5C1	1.141	0.164886	0.190299	0.782816	ATP synthase subunit gamma, mitochondrial OS=Homo sapiens OX=9606 GN=ATP5F1C PE=1 SV=1
					Q12931	4	TRAP1	1.141	0.571595	0.190299	0.242912	Heat shock protein 75 kDa, mitochondrial OS=Homo sapiens OX=9606 GN=TRAP1 PE=1 SV=3
					O43399	3	TPD52L2	1.141	0.273254	0.190299	0.563434	Tumor protein D54 OS=Homo sapiens OX=9606 GN=TPD52L2 PE=1 SV=2
					Q6IAA8	7	LAMTOR1	1.14	0.662227	0.189034	0.178993	Ragulator complex protein LAMTOR1 OS=Homo sapiens OX=9606 GN=LAMTOR1 PE=1 SV=2
					P78371	5	CCT2	1.139	0.971985	0.187768	0.0123406	T-complex protein 1 subunit beta OS=Homo sapiens OX=9606 GN=CCT2 PE=1 SV=4
					P40616	3	ARL1	1.139	0.350429	0.187768	0.4554	ADP-ribosylation factor-like protein 1 OS=Homo sapiens OX=9606 GN=ARL1 PE=1 SV=1
					P21399	3	ACO1	1.139	0.260953	0.187768	0.583438	Cytoplasmic aconitate hydratase OS=Homo sapiens OX=9606 GN=ACO1 PE=1 SV=3
					P06756	10	ITGAV	1.138	0.0161079	0.186501	1.79296	Integrin alpha-V OS=Homo sapiens OX=9606 GN=ITGAV PE=1 SV=2
					Q02978	7	SLC25A11	1.138	0.481805	0.186501	0.317129	Mitochondrial 2-oxoglutarate/malate carrier protein OS=Homo sapiens OX=9606 GN=SLC25A11 PE=1 SV=3
					P54819	5	AK2	1.137	0.407061	0.185232	0.390341	Adenylate kinase 2, mitochondrial OS=Homo sapiens OX=9606 GN=AK2 PE=1 SV=2
					P49768	2	PSEN1	1.137	0.678699	0.185232	0.168323	Presenilin-1 OS=Homo sapiens OX=9606 GN=PSEN1 PE=1 SV=1
					P12236	3	SLC25A6	1.136	0.686183	0.183963	0.16356	ADP/ATP translocase 3 OS=Homo sapiens OX=9606 GN=SLC25A6 PE=1 SV=4
					Q96DB5	4	FAM82B; RMDN1	1.135	0.230388	0.182692	0.63754	Regulator of microtubule dynamics protein 1 OS=Homo sapiens OX=9606 GN=RMDN1 PE=1 SV=1
					O94923	9	GLCE	1.134	0.507778	0.181421	0.294326	D-glucuronyl C5-epimerase OS=Homo sapiens OX=9606 GN=GLCE PE=1 SV=3
					Q9Y3E5	2	PTRH2	1.134	0.272455	0.181421	0.564706	Peptidyl-tRNA hydrolase 2, mitochondrial OS=Homo sapiens OX=9606 GN=PTRH2 PE=1 SV=1
					P16118	4	PFKFB1	1.133	0.614549	0.180148	0.211444	6-phosphofructo-2-kinase/fructose-2,6-bisphosphatase 1 OS=Homo sapiens OX=9606 GN=PFKFB1 PE=1 SV=3
					O95816	3	BAG2	1.133	0.781774	0.180148	0.106919	BAG family molecular chaperone regulator 2 OS=Homo sapiens OX=9606 GN=BAG2 PE=1 SV=1
					Q9NUT2	2	ABCB8	1.133	0.0880862	0.180148	1.05509	ATP-binding cassette sub-family B member 8, mitochondrial OS=Homo sapiens OX=9606 GN=ABCB8 PE=1 SV=3
					P35670	11	ATP7B	1.132	0.905042	0.178874	0.0433313	Copper-transporting ATPase 2 OS=Homo sapiens OX=9606 GN=ATP7B PE=1 SV=4
					Q658P3	7	STEAP3	1.132	0.00328777	0.178874	2.4831	Metalloreductase STEAP3 OS=Homo sapiens OX=9606 GN=STEAP3 PE=1 SV=2
					Q8WTW3	3	COG1	1.132	0.426911	0.178874	0.369663	Conserved oligomeric Golgi complex subunit 1 OS=Homo sapiens OX=9606 GN=COG1 PE=1 SV=1
					P34897	4	SHMT2	1.131	0.888281	0.177599	0.0514495	Serine hydroxymethyltransferase, mitochondrial OS=Homo sapiens OX=9606 GN=SHMT2 PE=1 SV=3
					P50995	4	ANXA11	1.131	0.467776	0.177599	0.329962	Annexin A11 OS=Homo sapiens OX=9606 GN=ANXA11 PE=1 SV=1
					P10632	3	CYP2C8	1.131	0.146091	0.177599	0.835375	Cytochrome P450 2C8 OS=Homo sapiens OX=9606 GN=CYP2C8 PE=1 SV=2
					Q9UBX3	3	SLC25A10	1.131	0.101826	0.177599	0.992143	Mitochondrial dicarboxylate carrier OS=Homo sapiens OX=9606 GN=SLC25A10 PE=1 SV=2
					Q96PY5	3	FMNL2	1.131	0.263637	0.177599	0.578994	Formin-like protein 2 OS=Homo sapiens OX=9606 GN=FMNL2 PE=1 SV=3
					O00192	2	ARVCF	1.131	0.449187	0.177599	0.347573	Armadillo repeat protein deleted in velo-cardio-facial syndrome OS=Homo sapiens OX=9606 GN=ARVCF PE=1 SV=1
					P21281	6	ATP6V1B2	1.13	0.363166	0.176323	0.439895	V-type proton ATPase subunit B, brain isoform OS=Homo sapiens OX=9606 GN=ATP6V1B2 PE=1 SV=3
					Q9BRR3	4	TMEM246	1.13	0.41397	0.176323	0.383031	Transmembrane protein 246 OS=Homo sapiens OX=9606 GN=TMEM246 PE=1 SV=1
					P50991	7	CCT4	1.129	0.606073	0.175045	0.217475	T-complex protein 1 subunit delta OS=Homo sapiens OX=9606 GN=CCT4 PE=1 SV=4
					Q14697	16	GANAB	1.128	0.849859	0.173767	0.0706532	Neutral alpha-glucosidase AB OS=Homo sapiens OX=9606 GN=GANAB PE=1 SV=3
					O75874	5	IDH1	1.128	0.852266	0.173767	0.0694251	Isocitrate dehydrogenase [NADP] cytoplasmic OS=Homo sapiens OX=9606 GN=IDH1 PE=1 SV=2
					Q9Y5Z9	3	UBIAD1	1.128	0.0304276	0.173767	1.51673	UbiA prenyltransferase domain-containing protein 1 OS=Homo sapiens OX=9606 GN=UBIAD1 PE=1 SV=1
					P00367	12	GLUD1	1.127	0.603105	0.172488	0.219607	Glutamate dehydrogenase 1, mitochondrial OS=Homo sapiens OX=9606 GN=GLUD1 PE=1 SV=2
					P04181	5	OAT	1.127	0.798368	0.172488	0.0977967	Ornithine aminotransferase, mitochondrial OS=Homo sapiens OX=9606 GN=OAT PE=1 SV=1
					Q9Y2W6	3	TDRKH	1.127	0.486762	0.172488	0.312684	Tudor and KH domain-containing protein OS=Homo sapiens OX=9606 GN=TDRKH PE=1 SV=2
					Q13277	2	STX3	1.127	0.950643	0.172488	0.0219825	Syntaxin-3 OS=Homo sapiens OX=9606 GN=STX3 PE=1 SV=3
					Q9HD45	14	TM9SF3	1.126	0.279166	0.171207	0.554138	Transmembrane 9 superfamily member 3 OS=Homo sapiens OX=9606 GN=TM9SF3 PE=1 SV=2
					Q16739	5	UGCG	1.126	0.494652	0.171207	0.3057	Ceramide glucosyltransferase OS=Homo sapiens OX=9606 GN=UGCG PE=1 SV=1
					P61421	11	ATP6V0D1	1.125	0.377323	0.169925	0.423287	V-type proton ATPase subunit d 1 OS=Homo sapiens OX=9606 GN=ATP6V0D1 PE=1 SV=1
					O15269	6	SPTLC1	1.124	0.472326	0.168642	0.325758	Serine palmitoyltransferase 1 OS=Homo sapiens OX=9606 GN=SPTLC1 PE=1 SV=1
					P62805	5	HIST1H4A; HIST1H4F; HIST1H4D; HIST1H4J; HIST2H4A; HIST2H4B; HIST1H4H; HIST1H4C; HIST4H4; HIST1H4E; HIST1H4I; HIST1H4B; HIST1H4K; HIST1H4L	1.124	0.615921	0.168642	0.210475	Histone H4 OS=Homo sapiens OX=9606 GN=HIST1H4A PE=1 SV=2
					P25398	3	RPS12	1.124	0.529522	0.168642	0.276116	40S ribosomal protein S12 OS=Homo sapiens OX=9606 GN=RPS12 PE=1 SV=3
					Q4VC31	2	CCDC58	1.124	0.35227	0.168642	0.453125	Coiled-coil domain-containing protein 58 OS=Homo sapiens OX=9606 GN=CCDC58 PE=1 SV=1
					P60953	6	CDC42	1.123	0.681079	0.167358	0.166802	Cell division control protein 42 homolog OS=Homo sapiens OX=9606 GN=CDC42 PE=1 SV=2
					O43861	4	ATP9B	1.123	0.110366	0.167358	0.957165	Probable phospholipid-transporting ATPase IIB OS=Homo sapiens OX=9606 GN=ATP9B PE=2 SV=4
					P20674	4	COX5A	1.123	0.397825	0.167358	0.400308	Cytochrome c oxidase subunit 5A, mitochondrial OS=Homo sapiens OX=9606 GN=COX5A PE=1 SV=2
					P62829	3	RPL23	1.122	0.105336	0.166073	0.977424	60S ribosomal protein L23 OS=Homo sapiens OX=9606 GN=RPL23 PE=1 SV=1
					P11166	2	SLC2A1	1.122	0.45762	0.166073	0.339495	Solute carrier family 2, facilitated glucose transporter member 1 OS=Homo sapiens OX=9606 GN=SLC2A1 PE=1 SV=2
					P51857	2	AKR1D1	1.122	0.33161	0.166073	0.479372	3-oxo-5-beta-steroid 4-dehydrogenase OS=Homo sapiens OX=9606 GN=AKR1D1 PE=1 SV=1
					Q16531	13	DDB1	1.121	0.874591	0.164786	0.0581949	DNA damage-binding protein 1 OS=Homo sapiens OX=9606 GN=DDB1 PE=1 SV=1
					Q92673	10	SORL1	1.121	0.863332	0.164786	0.063822	Sortilin-related receptor OS=Homo sapiens OX=9606 GN=SORL1 PE=1 SV=2
					P14868	10	DARS	1.121	0.647834	0.164786	0.188536	Aspartate--tRNA ligase, cytoplasmic OS=Homo sapiens OX=9606 GN=DARS PE=1 SV=2
					P51809	9	VAMP7	1.121	0.120075	0.164786	0.920547	Vesicle-associated membrane protein 7 OS=Homo sapiens OX=9606 GN=VAMP7 PE=1 SV=3
					P60709	6	ACTB	1.121	0.0334426	0.164786	1.4757	Actin, cytoplasmic 1 OS=Homo sapiens OX=9606 GN=ACTB PE=1 SV=1
					Q9HC07	6	TMEM165	1.121	0.496649	0.164786	0.30395	Transmembrane protein 165 OS=Homo sapiens OX=9606 GN=TMEM165 PE=1 SV=1
					Q9UBI6	2	GNG12	1.121	0.0404268	0.164786	1.39333	Guanine nucleotide-binding protein G(I)/G(S)/G(O) subunit gamma-12 OS=Homo sapiens OX=9606 GN=GNG12 PE=1 SV=3
					P45880	10	VDAC2	1.12	0.251451	0.163499	0.599546	Voltage-dependent anion-selective channel protein 2 OS=Homo sapiens OX=9606 GN=VDAC2 PE=1 SV=2
					Q9H4A6	5	GOLPH3	1.119	0.846101	0.16221	0.0725779	Golgi phosphoprotein 3 OS=Homo sapiens OX=9606 GN=GOLPH3 PE=1 SV=1
					P08754	7	GNAI3	1.118	0.2426	0.16092	0.61511	Guanine nucleotide-binding protein G(k) subunit alpha OS=Homo sapiens OX=9606 GN=GNAI3 PE=1 SV=3
					O94826	12	TOMM70A; TOMM70	1.117	0.324065	0.159629	0.489369	Mitochondrial import receptor subunit TOM70 OS=Homo sapiens OX=9606 GN=TOMM70 PE=1 SV=1
					P14618	3	PKM	1.116	0.372543	0.158337	0.428823	Pyruvate kinase PKM OS=Homo sapiens OX=9606 GN=PKM PE=1 SV=4
					Q9NVD7	3	PARVA	1.116	0.114051	0.158337	0.9429	Alpha-parvin OS=Homo sapiens OX=9606 GN=PARVA PE=1 SV=1
					Q9Y672	2	ALG6	1.116	0.556186	0.158337	0.25478	Dolichyl pyrophosphate Man9GlcNAc2 alpha-1,3-glucosyltransferase OS=Homo sapiens OX=9606 GN=ALG6 PE=1 SV=2
					Q99536	5	VAT1	1.115	0.549617	0.157044	0.259939	Synaptic vesicle membrane protein VAT-1 homolog OS=Homo sapiens OX=9606 GN=VAT1 PE=1 SV=2
					Q8IYS2	12	KIAA2013	1.114	0.726881	0.155749	0.138537	Uncharacterized protein KIAA2013 OS=Homo sapiens OX=9606 GN=KIAA2013 PE=1 SV=1
					Q9NYM9	2	BET1L	1.114	0.543291	0.155749	0.264967	BET1-like protein OS=Homo sapiens OX=9606 GN=BET1L PE=1 SV=1
					P46459	7	NSF	1.113	0.210098	0.154454	0.677578	Vesicle-fusing ATPase OS=Homo sapiens OX=9606 GN=NSF PE=1 SV=3
					P50990	4	CCT8	1.113	0.531147	0.154454	0.274785	T-complex protein 1 subunit theta OS=Homo sapiens OX=9606 GN=CCT8 PE=1 SV=4
					Q9BTZ2	2	DHRS4	1.112	0.0165703	0.153157	1.78067	Dehydrogenase/reductase SDR family member 4 OS=Homo sapiens OX=9606 GN=DHRS4 PE=1 SV=3
					Q8IZ52	10	CHPF	1.111	0.121994	0.151859	0.913663	Chondroitin sulfate synthase 2 OS=Homo sapiens OX=9606 GN=CHPF PE=1 SV=2
					Q5VUD6	8	FAM69B	1.111	0.838094	0.151859	0.0767072	Protein FAM69B OS=Homo sapiens OX=9606 GN=FAM69B PE=1 SV=3
					Q9H082	3	RAB33B	1.111	0.299839	0.151859	0.523111	Ras-related protein Rab-33B OS=Homo sapiens OX=9606 GN=RAB33B PE=1 SV=1
					P61221	6	ABCE1	1.11	0.963894	0.15056	0.0159705	ATP-binding cassette sub-family E member 1 OS=Homo sapiens OX=9606 GN=ABCE1 PE=1 SV=1
					Q9UHA4	5	LAMTOR3	1.109	0.659989	0.149259	0.180464	Ragulator complex protein LAMTOR3 OS=Homo sapiens OX=9606 GN=LAMTOR3 PE=1 SV=1
					Q9GZY8	2	MFF	1.109	0.12568	0.149259	0.900734	Mitochondrial fission factor OS=Homo sapiens OX=9606 GN=MFF PE=1 SV=1
					O60476	14	MAN1A2	1.107	0.597856	0.146655	0.223403	Mannosyl-oligosaccharide 1,2-alpha-mannosidase IB OS=Homo sapiens OX=9606 GN=MAN1A2 PE=1 SV=1
					P14923	7	JUP	1.107	0.657182	0.146655	0.182314	Junction plakoglobin OS=Homo sapiens OX=9606 GN=JUP PE=1 SV=3
					P04406	6	GAPDH	1.107	0.192048	0.146655	0.716589	Glyceraldehyde-3-phosphate dehydrogenase OS=Homo sapiens OX=9606 GN=GAPDH PE=1 SV=3
					P62851	4	RPS25	1.107	0.123811	0.146655	0.907241	40S ribosomal protein S25 OS=Homo sapiens OX=9606 GN=RPS25 PE=1 SV=1
					B5ME19	4	EIF3CL	1.107	0.807652	0.146655	0.0927756	Eukaryotic translation initiation factor 3 subunit C-like protein OS=Homo sapiens OX=9606 GN=EIF3CL PE=3 SV=1
					Q9UKS6	3	PACSIN3	1.107	0.524068	0.146655	0.280612	Protein kinase C and casein kinase substrate in neurons protein 3 OS=Homo sapiens OX=9606 GN=PACSIN3 PE=1 SV=2
					P62995	2	TRA2B	1.107	0.674221	0.146655	0.171198	Transformer-2 protein homolog beta OS=Homo sapiens OX=9606 GN=TRA2B PE=1 SV=1
					P53680	4	AP2S1	1.106	0.497063	0.145351	0.303589	AP-2 complex subunit sigma OS=Homo sapiens OX=9606 GN=AP2S1 PE=1 SV=2
					Q6RW13	3	AGTRAP	1.105	0.696504	0.144046	0.157076	Type-1 angiotensin II receptor-associated protein OS=Homo sapiens OX=9606 GN=AGTRAP PE=1 SV=1
					Q8IW92	11	GLB1L2	1.104	0.880422	0.14274	0.0553092	Beta-galactosidase-1-like protein 2 OS=Homo sapiens OX=9606 GN=GLB1L2 PE=2 SV=1
					P55884	7	EIF3B	1.103	0.760202	0.141433	0.119071	Eukaryotic translation initiation factor 3 subunit B OS=Homo sapiens OX=9606 GN=EIF3B PE=1 SV=3
					Q96CW1	17	AP2M1	1.102	0.67486	0.140124	0.170786	AP-2 complex subunit mu OS=Homo sapiens OX=9606 GN=AP2M1 PE=1 SV=2
					P06280	5	GLA	1.102	0.862406	0.140124	0.0642882	Alpha-galactosidase A OS=Homo sapiens OX=9606 GN=GLA PE=1 SV=1
					P49641	3	MAN2A2	1.102	0.597413	0.140124	0.223726	Alpha-mannosidase 2x OS=Homo sapiens OX=9606 GN=MAN2A2 PE=2 SV=3
					Q8NF37	3	LPCAT1	1.102	0.00249656	0.140124	2.60266	Lysophosphatidylcholine acyltransferase 1 OS=Homo sapiens OX=9606 GN=LPCAT1 PE=1 SV=2
					P06576	17	ATP5B	1.101	0.358157	0.138814	0.445927	ATP synthase subunit beta, mitochondrial OS=Homo sapiens OX=9606 GN=ATP5F1B PE=1 SV=3
					P10620	3	MGST1	1.101	0.057673	0.138814	1.23903	Microsomal glutathione S-transferase 1 OS=Homo sapiens OX=9606 GN=MGST1 PE=1 SV=1
					Q9NRB3	2	CHST12	1.101	0.443327	0.138814	0.353276	Carbohydrate sulfotransferase 12 OS=Homo sapiens OX=9606 GN=CHST12 PE=2 SV=2
					O96011	4	LOC101060567; PEX11B	1.1	0.884767	0.137504	0.0531709	Peroxisomal membrane protein 11B OS=Homo sapiens OX=9606 GN=PEX11B PE=1 SV=1
					Q14397	3	GCKR	1.1	0.852591	0.137504	0.0692592	Glucokinase regulatory protein OS=Homo sapiens OX=9606 GN=GCKR PE=1 SV=6
					O60427	2	FADS1	1.1	0.778611	0.137504	0.10868	Fatty acid desaturase 1 OS=Homo sapiens OX=9606 GN=FADS1 PE=1 SV=3
					P22059	6	OSBP	1.099	0.923391	0.136191	0.0346143	Oxysterol-binding protein 1 OS=Homo sapiens OX=9606 GN=OSBP PE=1 SV=1
					Q9Y2C2	3	UST	1.099	0.557682	0.136191	0.253614	Uronyl 2-sulfotransferase OS=Homo sapiens OX=9606 GN=UST PE=2 SV=1
					P49326	2	FMO5; LOC101060372	1.099	0.646267	0.136191	0.189588	Dimethylaniline monooxygenase [N-oxide-forming] 5 OS=Homo sapiens OX=9606 GN=FMO5 PE=1 SV=2
					Q9Y487	10	ATP6V0A2	1.098	0.594825	0.134878	0.225611	V-type proton ATPase 116 kDa subunit a isoform 2 OS=Homo sapiens OX=9606 GN=ATP6V0A2 PE=1 SV=2
					P62244	3	RPS15A	1.098	0.633467	0.134878	0.198276	40S ribosomal protein S15a OS=Homo sapiens OX=9606 GN=RPS15A PE=1 SV=2
					Q9P2R7	3	SUCLA2	1.098	0.513838	0.134878	0.289174	Succinate--CoA ligase [ADP-forming] subunit beta, mitochondrial OS=Homo sapiens OX=9606 GN=SUCLA2 PE=1 SV=3
					P61106	14	RAB14	1.097	0.260141	0.133564	0.584791	Ras-related protein Rab-14 OS=Homo sapiens OX=9606 GN=RAB14 PE=1 SV=4
					Q9P035	7	PTPLAD1; HACD3	1.097	0.0647737	0.133564	1.1886	Very-long-chain (3R)-3-hydroxyacyl-CoA dehydratase 3 OS=Homo sapiens OX=9606 GN=HACD3 PE=1 SV=2
					P62249	4	RPS16	1.097	0.145116	0.133564	0.838284	40S ribosomal protein S16 OS=Homo sapiens OX=9606 GN=RPS16 PE=1 SV=2
					P53396	12	ACLY	1.096	0.296242	0.132248	0.528353	ATP-citrate synthase OS=Homo sapiens OX=9606 GN=ACLY PE=1 SV=3
					P11586	2	MTHFD1	1.096	0.377096	0.132248	0.423548	C-1-tetrahydrofolate synthase, cytoplasmic OS=Homo sapiens OX=9606 GN=MTHFD1 PE=1 SV=3
					Q15046	2	KARS	1.096	0.397208	0.132248	0.400982	Lysine--tRNA ligase OS=Homo sapiens OX=9606 GN=KARS PE=1 SV=3
					P25705	18	ATP5A1	1.095	0.334764	0.130931	0.475261	ATP synthase subunit alpha, mitochondrial OS=Homo sapiens OX=9606 GN=ATP5F1A PE=1 SV=1
					P61026	8	RAB10	1.095	0.109941	0.130931	0.958839	Ras-related protein Rab-10 OS=Homo sapiens OX=9606 GN=RAB10 PE=1 SV=1
					Q92896	20	GLG1	1.094	0.431279	0.129613	0.365241	Golgi apparatus protein 1 OS=Homo sapiens OX=9606 GN=GLG1 PE=1 SV=2
					Q9HCJ1	3	ANKH	1.094	0.541218	0.129613	0.266627	Progressive ankylosis protein homolog OS=Homo sapiens OX=9606 GN=ANKH PE=1 SV=2
					Q9UKU0	2	ACSL6	1.094	0.497368	0.129613	0.303322	Long-chain-fatty-acid--CoA ligase 6 OS=Homo sapiens OX=9606 GN=ACSL6 PE=2 SV=4
					P27824	10	CANX	1.093	0.501022	0.128293	0.300143	Calnexin OS=Homo sapiens OX=9606 GN=CANX PE=1 SV=2
					O75072	3	FKTN	1.093	0.165013	0.128293	0.782481	Fukutin OS=Homo sapiens OX=9606 GN=FKTN PE=1 SV=2
					Q9UBQ5	2	EIF3K	1.093	0.684766	0.128293	0.164458	Eukaryotic translation initiation factor 3 subunit K OS=Homo sapiens OX=9606 GN=EIF3K PE=1 SV=1
					P54920	8	NAPA	1.092	0.175449	0.126973	0.755848	Alpha-soluble NSF attachment protein OS=Homo sapiens OX=9606 GN=NAPA PE=1 SV=3
					O00303	3	EIF3F	1.092	0.401823	0.126973	0.395965	Eukaryotic translation initiation factor 3 subunit F OS=Homo sapiens OX=9606 GN=EIF3F PE=1 SV=1
					P06737	6	PYGL	1.09	0.464688	0.124328	0.332838	Glycogen phosphorylase, liver form OS=Homo sapiens OX=9606 GN=PYGL PE=1 SV=4
					P35613	5	BSG	1.09	0.479014	0.124328	0.319652	Basigin OS=Homo sapiens OX=9606 GN=BSG PE=1 SV=2
					P05141	3	SLC25A5	1.09	0.720997	0.124328	0.142067	ADP/ATP translocase 2 OS=Homo sapiens OX=9606 GN=SLC25A5 PE=1 SV=7
					Q9Y2Q0	11	ATP8A1	1.089	0.306405	0.123004	0.513705	Phospholipid-transporting ATPase IA OS=Homo sapiens OX=9606 GN=ATP8A1 PE=1 SV=1
					Q02252	7	ALDH6A1	1.089	0.405009	0.123004	0.392535	Methylmalonate-semialdehyde dehydrogenase [acylating], mitochondrial OS=Homo sapiens OX=9606 GN=ALDH6A1 PE=1 SV=2
					Q9NRX5	4	SERINC1	1.089	0.647739	0.123004	0.1886	Serine incorporator 1 OS=Homo sapiens OX=9606 GN=SERINC1 PE=1 SV=1
					P29972	2	AQP1	1.089	0.574632	0.123004	0.240611	Aquaporin-1 OS=Homo sapiens OX=9606 GN=AQP1 PE=1 SV=3
					P63244	14	GNB2L1; RACK1	1.088	0.741164	0.121679	0.130086	Receptor of activated protein C kinase 1 OS=Homo sapiens OX=9606 GN=RACK1 PE=1 SV=3
					Q9Y262	6	EIF3L	1.088	0.375646	0.121679	0.425221	Eukaryotic translation initiation factor 3 subunit L OS=Homo sapiens OX=9606 GN=EIF3L PE=1 SV=1
					Q15008	3	PSMD6	1.088	0.950605	0.121679	0.0220001	26S proteasome non-ATPase regulatory subunit 6 OS=Homo sapiens OX=9606 GN=PSMD6 PE=1 SV=1
					Q16778	2	HIST2H2BE	1.088	0.592862	0.121679	0.227046	Histone H2B type 2-E OS=Homo sapiens OX=9606 GN=HIST2H2BE PE=1 SV=3
					P24539	2	ATP5F1	1.088	0.447066	0.121679	0.349628	ATP synthase F(0) complex subunit B1, mitochondrial OS=Homo sapiens OX=9606 GN=ATP5F1 PE=1 SV=2
					P05023	14	ATP1A1	1.086	0.154016	0.119024	0.812436	Sodium/potassium-transporting ATPase subunit alpha-1 OS=Homo sapiens OX=9606 GN=ATP1A1 PE=1 SV=1
					P26641	5	EEF1G	1.086	0.356177	0.119024	0.448334	Elongation factor 1-gamma OS=Homo sapiens OX=9606 GN=EEF1G PE=1 SV=3
					O15321	11	TM9SF1	1.085	0.339041	0.117695	0.469748	Transmembrane 9 superfamily member 1 OS=Homo sapiens OX=9606 GN=TM9SF1 PE=2 SV=2
					P14406	2	COX7A2	1.085	0.528011	0.117695	0.277357	Cytochrome c oxidase subunit 7A2, mitochondrial OS=Homo sapiens OX=9606 GN=COX7A2 PE=1 SV=1
					P55327	2	TPD52	1.085	0.532174	0.117695	0.273947	Tumor protein D52 OS=Homo sapiens OX=9606 GN=TPD52 PE=1 SV=2
					P00734	2	F2	1.085	0.49871	0.117695	0.302152	Prothrombin OS=Homo sapiens OX=9606 GN=F2 PE=1 SV=2
					Q15493	2	RGN	1.085	0.223075	0.117695	0.651549	Regucalcin OS=Homo sapiens OX=9606 GN=RGN PE=1 SV=1
					P07900	12	HSP90AA1	1.084	0.646463	0.116365	0.189456	Heat shock protein HSP 90-alpha OS=Homo sapiens OX=9606 GN=HSP90AA1 PE=1 SV=5
					O14654	6	IRS4	1.084	0.496521	0.116365	0.304063	Insulin receptor substrate 4 OS=Homo sapiens OX=9606 GN=IRS4 PE=1 SV=1
					Q8NHP8	3	PLBD2	1.084	0.978721	0.116365	0.00934104	Putative phospholipase B-like 2 OS=Homo sapiens OX=9606 GN=PLBD2 PE=1 SV=2
					O00584	2	RNASET2	1.084	0.728162	0.116365	0.137772	Ribonuclease T2 OS=Homo sapiens OX=9606 GN=RNASET2 PE=1 SV=2
					O95573	9	ACSL3	1.083	0.337241	0.115033	0.47206	Long-chain-fatty-acid--CoA ligase 3 OS=Homo sapiens OX=9606 GN=ACSL3 PE=1 SV=3
					Q14525	3	KRT33B	1.083	0.619445	0.115033	0.207997	Keratin, type I cuticular Ha3-II OS=Homo sapiens OX=9606 GN=KRT33B PE=1 SV=3
					P98173	6	FAM3A	1.082	0.646737	0.1137	0.189272	Protein FAM3A OS=Homo sapiens OX=9606 GN=FAM3A PE=1 SV=2
					P35998	3	PSMC2	1.082	0.79498	0.1137	0.0996437	26S proteasome regulatory subunit 7 OS=Homo sapiens OX=9606 GN=PSMC2 PE=1 SV=3
					Q9UBP9	2	GULP1	1.081	0.997775	0.112367	0.000967277	PTB domain-containing engulfment adapter protein 1 OS=Homo sapiens OX=9606 GN=GULP1 PE=1 SV=1
					Q15390	2	MTFR1	1.081	0.514834	0.112367	0.288333	Mitochondrial fission regulator 1 OS=Homo sapiens OX=9606 GN=MTFR1 PE=1 SV=2
					Q14677	13	CLINT1	1.08	0.949284	0.111031	0.0226038	Clathrin interactor 1 OS=Homo sapiens OX=9606 GN=CLINT1 PE=1 SV=1
					P08195	13	SLC3A2	1.08	0.485913	0.111031	0.313442	4F2 cell-surface antigen heavy chain OS=Homo sapiens OX=9606 GN=SLC3A2 PE=1 SV=3
					Q15392	5	DHCR24	1.08	0.0897862	0.111031	1.04679	Delta(24)-sterol reductase OS=Homo sapiens OX=9606 GN=DHCR24 PE=1 SV=2
					Q8IWA4	4	MFN1	1.08	0.179086	0.111031	0.746938	Mitofusin-1 OS=Homo sapiens OX=9606 GN=MFN1 PE=1 SV=3
					O60499	3	STX10	1.08	0.991631	0.111031	0.00364984	Syntaxin-10 OS=Homo sapiens OX=9606 GN=STX10 PE=1 SV=1
					Q68CQ7	10	GLT8D1	1.079	0.545435	0.109695	0.263257	Glycosyltransferase 8 domain-containing protein 1 OS=Homo sapiens OX=9606 GN=GLT8D1 PE=1 SV=2
					P04062	2	GBA	1.079	0.819945	0.109695	0.086215	Glucosylceramidase OS=Homo sapiens OX=9606 GN=GBA PE=1 SV=3
					P30101	17	PDIA3	1.078	0.542428	0.108357	0.265658	Protein disulfide-isomerase A3 OS=Homo sapiens OX=9606 GN=PDIA3 PE=1 SV=4
					P35232	9	PHB	1.078	0.757485	0.108357	0.120626	Prohibitin OS=Homo sapiens OX=9606 GN=PHB PE=1 SV=1
					P14314	8	PRKCSH	1.078	0.235853	0.108357	0.627358	Glucosidase 2 subunit beta OS=Homo sapiens OX=9606 GN=PRKCSH PE=1 SV=2
					Q86XT9	2	TMEM219	1.078	0.645483	0.108357	0.190115	Insulin-like growth factor-binding protein 3 receptor OS=Homo sapiens OX=9606 GN=TMEM219 PE=1 SV=1
					P40926	8	MDH2	1.077	0.979453	0.107018	0.00901635	Malate dehydrogenase, mitochondrial OS=Homo sapiens OX=9606 GN=MDH2 PE=1 SV=3
					P31943	4	HNRNPH1	1.077	0.904256	0.107018	0.0437088	Heterogeneous nuclear ribonucleoprotein H OS=Homo sapiens OX=9606 GN=HNRNPH1 PE=1 SV=4
					Q8NC54	3	C5orf15	1.077	0.255454	0.107018	0.592688	Keratinocyte-associated transmembrane protein 2 OS=Homo sapiens OX=9606 GN=KCT2 PE=1 SV=2
					P18621	4	RPL17	1.076	0.368734	0.105678	0.433286	60S ribosomal protein L17 OS=Homo sapiens OX=9606 GN=RPL17 PE=1 SV=3
					P62847	3	RPS24	1.075	0.209765	0.104337	0.678266	40S ribosomal protein S24 OS=Homo sapiens OX=9606 GN=RPS24 PE=1 SV=1
					P04264	19	KRT1	1.074	0.608265	0.102994	0.215907	Keratin, type II cytoskeletal 1 OS=Homo sapiens OX=9606 GN=KRT1 PE=1 SV=6
					Q9Y490	15	TLN1	1.074	0.859331	0.102994	0.0658397	Talin-1 OS=Homo sapiens OX=9606 GN=TLN1 PE=1 SV=3
					Q8N128	4	FAM177A1	1.074	0.967119	0.102994	0.0145201	Protein FAM177A1 OS=Homo sapiens OX=9606 GN=FAM177A1 PE=1 SV=1
					O00231	4	PSMD11	1.074	0.310571	0.102994	0.507839	26S proteasome non-ATPase regulatory subunit 11 OS=Homo sapiens OX=9606 GN=PSMD11 PE=1 SV=3
					Q969E2	2	SCAMP4	1.074	0.336706	0.102994	0.472749	Secretory carrier-associated membrane protein 4 OS=Homo sapiens OX=9606 GN=SCAMP4 PE=1 SV=1
					O94973	21	AP2A2	1.073	0.602335	0.10165	0.220162	AP-2 complex subunit alpha-2 OS=Homo sapiens OX=9606 GN=AP2A2 PE=1 SV=2
					P29144	10	TPP2	1.073	0.256294	0.10165	0.591261	Tripeptidyl-peptidase 2 OS=Homo sapiens OX=9606 GN=TPP2 PE=1 SV=4
					P54136	6	RARS	1.073	0.436679	0.10165	0.359837	Arginine--tRNA ligase, cytoplasmic OS=Homo sapiens OX=9606 GN=RARS PE=1 SV=2
					P62745	4	RHOB	1.073	0.461166	0.10165	0.336143	Rho-related GTP-binding protein RhoB OS=Homo sapiens OX=9606 GN=RHOB PE=1 SV=1
					Q9UBM7	3	DHCR7	1.073	0.592762	0.10165	0.22712	7-dehydrocholesterol reductase OS=Homo sapiens OX=9606 GN=DHCR7 PE=1 SV=1
					P61457	3	PCBD1	1.073	0.383057	0.10165	0.416736	Pterin-4-alpha-carbinolamine dehydratase OS=Homo sapiens OX=9606 GN=PCBD1 PE=1 SV=2
					P51149	15	RAB7A	1.072	0.37558	0.100305	0.425297	Ras-related protein Rab-7a OS=Homo sapiens OX=9606 GN=RAB7A PE=1 SV=1
					O60749	8	SNX2	1.072	0.459012	0.100305	0.338176	Sorting nexin-2 OS=Homo sapiens OX=9606 GN=SNX2 PE=1 SV=2
					Q15907	2	RAB11B	1.072	0.357588	0.100305	0.446617	Ras-related protein Rab-11B OS=Homo sapiens OX=9606 GN=RAB11B PE=1 SV=4
					Q9Y394	7	DHRS7	1.071	0.11827	0.0989585	0.927127	Dehydrogenase/reductase SDR family member 7 OS=Homo sapiens OX=9606 GN=DHRS7 PE=1 SV=1
					Q8IXI1	4	RHOT2	1.071	0.395534	0.0989585	0.402817	Mitochondrial Rho GTPase 2 OS=Homo sapiens OX=9606 GN=RHOT2 PE=1 SV=2
					O60507	2	TPST1	1.071	0.739561	0.0989585	0.131026	Protein-tyrosine sulfotransferase 1 OS=Homo sapiens OX=9606 GN=TPST1 PE=1 SV=1
					O43242	9	PSMD3	1.07	0.733906	0.0976108	0.134359	26S proteasome non-ATPase regulatory subunit 3 OS=Homo sapiens OX=9606 GN=PSMD3 PE=1 SV=2
					P42898	4	MTHFR	1.07	0.300992	0.0976108	0.521445	Methylenetetrahydrofolate reductase OS=Homo sapiens OX=9606 GN=MTHFR PE=1 SV=3
					Q9UNH7	4	SNX6	1.07	0.859806	0.0976108	0.0655993	Sorting nexin-6 OS=Homo sapiens OX=9606 GN=SNX6 PE=1 SV=1
					P46783	5	RPS10	1.069	0.587285	0.0962619	0.231151	40S ribosomal protein S10 OS=Homo sapiens OX=9606 GN=RPS10 PE=1 SV=1
					Q00765	2	REEP5	1.069	0.783465	0.0962619	0.10598	Receptor expression-enhancing protein 5 OS=Homo sapiens OX=9606 GN=REEP5 PE=1 SV=3
					O95248	6		1.068	0.780646	0.0949116	0.107546	Myotubularin-related protein 5 OS=Homo sapiens OX=9606 GN=SBF1 PE=1 SV=4
					O95292	3	VAPB	1.068	0.321301	0.0949116	0.493088	Vesicle-associated membrane protein-associated protein B/C OS=Homo sapiens OX=9606 GN=VAPB PE=1 SV=3
					Q9Y484	2	WDR45	1.068	0.349576	0.0949116	0.456459	WD repeat domain phosphoinositide-interacting protein 4 OS=Homo sapiens OX=9606 GN=WDR45 PE=1 SV=1
					Q13162	5	PRDX4	1.067	0.716205	0.0935602	0.144963	Peroxiredoxin-4 OS=Homo sapiens OX=9606 GN=PRDX4 PE=1 SV=1
					Q86UD1	2	OAF	1.067	0.831785	0.0935602	0.0799891	Out at first protein homolog OS=Homo sapiens OX=9606 GN=OAF PE=2 SV=1
					P09622	2	DLD	1.066	0.910683	0.0922074	0.040633	Dihydrolipoyl dehydrogenase, mitochondrial OS=Homo sapiens OX=9606 GN=DLD PE=1 SV=2
					P41091	2	EIF2S3	1.066	0.805186	0.0922074	0.0941038	Eukaryotic translation initiation factor 2 subunit 3 OS=Homo sapiens OX=9606 GN=EIF2S3 PE=1 SV=3
					O00217	2	NDUFS8	1.066	0.806951	0.0922074	0.093153	NADH dehydrogenase [ubiquinone] iron-sulfur protein 8, mitochondrial OS=Homo sapiens OX=9606 GN=NDUFS8 PE=1 SV=1
					P17987	8	TCP1	1.065	0.503304	0.0908534	0.29817	T-complex protein 1 subunit alpha OS=Homo sapiens OX=9606 GN=TCP1 PE=1 SV=1
					P00387	6	CYB5R3	1.065	0.0676293	0.0908534	1.16986	NADH-cytochrome b5 reductase 3 OS=Homo sapiens OX=9606 GN=CYB5R3 PE=1 SV=3
					Q9NVT9	6	ARMC1	1.065	0.440266	0.0908534	0.356285	Armadillo repeat-containing protein 1 OS=Homo sapiens OX=9606 GN=ARMC1 PE=1 SV=1
					P40939	6	HADHA	1.065	0.958327	0.0908534	0.0184865	Trifunctional enzyme subunit alpha, mitochondrial OS=Homo sapiens OX=9606 GN=HADHA PE=1 SV=2
					Q86UX7	3	FERMT3	1.064	0.405986	0.0894982	0.391489	Fermitin family homolog 3 OS=Homo sapiens OX=9606 GN=FERMT3 PE=1 SV=1
					Q13576	9	IQGAP2	1.062	0.585009	0.0867838	0.232837	Ras GTPase-activating-like protein IQGAP2 OS=Homo sapiens OX=9606 GN=IQGAP2 PE=1 SV=4
					P28288	8	ABCD3	1.062	0.324118	0.0867838	0.489297	ATP-binding cassette sub-family D member 3 OS=Homo sapiens OX=9606 GN=ABCD3 PE=1 SV=1
					Q13813	8	SPTAN1	1.062	0.62668	0.0867838	0.202954	Spectrin alpha chain, non-erythrocytic 1 OS=Homo sapiens OX=9606 GN=SPTAN1 PE=1 SV=3
					Q9Y5X3	4	SNX5	1.062	0.775442	0.0867838	0.110451	Sorting nexin-5 OS=Homo sapiens OX=9606 GN=SNX5 PE=1 SV=1
					Q16706	27	MAN2A1	1.061	0.618576	0.0854247	0.208607	Alpha-mannosidase 2 OS=Homo sapiens OX=9606 GN=MAN2A1 PE=1 SV=2
					Q8IXI2	10	RHOT1	1.06	0.582426	0.0840643	0.234759	Mitochondrial Rho GTPase 1 OS=Homo sapiens OX=9606 GN=RHOT1 PE=1 SV=2
					P31153	2	MAT2A	1.06	0.671196	0.0840643	0.173151	S-adenosylmethionine synthase isoform type-2 OS=Homo sapiens OX=9606 GN=MAT2A PE=1 SV=1
					Q9UL25	9	RAB21	1.059	0.717386	0.0827026	0.144247	Ras-related protein Rab-21 OS=Homo sapiens OX=9606 GN=RAB21 PE=1 SV=3
					O14662	7	STX16	1.059	0.504884	0.0827026	0.296808	Syntaxin-16 OS=Homo sapiens OX=9606 GN=STX16 PE=1 SV=3
					O00264	6	PGRMC1	1.059	0.349906	0.0827026	0.456048	Membrane-associated progesterone receptor component 1 OS=Homo sapiens OX=9606 GN=PGRMC1 PE=1 SV=3
					O75911	2	DHRS3	1.059	0.777362	0.0827026	0.109377	Short-chain dehydrogenase/reductase 3 OS=Homo sapiens OX=9606 GN=DHRS3 PE=1 SV=2
					P62820	5	RAB1A	1.058	0.69373	0.0813396	0.15881	Ras-related protein Rab-1A OS=Homo sapiens OX=9606 GN=RAB1A PE=1 SV=3
					P46379	4	BAG6	1.058	0.244443	0.0813396	0.611823	Large proline-rich protein BAG6 OS=Homo sapiens OX=9606 GN=BAG6 PE=1 SV=2
					P61224	2	RAP1B	1.058	0.496376	0.0813396	0.30419	Ras-related protein Rap-1b OS=Homo sapiens OX=9606 GN=RAP1B PE=1 SV=1
					O14975	7	SLC27A2	1.057	0.38585	0.0799754	0.413582	Very long-chain acyl-CoA synthetase OS=Homo sapiens OX=9606 GN=SLC27A2 PE=1 SV=2
					O15173	5	PGRMC2	1.057	0.0497021	0.0799754	1.30363	Membrane-associated progesterone receptor component 2 OS=Homo sapiens OX=9606 GN=PGRMC2 PE=1 SV=1
					Q15286	5	RAB35	1.057	0.33073	0.0799754	0.480527	Ras-related protein Rab-35 OS=Homo sapiens OX=9606 GN=RAB35 PE=1 SV=1
					Q10469	12	MGAT2	1.056	0.559568	0.0786098	0.252147	Alpha-1,6-mannosyl-glycoprotein 2-beta-N-acetylglucosaminyltransferase OS=Homo sapiens OX=9606 GN=MGAT2 PE=1 SV=1
					Q00839	4	HNRNPU	1.056	0.668449	0.0786098	0.174932	Heterogeneous nuclear ribonucleoprotein U OS=Homo sapiens OX=9606 GN=HNRNPU PE=1 SV=6
					P11498	2	PC	1.056	0.519079	0.0786098	0.284767	Pyruvate carboxylase, mitochondrial OS=Homo sapiens OX=9606 GN=PC PE=1 SV=2
					P42766	2	RPL35	1.056	0.0536275	0.0786098	1.27061	60S ribosomal protein L35 OS=Homo sapiens OX=9606 GN=RPL35 PE=1 SV=2
					Q13948	16	CUX1	1.055	0.845681	0.077243	0.0727934	Protein CASP OS=Homo sapiens OX=9606 GN=CUX1 PE=1 SV=2
					P49368	6	CCT3	1.055	0.264803	0.077243	0.577078	T-complex protein 1 subunit gamma OS=Homo sapiens OX=9606 GN=CCT3 PE=1 SV=4
					Q14749	2	GNMT	1.055	0.803238	0.077243	0.0951559	Glycine N-methyltransferase OS=Homo sapiens OX=9606 GN=GNMT PE=1 SV=3
					Q8TD22	2	SFXN5	1.055	0.883341	0.077243	0.0538718	Sideroflexin-5 OS=Homo sapiens OX=9606 GN=SFXN5 PE=1 SV=1
					Q9H6H4	2	REEP4	1.054	0.592067	0.0758749	0.227629	Receptor expression-enhancing protein 4 OS=Homo sapiens OX=9606 GN=REEP4 PE=1 SV=1
					P21796	13	VDAC1	1.053	0.410208	0.0745054	0.386996	Voltage-dependent anion-selective channel protein 1 OS=Homo sapiens OX=9606 GN=VDAC1 PE=1 SV=2
					P68366	5	TUBA4A	1.053	0.787941	0.0745054	0.103506	Tubulin alpha-4A chain OS=Homo sapiens OX=9606 GN=TUBA4A PE=1 SV=1
					P21926	2	CD9	1.053	0.6123	0.0745054	0.213036	CD9 antigen OS=Homo sapiens OX=9606 GN=CD9 PE=1 SV=4
					O60488	4	ACSL4	1.052	0.645318	0.0731347	0.190226	Long-chain-fatty-acid--CoA ligase 4 OS=Homo sapiens OX=9606 GN=ACSL4 PE=1 SV=2
					P31930	4	UQCRC1	1.052	0.710073	0.0731347	0.148697	Cytochrome b-c1 complex subunit 1, mitochondrial OS=Homo sapiens OX=9606 GN=UQCRC1 PE=1 SV=3
					O95249	3	GOSR1	1.052	0.629141	0.0731347	0.201252	Golgi SNAP receptor complex member 1 OS=Homo sapiens OX=9606 GN=GOSR1 PE=1 SV=1
					P07947	4	YES1	1.051	0.349102	0.0717627	0.457048	Tyrosine-protein kinase Yes OS=Homo sapiens OX=9606 GN=YES1 PE=1 SV=3
					P83111	3	LACTB	1.051	0.179406	0.0717627	0.746164	Serine beta-lactamase-like protein LACTB, mitochondrial OS=Homo sapiens OX=9606 GN=LACTB PE=1 SV=2
					Q9UI12	2	ATP6V1H	1.051	0.947112	0.0717627	0.0235986	V-type proton ATPase subunit H OS=Homo sapiens OX=9606 GN=ATP6V1H PE=1 SV=1
					O43909	8	EXTL3	1.05	0.581768	0.0703893	0.23525	Exostosin-like 3 OS=Homo sapiens OX=9606 GN=EXTL3 PE=1 SV=1
					Q969Q5	6	RAB24	1.05	0.401987	0.0703893	0.395788	Ras-related protein Rab-24 OS=Homo sapiens OX=9606 GN=RAB24 PE=1 SV=1
					P11766	2	ADH5	1.05	0.753532	0.0703893	0.122899	Alcohol dehydrogenase class-3 OS=Homo sapiens OX=9606 GN=ADH5 PE=1 SV=4
					O43681	4	ASNA1	1.049	0.599528	0.0690147	0.222191	ATPase ASNA1 OS=Homo sapiens OX=9606 GN=ASNA1 PE=1 SV=2
					O43808	3	SLC25A17	1.049	0.28584	0.0690147	0.543877	Peroxisomal membrane protein PMP34 OS=Homo sapiens OX=9606 GN=SLC25A17 PE=1 SV=1
					P62195	3	PSMC5	1.049	0.00656144	0.0690147	2.183	26S proteasome regulatory subunit 8 OS=Homo sapiens OX=9606 GN=PSMC5 PE=1 SV=1
					Q14498	3	RBM39	1.049	0.425865	0.0690147	0.370728	RNA-binding protein 39 OS=Homo sapiens OX=9606 GN=RBM39 PE=1 SV=2
					Q9H1C3	2	GLT8D2	1.049	0.58036	0.0690147	0.236302	Glycosyltransferase 8 domain-containing protein 2 OS=Homo sapiens OX=9606 GN=GLT8D2 PE=2 SV=1
					P33908	13	MAN1A1	1.048	0.796837	0.0676387	0.0986306	Mannosyl-oligosaccharide 1,2-alpha-mannosidase IA OS=Homo sapiens OX=9606 GN=MAN1A1 PE=1 SV=3
					O75063	8	FAM20B	1.047	0.571152	0.0662614	0.243248	Glycosaminoglycan xylosylkinase OS=Homo sapiens OX=9606 GN=FAM20B PE=1 SV=1
					Q5VSG8	3	MANEAL	1.047	0.379743	0.0662614	0.42051	Glycoprotein endo-alpha-1,2-mannosidase-like protein OS=Homo sapiens OX=9606 GN=MANEAL PE=2 SV=1
					P61160	2	ACTR2	1.047	0.141413	0.0662614	0.849511	Actin-related protein 2 OS=Homo sapiens OX=9606 GN=ACTR2 PE=1 SV=1
					P0DN79	2	CBS; LOC102724560; CBSL	1.047	0.761155	0.0662614	0.118527	Cystathionine beta-synthase-like protein OS=Homo sapiens OX=9606 GN=CBSL PE=1 SV=1
					P62937	5	PPIA	1.046	0.229902	0.0648829	0.638457	Peptidyl-prolyl cis-trans isomerase A OS=Homo sapiens OX=9606 GN=PPIA PE=1 SV=2
					Q96G23	3	CERS2	1.046	0.835477	0.0648829	0.0780655	Ceramide synthase 2 OS=Homo sapiens OX=9606 GN=CERS2 PE=1 SV=1
					Q14703	4	MBTPS1	1.044	0.56711	0.0621217	0.246332	Membrane-bound transcription factor site-1 protease OS=Homo sapiens OX=9606 GN=MBTPS1 PE=1 SV=1
					Q01081	2	U2AF1; LOC102724594; U2AF1L5	1.044	0.580406	0.0621217	0.236268	Splicing factor U2AF 35 kDa subunit OS=Homo sapiens OX=9606 GN=U2AF1 PE=1 SV=3
					P61088	3	UBE2N	1.043	0.830282	0.0607392	0.0807741	Ubiquitin-conjugating enzyme E2 N OS=Homo sapiens OX=9606 GN=UBE2N PE=1 SV=1
					O14656	2	TOR1A	1.043	0.313053	0.0607392	0.504382	Torsin-1A OS=Homo sapiens OX=9606 GN=TOR1A PE=1 SV=1
					Q6P1M0	6	SLC27A4	1.042	0.867008	0.0593553	0.0619771	Long-chain fatty acid transport protein 4 OS=Homo sapiens OX=9606 GN=SLC27A4 PE=1 SV=1
					P18031	4	PTPN1	1.042	0.130552	0.0593553	0.884218	Tyrosine-protein phosphatase non-receptor type 1 OS=Homo sapiens OX=9606 GN=PTPN1 PE=1 SV=1
					O96008	2	TOMM40	1.042	0.357401	0.0593553	0.446844	Mitochondrial import receptor subunit TOM40 homolog OS=Homo sapiens OX=9606 GN=TOMM40 PE=1 SV=1
					Q8N4A0	9	GALNT4; POC1B-GALNT4	1.041	0.241204	0.0579701	0.617615	Polypeptide N-acetylgalactosaminyltransferase 4 OS=Homo sapiens OX=9606 GN=GALNT4 PE=1 SV=2
					P61586	2	RHOA	1.041	0.31459	0.0579701	0.502255	Transforming protein RhoA OS=Homo sapiens OX=9606 GN=RHOA PE=1 SV=1
					P57729	2	RAB38	1.041	0.550996	0.0579701	0.258851	Ras-related protein Rab-38 OS=Homo sapiens OX=9606 GN=RAB38 PE=1 SV=1
					Q9UN37	2	VPS4A	1.041	0.936022	0.0579701	0.0287139	Vacuolar protein sorting-associated protein 4A OS=Homo sapiens OX=9606 GN=VPS4A PE=1 SV=1
					P30040	6	ERP29	1.04	0.645611	0.0565835	0.190029	Endoplasmic reticulum resident protein 29 OS=Homo sapiens OX=9606 GN=ERP29 PE=1 SV=4
					P13861	3	PRKAR2A	1.039	0.819469	0.0551957	0.0864673	cAMP-dependent protein kinase type II-alpha regulatory subunit OS=Homo sapiens OX=9606 GN=PRKAR2A PE=1 SV=2
					Q9H1B5	2	XYLT2	1.039	0.529246	0.0551957	0.276342	Xylosyltransferase 2 OS=Homo sapiens OX=9606 GN=XYLT2 PE=1 SV=2
					Q07021	6	C1QBP	1.038	0.916096	0.0538064	0.0380588	Complement component 1 Q subcomponent-binding protein, mitochondrial OS=Homo sapiens OX=9606 GN=C1QBP PE=1 SV=1
					P11233	2	RALA	1.038	0.732112	0.0538064	0.135422	Ras-related protein Ral-A OS=Homo sapiens OX=9606 GN=RALA PE=1 SV=1
					Q9H0T7	2	RAB17	1.037	0.581546	0.0524159	0.235416	Ras-related protein Rab-17 OS=Homo sapiens OX=9606 GN=RAB17 PE=1 SV=2
					Q6PCB7	2	SLC27A1	1.037	0.476966	0.0524159	0.321513	Long-chain fatty acid transport protein 1 OS=Homo sapiens OX=9606 GN=SLC27A1 PE=1 SV=1
					P10809	21	HSPD1	1.036	0.923708	0.051024	0.0344655	60 kDa heat shock protein, mitochondrial OS=Homo sapiens OX=9606 GN=HSPD1 PE=1 SV=2
					Q68D91	3	MBLAC2	1.036	0.810657	0.051024	0.0911629	Metallo-beta-lactamase domain-containing protein 2 OS=Homo sapiens OX=9606 GN=MBLAC2 PE=1 SV=3
					P53007	2	SLC25A1	1.036	0.482335	0.051024	0.316652	Tricarboxylate transport protein, mitochondrial OS=Homo sapiens OX=9606 GN=SLC25A1 PE=1 SV=2
					Q6IQ22	8	RAB12	1.035	0.17877	0.0496308	0.747705	Ras-related protein Rab-12 OS=Homo sapiens OX=9606 GN=RAB12 PE=1 SV=3
					Q06323	8	PSME1	1.033	0.874918	0.0468403	0.0580324	Proteasome activator complex subunit 1 OS=Homo sapiens OX=9606 GN=PSME1 PE=1 SV=1
					Q9BSY9	3	DESI2	1.033	0.35411	0.0468403	0.450862	Deubiquitinase DESI2 OS=Homo sapiens OX=9606 GN=DESI2 PE=1 SV=1
					P02787	2	TF	1.033	0.863427	0.0468403	0.0637745	Serotransferrin OS=Homo sapiens OX=9606 GN=TF PE=1 SV=3
					Q13308	2	PTK7	1.033	0.441136	0.0468403	0.355428	Inactive tyrosine-protein kinase 7 OS=Homo sapiens OX=9606 GN=PTK7 PE=1 SV=2
					Q5SGD2	5	PPM1L	1.032	0.398784	0.045443	0.399262	Protein phosphatase 1L OS=Homo sapiens OX=9606 GN=PPM1L PE=1 SV=1
					Q15365	3	PCBP1	1.032	0.605089	0.045443	0.21818	Poly(rC)-binding protein 1 OS=Homo sapiens OX=9606 GN=PCBP1 PE=1 SV=2
					P15311	3	EZR	1.032	0.658599	0.045443	0.181379	Ezrin OS=Homo sapiens OX=9606 GN=EZR PE=1 SV=4
					P56962	2	STX17	1.032	0.860463	0.045443	0.0652678	Syntaxin-17 OS=Homo sapiens OX=9606 GN=STX17 PE=1 SV=2
					P68104	6	EEF1A1	1.031	0.433823	0.0440443	0.362687	Elongation factor 1-alpha 1 OS=Homo sapiens OX=9606 GN=EEF1A1 PE=1 SV=1
					Q9H9S5	5	FKRP	1.03	0.940413	0.0426443	0.0266813	Fukutin-related protein OS=Homo sapiens OX=9606 GN=FKRP PE=1 SV=1
					P05026	4	ATP1B1	1.028	0.545473	0.0398403	0.263227	Sodium/potassium-transporting ATPase subunit beta-1 OS=Homo sapiens OX=9606 GN=ATP1B1 PE=1 SV=1
					Q8NDV1	2	ST6GALNAC3	1.028	0.51819	0.0398403	0.285511	Alpha-N-acetylgalactosaminide alpha-2,6-sialyltransferase 3 OS=Homo sapiens OX=9606 GN=ST6GALNAC3 PE=2 SV=1
					P10619	2	CTSA	1.028	0.665775	0.0398403	0.176672	Lysosomal protective protein OS=Homo sapiens OX=9606 GN=CTSA PE=1 SV=2
					Q8WVX9	6	FAR1	1.027	0.812121	0.0384362	0.0903791	Fatty acyl-CoA reductase 1 OS=Homo sapiens OX=9606 GN=FAR1 PE=1 SV=1
					P48643	4	CCT5	1.027	0.304087	0.0384362	0.517003	T-complex protein 1 subunit epsilon OS=Homo sapiens OX=9606 GN=CCT5 PE=1 SV=1
					P51687	5	SUOX	1.026	0.345948	0.0370307	0.46099	Sulfite oxidase, mitochondrial OS=Homo sapiens OX=9606 GN=SUOX PE=1 SV=2
					P51674	2	GPM6A	1.026	0.35396	0.0370307	0.451046	Neuronal membrane glycoprotein M6-a OS=Homo sapiens OX=9606 GN=GPM6A PE=1 SV=2
					P52209	3	PGD	1.025	0.544323	0.0356239	0.264143	6-phosphogluconate dehydrogenase, decarboxylating OS=Homo sapiens OX=9606 GN=PGD PE=1 SV=3
					P05067	4	APP	1.024	0.984197	0.0342157	0.00691784	Amyloid-beta A4 protein OS=Homo sapiens OX=9606 GN=APP PE=1 SV=3
					Q9HBH5	4	RDH14	1.023	0.948149	0.0328061	0.0231236	Retinol dehydrogenase 14 OS=Homo sapiens OX=9606 GN=RDH14 PE=1 SV=1
					Q13724	5	MOGS	1.022	0.638385	0.0313952	0.194917	Mannosyl-oligosaccharide glucosidase OS=Homo sapiens OX=9606 GN=MOGS PE=1 SV=5
					P42892	9	ECE1	1.021	0.514334	0.0299829	0.288755	Endothelin-converting enzyme 1 OS=Homo sapiens OX=9606 GN=ECE1 PE=1 SV=2
					P20340	6	RAB6A	1.021	0.606602	0.0299829	0.217096	Ras-related protein Rab-6A OS=Homo sapiens OX=9606 GN=RAB6A PE=1 SV=3
					P06732	6	CKM	1.02	0.972288	0.0285692	0.0122053	Creatine kinase M-type OS=Homo sapiens OX=9606 GN=CKM PE=1 SV=2
					Q9UL26	5	RAB22A	1.02	0.590934	0.0285692	0.228461	Ras-related protein Rab-22A OS=Homo sapiens OX=9606 GN=RAB22A PE=1 SV=2
					Q9H0U4	4	RAB1B	1.02	0.752554	0.0285692	0.123462	Ras-related protein Rab-1B OS=Homo sapiens OX=9606 GN=RAB1B PE=1 SV=1
					P63000	4	RAC1	1.02	0.266648	0.0285692	0.574061	Ras-related C3 botulinum toxin substrate 1 OS=Homo sapiens OX=9606 GN=RAC1 PE=1 SV=1
					Q9BQG0	2	MYBBP1A	1.02	0.379576	0.0285692	0.420701	Myb-binding protein 1A OS=Homo sapiens OX=9606 GN=MYBBP1A PE=1 SV=2
					P07237	13	P4HB	1.019	0.799246	0.0271541	0.0973195	Protein disulfide-isomerase OS=Homo sapiens OX=9606 GN=P4HB PE=1 SV=3
					P22307	7	SCP2	1.019	0.758027	0.0271541	0.120315	Non-specific lipid-transfer protein OS=Homo sapiens OX=9606 GN=SCP2 PE=1 SV=2
					Q9NUM4	2	TMEM106B	1.019	0.34596	0.0271541	0.460975	Transmembrane protein 106B OS=Homo sapiens OX=9606 GN=TMEM106B PE=1 SV=2
					P61604	4	HSPE1	1.018	0.88736	0.0257376	0.0519003	10 kDa heat shock protein, mitochondrial OS=Homo sapiens OX=9606 GN=HSPE1 PE=1 SV=2
					P17152	3	TMEM11	1.018	0.439572	0.0257376	0.35697	Transmembrane protein 11, mitochondrial OS=Homo sapiens OX=9606 GN=TMEM11 PE=1 SV=1
					P46782	4	RPS5	1.017	0.508793	0.0243197	0.293459	40S ribosomal protein S5 OS=Homo sapiens OX=9606 GN=RPS5 PE=1 SV=4
					Q96QD8	4	SLC38A2	1.017	0.949288	0.0243197	0.0226022	Sodium-coupled neutral amino acid transporter 2 OS=Homo sapiens OX=9606 GN=SLC38A2 PE=1 SV=2
					Q9NV92	2	NDFIP2	1.017	0.707922	0.0243197	0.150014	NEDD4 family-interacting protein 2 OS=Homo sapiens OX=9606 GN=NDFIP2 PE=1 SV=2
					Q13085	11	ACACA	1.016	0.136669	0.0229004	0.864329	Acetyl-CoA carboxylase 1 OS=Homo sapiens OX=9606 GN=ACACA PE=1 SV=2
					Q8N5K1	6	CISD2	1.016	0.395	0.0229004	0.403403	CDGSH iron-sulfur domain-containing protein 2 OS=Homo sapiens OX=9606 GN=CISD2 PE=1 SV=1
					Q10472	7	GALNT1	1.015	0.534922	0.0214797	0.271709	Polypeptide N-acetylgalactosaminyltransferase 1 OS=Homo sapiens OX=9606 GN=GALNT1 PE=1 SV=1
					P50416	5	CPT1A	1.014	0.493403	0.0200577	0.306799	Carnitine O-palmitoyltransferase 1, liver isoform OS=Homo sapiens OX=9606 GN=CPT1A PE=1 SV=2
					P51659	17	HSD17B4	1.013	0.620972	0.0186342	0.206928	Peroxisomal multifunctional enzyme type 2 OS=Homo sapiens OX=9606 GN=HSD17B4 PE=1 SV=3
					Q7Z2K6	2	ERMP1	1.013	0.131733	0.0186342	0.880306	Endoplasmic reticulum metallopeptidase 1 OS=Homo sapiens OX=9606 GN=ERMP1 PE=1 SV=2
					Q969H8	2	C19orf10; MYDGF	1.012	0.55364	0.0172093	0.256772	Myeloid-derived growth factor OS=Homo sapiens OX=9606 GN=MYDGF PE=1 SV=1
					Q9NZ01	6	TECR	1.011	0.659644	0.015783	0.18069	Very-long-chain enoyl-CoA reductase OS=Homo sapiens OX=9606 GN=TECR PE=1 SV=1
					Q13510	2	ASAH1	1.011	0.739355	0.015783	0.131147	Acid ceramidase OS=Homo sapiens OX=9606 GN=ASAH1 PE=1 SV=5
					Q9UK23	3	NAGPA	1.009	0.676923	0.0129262	0.169461	N-acetylglucosamine-1-phosphodiester alpha-N-acetylglucosaminidase OS=Homo sapiens OX=9606 GN=NAGPA PE=1 SV=2
					Q8NDZ4	14	C3orf58	1.008	0.957357	0.0114956	0.0189259	Deleted in autism protein 1 OS=Homo sapiens OX=9606 GN=C3orf58 PE=1 SV=1
					P26572	11	MGAT1	1.006	0.741185	0.00863031	0.130073	Alpha-1,3-mannosyl-glycoprotein 2-beta-N-acetylglucosaminyltransferase OS=Homo sapiens OX=9606 GN=MGAT1 PE=1 SV=2
					Q9BXB4	4	OSBPL11	1.006	0.779828	0.00863031	0.108001	Oxysterol-binding protein-related protein 11 OS=Homo sapiens OX=9606 GN=OSBPL11 PE=1 SV=2
					P48739	2	PITPNB	1.006	0.948631	0.00863031	0.0229028	Phosphatidylinositol transfer protein beta isoform OS=Homo sapiens OX=9606 GN=PITPNB PE=1 SV=2
					P13639	18	EEF2	1.005	0.932866	0.0071955	0.0301805	Elongation factor 2 OS=Homo sapiens OX=9606 GN=EEF2 PE=1 SV=4
					Q86VP6	9	CAND1	1.005	0.671379	0.0071955	0.173032	Cullin-associated NEDD8-dissociated protein 1 OS=Homo sapiens OX=9606 GN=CAND1 PE=1 SV=2
					Q13838	3	DDX39B	1.005	0.919164	0.0071955	0.0366069	Spliceosome RNA helicase DDX39B OS=Homo sapiens OX=9606 GN=DDX39B PE=1 SV=1
					P07954	2	FH	1.005	0.888777	0.0071955	0.0512072	Fumarate hydratase, mitochondrial OS=Homo sapiens OX=9606 GN=FH PE=1 SV=3
					Q96IU4	2	ABHD14B	1.005	0.424582	0.0071955	0.372038	Protein ABHD14B OS=Homo sapiens OX=9606 GN=ABHD14B PE=1 SV=1
					Q9NX62	12	IMPAD1	1.004	0.510397	0.00575927	0.292092	Inositol monophosphatase 3 OS=Homo sapiens OX=9606 GN=IMPAD1 PE=1 SV=1
					P01024	3	C3	1.003	0.436652	0.00432161	0.359865	Complement C3 OS=Homo sapiens OX=9606 GN=C3 PE=1 SV=2
					O75352	2	MPDU1	1.003	0.393919	0.00432161	0.404593	Mannose-P-dolichol utilization defect 1 protein OS=Homo sapiens OX=9606 GN=MPDU1 PE=1 SV=2
					Q5SRI9	5	MANEA	1.002	0.933169	0.00288251	0.0300398	Glycoprotein endo-alpha-1,2-mannosidase OS=Homo sapiens OX=9606 GN=MANEA PE=1 SV=1
					P28331	4	NDUFS1	1.002	0.726594	0.00288251	0.138708	NADH-ubiquinone oxidoreductase 75 kDa subunit, mitochondrial OS=Homo sapiens OX=9606 GN=NDUFS1 PE=1 SV=3
					O43505	7	B3GNT1; B4GAT1	1	0.608778	0	0.215541	Beta-1,4-glucuronyltransferase 1 OS=Homo sapiens OX=9606 GN=B4GAT1 PE=1 SV=1
					Q14165	5	MLEC	1	0.551789	0	0.258227	Malectin OS=Homo sapiens OX=9606 GN=MLEC PE=1 SV=1
					Q9BXS5	8	AP1M1	0.999	0.307502	-0.00144342	0.512152	AP-1 complex subunit mu-1 OS=Homo sapiens OX=9606 GN=AP1M1 PE=1 SV=3
					P49638	4	TTPA	0.999	0.605285	-0.00144342	0.21804	Alpha-tocopherol transfer protein OS=Homo sapiens OX=9606 GN=TTPA PE=1 SV=1
					Q16891	3	IMMT	0.999	0.630859	-0.00144342	0.200068	MICOS complex subunit MIC60 OS=Homo sapiens OX=9606 GN=IMMT PE=1 SV=1
					Q96FZ7	2	CHMP6	0.998	0.885471	-0.00288828	0.0528258	Charged multivesicular body protein 6 OS=Homo sapiens OX=9606 GN=CHMP6 PE=1 SV=3
					Q10471	20	GALNT2	0.997	0.243934	-0.00433459	0.612727	Polypeptide N-acetylgalactosaminyltransferase 2 OS=Homo sapiens OX=9606 GN=GALNT2 PE=1 SV=1
					P18669	4	PGAM1; LOC643576	0.995	0.544325	-0.00723157	0.264142	Phosphoglycerate mutase 1 OS=Homo sapiens OX=9606 GN=PGAM1 PE=1 SV=2
					Q86T03	2	TMEM55B; PIP4P1	0.995	0.528245	-0.00723157	0.277165	Type 1 phosphatidylinositol 4,5-bisphosphate 4-phosphatase OS=Homo sapiens OX=9606 GN=PIP4P1 PE=1 SV=1
					P60842	6	EIF4A1	0.994	0.901023	-0.00868224	0.0452641	Eukaryotic initiation factor 4A-I OS=Homo sapiens OX=9606 GN=EIF4A1 PE=1 SV=1
					P08238	16	HSP90AB1	0.993	0.625162	-0.0101344	0.204007	Heat shock protein HSP 90-beta OS=Homo sapiens OX=9606 GN=HSP90AB1 PE=1 SV=4
					A2RU67	2	KIAA1467; FAM234B	0.993	0.427816	-0.0101344	0.368743	Protein FAM234B OS=Homo sapiens OX=9606 GN=FAM234B PE=1 SV=1
					Q9HBR0	2	SLC38A10	0.992	0.271243	-0.011588	0.566641	Putative sodium-coupled neutral amino acid transporter 10 OS=Homo sapiens OX=9606 GN=SLC38A10 PE=1 SV=2
					P84095	7	RHOG	0.991	0.556583	-0.013043	0.25447	Rho-related GTP-binding protein RhoG OS=Homo sapiens OX=9606 GN=RHOG PE=1 SV=1
					Q9Y673	2	ALG5	0.991	0.983139	-0.013043	0.00738516	Dolichyl-phosphate beta-glucosyltransferase OS=Homo sapiens OX=9606 GN=ALG5 PE=1 SV=1
					P22234	4	PAICS	0.99	0.878362	-0.0144996	0.0563262	Multifunctional protein ADE2 OS=Homo sapiens OX=9606 GN=PAICS PE=1 SV=3
					P61006	2	RAB8A	0.99	0.0390281	-0.0144996	1.40862	Ras-related protein Rab-8A OS=Homo sapiens OX=9606 GN=RAB8A PE=1 SV=1
					P34932	2	HSPA4	0.989	0.749486	-0.0159576	0.125237	Heat shock 70 kDa protein 4 OS=Homo sapiens OX=9606 GN=HSPA4 PE=1 SV=4
					O60701	11	UGDH	0.988	0.702332	-0.0174171	0.153458	UDP-glucose 6-dehydrogenase OS=Homo sapiens OX=9606 GN=UGDH PE=1 SV=1
					Q9Y287	5	ITM2B	0.988	0.110761	-0.0174171	0.955612	Integral membrane protein 2B OS=Homo sapiens OX=9606 GN=ITM2B PE=1 SV=1
					Q8WVQ1	12	CANT1	0.986	0.351711	-0.0203404	0.453814	Soluble calcium-activated nucleotidase 1 OS=Homo sapiens OX=9606 GN=CANT1 PE=1 SV=1
					P04424	4	ASL	0.986	0.796486	-0.0203404	0.0988217	Argininosuccinate lyase OS=Homo sapiens OX=9606 GN=ASL PE=1 SV=4
					Q8TB24	2	RIN3	0.986	0.544209	-0.0203404	0.264234	Ras and Rab interactor 3 OS=Homo sapiens OX=9606 GN=RIN3 PE=1 SV=4
					P33121	8	ACSL1	0.985	0.528238	-0.0218044	0.27717	Long-chain-fatty-acid--CoA ligase 1 OS=Homo sapiens OX=9606 GN=ACSL1 PE=1 SV=1
					P62070	2	RRAS2	0.985	0.635975	-0.0218044	0.19656	Ras-related protein R-Ras2 OS=Homo sapiens OX=9606 GN=RRAS2 PE=1 SV=1
					P00439	7	PAH	0.984	0.79001	-0.0232698	0.102367	Phenylalanine-4-hydroxylase OS=Homo sapiens OX=9606 GN=PAH PE=1 SV=1
					O60762	6	DPM1	0.984	0.67587	-0.0232698	0.170137	Dolichol-phosphate mannosyltransferase subunit 1 OS=Homo sapiens OX=9606 GN=DPM1 PE=1 SV=1
					Q8TC12	6	RDH11	0.984	0.9281	-0.0232698	0.0324052	Retinol dehydrogenase 11 OS=Homo sapiens OX=9606 GN=RDH11 PE=1 SV=2
					O43169	4	CYB5B	0.984	0.785784	-0.0232698	0.104697	Cytochrome b5 type B OS=Homo sapiens OX=9606 GN=CYB5B PE=1 SV=2
					Q8WUM4	8	PDCD6IP	0.982	0.943885	-0.0262051	0.0250809	Programmed cell death 6-interacting protein OS=Homo sapiens OX=9606 GN=PDCD6IP PE=1 SV=1
					P61204	4	ARF3	0.981	0.562775	-0.027675	0.249666	ADP-ribosylation factor 3 OS=Homo sapiens OX=9606 GN=ARF3 PE=1 SV=2
					P13797	5	PLS3	0.98	0.656391	-0.0291463	0.182838	Plastin-3 OS=Homo sapiens OX=9606 GN=PLS3 PE=1 SV=4
					Q9UMX0	2	UBQLN1	0.98	0.978439	-0.0291463	0.00946607	Ubiquilin-1 OS=Homo sapiens OX=9606 GN=UBQLN1 PE=1 SV=2
					Q16851	9	UGP2	0.978	0.295237	-0.0320936	0.529829	UTP--glucose-1-phosphate uridylyltransferase OS=Homo sapiens OX=9606 GN=UGP2 PE=1 SV=5
					P30048	5	PRDX3	0.978	0.93902	-0.0320936	0.0273251	Thioredoxin-dependent peroxide reductase, mitochondrial OS=Homo sapiens OX=9606 GN=PRDX3 PE=1 SV=3
					P07437	3	TUBB	0.978	0.454537	-0.0320936	0.342431	Tubulin beta chain OS=Homo sapiens OX=9606 GN=TUBB PE=1 SV=2
					Q14318	3	FKBP8	0.978	0.998833	-0.0320936	0.000507217	Peptidyl-prolyl cis-trans isomerase FKBP8 OS=Homo sapiens OX=9606 GN=FKBP8 PE=1 SV=2
					Q9UMX5	3	NENF	0.978	0.736893	-0.0320936	0.132595	Neudesin OS=Homo sapiens OX=9606 GN=NENF PE=1 SV=1
					P31327	37	CPS1	0.977	0.576736	-0.0335695	0.239023	Carbamoyl-phosphate synthase [ammonia], mitochondrial OS=Homo sapiens OX=9606 GN=CPS1 PE=1 SV=2
					P19367	9	HK1	0.977	0.16587	-0.0335695	0.780232	Hexokinase-1 OS=Homo sapiens OX=9606 GN=HK1 PE=1 SV=3
					Q00266	3	MAT1A	0.977	0.192397	-0.0335695	0.715801	S-adenosylmethionine synthase isoform type-1 OS=Homo sapiens OX=9606 GN=MAT1A PE=1 SV=2
					O14966	3	RAB7L1; RAB29	0.977	0.0358809	-0.0335695	1.44514	Ras-related protein Rab-7L1 OS=Homo sapiens OX=9606 GN=RAB29 PE=1 SV=1
					P11387	8	TOP1	0.976	0.93494	-0.0350469	0.0292161	DNA topoisomerase 1 OS=Homo sapiens OX=9606 GN=TOP1 PE=1 SV=2
					P07339	6	CTSD	0.976	0.512525	-0.0350469	0.290285	Cathepsin D OS=Homo sapiens OX=9606 GN=CTSD PE=1 SV=1
					O43752	5	STX6	0.976	0.944238	-0.0350469	0.0249186	Syntaxin-6 OS=Homo sapiens OX=9606 GN=STX6 PE=1 SV=1
					Q9H2V7	3	SPNS1	0.976	0.547066	-0.0350469	0.26196	Protein spinster homolog 1 OS=Homo sapiens OX=9606 GN=SPNS1 PE=1 SV=1
					Q86SF2	15	GALNT7	0.975	0.8702	-0.0365259	0.0603811	N-acetylgalactosaminyltransferase 7 OS=Homo sapiens OX=9606 GN=GALNT7 PE=1 SV=1
					Q9HCM4	4	EPB41L5	0.974	0.280787	-0.0380063	0.551623	Band 4.1-like protein 5 OS=Homo sapiens OX=9606 GN=EPB41L5 PE=1 SV=3
					Q8IV08	3	PLD3	0.974	0.661801	-0.0380063	0.179272	Phospholipase D3 OS=Homo sapiens OX=9606 GN=PLD3 PE=1 SV=1
					O75340	3	PDCD6	0.974	0.32462	-0.0380063	0.488624	Programmed cell death protein 6 OS=Homo sapiens OX=9606 GN=PDCD6 PE=1 SV=1
					Q9H8Y8	2	GORASP2	0.974	0.347536	-0.0380063	0.459	Golgi reassembly-stacking protein 2 OS=Homo sapiens OX=9606 GN=GORASP2 PE=1 SV=3
					P36551	5	CPOX	0.973	0.687188	-0.0394883	0.162925	Oxygen-dependent coproporphyrinogen-III oxidase, mitochondrial OS=Homo sapiens OX=9606 GN=CPOX PE=1 SV=3
					Q9H3U5	2	MFSD1	0.973	0.106955	-0.0394883	0.970798	Major facilitator superfamily domain-containing protein 1 OS=Homo sapiens OX=9606 GN=MFSD1 PE=2 SV=2
					P29692	2	EEF1D	0.973	0.0991424	-0.0394883	1.00374	Elongation factor 1-delta OS=Homo sapiens OX=9606 GN=EEF1D PE=1 SV=5
					Q9UKM7	10	MAN1B1	0.972	0.90488	-0.0409718	0.0434091	Endoplasmic reticulum mannosyl-oligosaccharide 1,2-alpha-mannosidase OS=Homo sapiens OX=9606 GN=MAN1B1 PE=1 SV=2
					Q5SWX8	3	C1orf27; ODR4	0.972	0.356475	-0.0409718	0.44797	Protein odr-4 homolog OS=Homo sapiens OX=9606 GN=ODR4 PE=1 SV=1
					P62191	3	PSMC1	0.972	0.290595	-0.0409718	0.536711	26S proteasome regulatory subunit 4 OS=Homo sapiens OX=9606 GN=PSMC1 PE=1 SV=1
					Q9BRX8	4	FAM213A	0.969	0.900775	-0.0454314	0.0453838	Redox-regulatory protein FAM213A OS=Homo sapiens OX=9606 GN=FAM213A PE=1 SV=3
					P50993	2	ATP1A2	0.969	0.504701	-0.0454314	0.296966	Sodium/potassium-transporting ATPase subunit alpha-2 OS=Homo sapiens OX=9606 GN=ATP1A2 PE=1 SV=1
					P07814	10	EPRS	0.967	0.372614	-0.0484122	0.428741	Bifunctional glutamate/proline--tRNA ligase OS=Homo sapiens OX=9606 GN=EPRS PE=1 SV=5
					P36871	5	PGM1	0.967	0.961068	-0.0484122	0.0172459	Phosphoglucomutase-1 OS=Homo sapiens OX=9606 GN=PGM1 PE=1 SV=3
					Q86YS6	4	RAB43	0.967	0.529952	-0.0484122	0.275763	Ras-related protein Rab-43 OS=Homo sapiens OX=9606 GN=RAB43 PE=1 SV=1
					Q6ZRP7	20	QSOX2	0.965	0.121927	-0.0513992	0.913901	Sulfhydryl oxidase 2 OS=Homo sapiens OX=9606 GN=QSOX2 PE=1 SV=3
					P51148	6	RAB5C	0.965	0.355627	-0.0513992	0.449005	Ras-related protein Rab-5C OS=Homo sapiens OX=9606 GN=RAB5C PE=1 SV=2
					Q96BM9	3	ARL8A	0.965	0.795507	-0.0513992	0.0993557	ADP-ribosylation factor-like protein 8A OS=Homo sapiens OX=9606 GN=ARL8A PE=1 SV=1
					Q13885	3	TUBB2A	0.964	0.709213	-0.0528949	0.149223	Tubulin beta-2A chain OS=Homo sapiens OX=9606 GN=TUBB2A PE=1 SV=1
					Q16394	2	EXT1	0.963	0.162424	-0.0543923	0.78935	Exostosin-1 OS=Homo sapiens OX=9606 GN=EXT1 PE=1 SV=2
					P28838	4	LAP3	0.961	0.284669	-0.0573917	0.545661	Cytosol aminopeptidase OS=Homo sapiens OX=9606 GN=LAP3 PE=1 SV=3
					Q7L2H7	2	EIF3M	0.961	0.462116	-0.0573917	0.335249	Eukaryotic translation initiation factor 3 subunit M OS=Homo sapiens OX=9606 GN=EIF3M PE=1 SV=1
					Q9P2E5	9	CHPF2	0.96	0.976967	-0.0588937	0.0101202	Chondroitin sulfate glucuronyltransferase OS=Homo sapiens OX=9606 GN=CHPF2 PE=2 SV=2
					P08779	2	KRT16	0.96	0.823533	-0.0588937	0.0843192	Keratin, type I cytoskeletal 16 OS=Homo sapiens OX=9606 GN=KRT16 PE=1 SV=4
					Q9NQZ7	5	ENTPD7	0.959	0.405119	-0.0603973	0.392417	Ectonucleoside triphosphate diphosphohydrolase 7 OS=Homo sapiens OX=9606 GN=ENTPD7 PE=2 SV=1
					P09601	4	HMOX1	0.959	0.0136173	-0.0603973	1.86591	Heme oxygenase 1 OS=Homo sapiens OX=9606 GN=HMOX1 PE=1 SV=1
					Q9Y2Q5	3	LAMTOR2	0.959	0.391664	-0.0603973	0.407086	Ragulator complex protein LAMTOR2 OS=Homo sapiens OX=9606 GN=LAMTOR2 PE=1 SV=1
					P55061	2	TMBIM6	0.959	0.778296	-0.0603973	0.108855	Bax inhibitor 1 OS=Homo sapiens OX=9606 GN=TMBIM6 PE=1 SV=2
					P68400	2	CSNK2A1	0.959	0.473017	-0.0603973	0.325124	Casein kinase II subunit alpha OS=Homo sapiens OX=9606 GN=CSNK2A1 PE=1 SV=1
					Q8IUH4	9	ZDHHC13	0.958	0.493279	-0.0619024	0.306907	Palmitoyltransferase ZDHHC13 OS=Homo sapiens OX=9606 GN=ZDHHC13 PE=1 SV=3
					Q9H0V1	6	TMEM168	0.957	0.21628	-0.0634092	0.664984	Transmembrane protein 168 OS=Homo sapiens OX=9606 GN=TMEM168 PE=2 SV=2
					P07195	3	LDHB	0.957	0.0328683	-0.0634092	1.48322	L-lactate dehydrogenase B chain OS=Homo sapiens OX=9606 GN=LDHB PE=1 SV=2
					P36957	2	DLST	0.957	0.989739	-0.0634092	0.00447919	Dihydrolipoyllysine-residue succinyltransferase component of 2-oxoglutarate dehydrogenase complex, mitochondrial OS=Homo sapiens OX=9606 GN=DLST PE=1 SV=4
					P51151	7	RAB9A	0.954	0.282668	-0.0679388	0.548723	Ras-related protein Rab-9A OS=Homo sapiens OX=9606 GN=RAB9A PE=1 SV=1
					P56937	3	HSD17B7	0.953	0.163817	-0.0694519	0.78564	3-keto-steroid reductase OS=Homo sapiens OX=9606 GN=HSD17B7 PE=1 SV=1
					Q9Y277	6	VDAC3	0.952	0.735039	-0.0709665	0.13369	Voltage-dependent anion-selective channel protein 3 OS=Homo sapiens OX=9606 GN=VDAC3 PE=1 SV=1
					P21291	3	CSRP1	0.952	0.940038	-0.0709665	0.0268545	Cysteine and glycine-rich protein 1 OS=Homo sapiens OX=9606 GN=CSRP1 PE=1 SV=3
					O43462	3	MBTPS2	0.949	0.321212	-0.07552	0.493208	Membrane-bound transcription factor site-2 protease OS=Homo sapiens OX=9606 GN=MBTPS2 PE=1 SV=1
					Q15738	11	NSDHL	0.944	0.797127	-0.0831412	0.0984724	Sterol-4-alpha-carboxylate 3-dehydrogenase, decarboxylating OS=Homo sapiens OX=9606 GN=NSDHL PE=1 SV=2
					P01130	6	LDLR	0.943	0.253866	-0.0846703	0.595396	Low-density lipoprotein receptor OS=Homo sapiens OX=9606 GN=LDLR PE=1 SV=1
					Q8NCW6	3	GALNT11	0.943	0.347688	-0.0846703	0.458811	Polypeptide N-acetylgalactosaminyltransferase 11 OS=Homo sapiens OX=9606 GN=GALNT11 PE=1 SV=2
					P08574	3	CYC1	0.943	0.9341	-0.0846703	0.0296066	Cytochrome c1, heme protein, mitochondrial OS=Homo sapiens OX=9606 GN=CYC1 PE=1 SV=3
					P55060	3	CSE1L	0.941	0.805802	-0.0877334	0.0937714	Exportin-2 OS=Homo sapiens OX=9606 GN=CSE1L PE=1 SV=3
					Q6IAN0	3	DHRS7B	0.941	0.214204	-0.0877334	0.669172	Dehydrogenase/reductase SDR family member 7B OS=Homo sapiens OX=9606 GN=DHRS7B PE=1 SV=2
					Q13263	2	TRIM28	0.941	0.788383	-0.0877334	0.103263	Transcription intermediary factor 1-beta OS=Homo sapiens OX=9606 GN=TRIM28 PE=1 SV=5
					Q9H3N1	7	TMX1	0.939	0.656851	-0.0908029	0.182533	Thioredoxin-related transmembrane protein 1 OS=Homo sapiens OX=9606 GN=TMX1 PE=1 SV=1
					P61020	4	RAB5B	0.937	0.983633	-0.093879	0.00716696	Ras-related protein Rab-5B OS=Homo sapiens OX=9606 GN=RAB5B PE=1 SV=1
					Q9UHJ9	2	PGAP2	0.936	0.336872	-0.0954196	0.472535	Post-GPI attachment to proteins factor 2 OS=Homo sapiens OX=9606 GN=PGAP2 PE=1 SV=2
					Q8WWB7	2	C1orf85; GLMP	0.936	0.994543	-0.0954196	0.00237643	Glycosylated lysosomal membrane protein OS=Homo sapiens OX=9606 GN=GLMP PE=1 SV=1
					P62333	6	PSMC6	0.934	0.466129	-0.0985055	0.331494	26S proteasome regulatory subunit 10B OS=Homo sapiens OX=9606 GN=PSMC6 PE=1 SV=1
					Q5QNW6	2	HIST2H2BF	0.934	0.780257	-0.0985055	0.107762	Histone H2B type 2-F OS=Homo sapiens OX=9606 GN=HIST2H2BF PE=1 SV=3
					P43490	7	NAMPT	0.933	0.382968	-0.100051	0.416838	Nicotinamide phosphoribosyltransferase OS=Homo sapiens OX=9606 GN=NAMPT PE=1 SV=1
					Q9NVI7	3	ATAD3A	0.933	0.701279	-0.100051	0.154109	ATPase family AAA domain-containing protein 3A OS=Homo sapiens OX=9606 GN=ATAD3A PE=1 SV=2
					P18433	3		0.933	0.114195	-0.100051	0.942351	Receptor-type tyrosine-protein phosphatase alpha OS=Homo sapiens OX=9606 GN=PTPRA PE=1 SV=3
					P54709	6	ATP1B3	0.931	0.410212	-0.103147	0.386992	Sodium/potassium-transporting ATPase subunit beta-3 OS=Homo sapiens OX=9606 GN=ATP1B3 PE=1 SV=1
					Q99735	2	MGST2	0.931	0.566261	-0.103147	0.246983	Microsomal glutathione S-transferase 2 OS=Homo sapiens OX=9606 GN=MGST2 PE=1 SV=1
					P12956	3	XRCC6	0.927	0.176993	-0.109359	0.752044	X-ray repair cross-complementing protein 6 OS=Homo sapiens OX=9606 GN=XRCC6 PE=1 SV=2
					Q6UX53	2	METTL7B	0.924	0.984855	-0.114035	0.00662785	Methyltransferase-like protein 7B OS=Homo sapiens OX=9606 GN=METTL7B PE=1 SV=2
					Q587I9	3	SFT2D3	0.923	0.618137	-0.115597	0.208915	Vesicle transport protein SFT2C OS=Homo sapiens OX=9606 GN=SFT2D3 PE=2 SV=1
					P14625	21	HSP90B1	0.922	0.455626	-0.117161	0.341391	Endoplasmin OS=Homo sapiens OX=9606 GN=HSP90B1 PE=1 SV=1
					P31512	3	FMO4	0.922	0.47656	-0.117161	0.321883	Dimethylaniline monooxygenase [N-oxide-forming] 4 OS=Homo sapiens OX=9606 GN=FMO4 PE=1 SV=3
					Q13586	2	STIM1	0.922	0.477856	-0.117161	0.320703	Stromal interaction molecule 1 OS=Homo sapiens OX=9606 GN=STIM1 PE=1 SV=3
					Q14789	107	GOLGB1	0.92	0.343285	-0.120294	0.464345	Golgin subfamily B member 1 OS=Homo sapiens OX=9606 GN=GOLGB1 PE=1 SV=2
					Q9H4I3	4	TRABD	0.92	0.733973	-0.120294	0.13432	TraB domain-containing protein OS=Homo sapiens OX=9606 GN=TRABD PE=1 SV=1
					Q9HCU5	3	PREB	0.92	0.421962	-0.120294	0.374727	Prolactin regulatory element-binding protein OS=Homo sapiens OX=9606 GN=PREB PE=1 SV=2
					Q14444	2	CAPRIN1	0.919	0.571437	-0.121863	0.243032	Caprin-1 OS=Homo sapiens OX=9606 GN=CAPRIN1 PE=1 SV=2
					P30519	4	HMOX2	0.918	0.405959	-0.123434	0.391518	Heme oxygenase 2 OS=Homo sapiens OX=9606 GN=HMOX2 PE=1 SV=2
					P13647	4	KRT5	0.918	0.800482	-0.123434	0.0966487	Keratin, type II cytoskeletal 5 OS=Homo sapiens OX=9606 GN=KRT5 PE=1 SV=3
					P55735	3	SEC13	0.918	0.962044	-0.123434	0.0168052	Protein SEC13 homolog OS=Homo sapiens OX=9606 GN=SEC13 PE=1 SV=3
					P98172	3	EFNB1	0.917	0.459925	-0.125006	0.337313	Ephrin-B1 OS=Homo sapiens OX=9606 GN=EFNB1 PE=1 SV=1
					Q14739	7	LBR	0.916	0.561639	-0.12658	0.250543	Lamin-B receptor OS=Homo sapiens OX=9606 GN=LBR PE=1 SV=2
					O96005	3	CLPTM1	0.916	0.348943	-0.12658	0.457245	Cleft lip and palate transmembrane protein 1 OS=Homo sapiens OX=9606 GN=CLPTM1 PE=1 SV=1
					Q0GE19	2		0.916	0.188088	-0.12658	0.725639	Sodium/bile acid cotransporter 7 OS=Homo sapiens OX=9606 GN=SLC10A7 PE=1 SV=2
					P13667	9	PDIA4	0.913	0.176189	-0.131313	0.754022	Protein disulfide-isomerase A4 OS=Homo sapiens OX=9606 GN=PDIA4 PE=1 SV=2
					P07948	3	LYN	0.912	0.774193	-0.132894	0.111151	Tyrosine-protein kinase Lyn OS=Homo sapiens OX=9606 GN=LYN PE=1 SV=3
					Q9BYC5	7	FUT8	0.908	0.755431	-0.139236	0.121805	Alpha-(1,6)-fucosyltransferase OS=Homo sapiens OX=9606 GN=FUT8 PE=1 SV=2
					Q8TB96	2	ITFG1	0.908	0.594398	-0.139236	0.225923	T-cell immunomodulatory protein OS=Homo sapiens OX=9606 GN=ITFG1 PE=1 SV=1
					Q96MW5	2	COG8	0.908	0.219758	-0.139236	0.658055	Conserved oligomeric Golgi complex subunit 8 OS=Homo sapiens OX=9606 GN=COG8 PE=1 SV=2
					Q9NVH1	5	DNAJC11	0.907	0.0122032	-0.140826	1.91353	DnaJ homolog subfamily C member 11 OS=Homo sapiens OX=9606 GN=DNAJC11 PE=1 SV=2
					P00966	14	ASS1	0.904	0.88201	-0.145605	0.0545263	Argininosuccinate synthase OS=Homo sapiens OX=9606 GN=ASS1 PE=1 SV=2
					Q9NTJ5	13	SACM1L	0.904	0.00636583	-0.145605	2.19614	Phosphatidylinositide phosphatase SAC1 OS=Homo sapiens OX=9606 GN=SACM1L PE=1 SV=2
					P28472	2	GABRB3	0.903	0.340508	-0.147202	0.467873	Gamma-aminobutyric acid receptor subunit beta-3 OS=Homo sapiens OX=9606 GN=GABRB3 PE=1 SV=1
					Q8NCL4	3	GALNT6	0.901	0.793158	-0.150401	0.10064	Polypeptide N-acetylgalactosaminyltransferase 6 OS=Homo sapiens OX=9606 GN=GALNT6 PE=2 SV=2
					Q13200	3	PSMD2	0.901	0.00142783	-0.150401	2.84532	26S proteasome non-ATPase regulatory subunit 2 OS=Homo sapiens OX=9606 GN=PSMD2 PE=1 SV=3
					Q8IUH5	4	ZDHHC17	0.898	0.432821	-0.155213	0.363692	Palmitoyltransferase ZDHHC17 OS=Homo sapiens OX=9606 GN=ZDHHC17 PE=1 SV=2
					Q96JB2	3	COG3	0.898	0.369868	-0.155213	0.431953	Conserved oligomeric Golgi complex subunit 3 OS=Homo sapiens OX=9606 GN=COG3 PE=1 SV=3
					P09874	14	PARP1	0.894	0.173999	-0.161653	0.759453	Poly [ADP-ribose] polymerase 1 OS=Homo sapiens OX=9606 GN=PARP1 PE=1 SV=4
					Q6DD88	7	ATL3	0.893	0.759026	-0.163268	0.119743	Atlastin-3 OS=Homo sapiens OX=9606 GN=ATL3 PE=1 SV=1
					P62834	2	RAP1A	0.892	0.201366	-0.164884	0.696013	Ras-related protein Rap-1A OS=Homo sapiens OX=9606 GN=RAP1A PE=1 SV=1
					Q96S52	2	PIGS	0.892	0.209283	-0.164884	0.679265	GPI transamidase component PIG-S OS=Homo sapiens OX=9606 GN=PIGS PE=1 SV=3
					P61019	12	RAB2A	0.891	0.13367	-0.166503	0.873967	Ras-related protein Rab-2A OS=Homo sapiens OX=9606 GN=RAB2A PE=1 SV=1
					P62269	4	RPS18	0.891	0.276088	-0.166503	0.558953	40S ribosomal protein S18 OS=Homo sapiens OX=9606 GN=RPS18 PE=1 SV=3
					Q9NXW2	2	DNAJB12	0.891	0.403645	-0.166503	0.394	DnaJ homolog subfamily B member 12 OS=Homo sapiens OX=9606 GN=DNAJB12 PE=1 SV=4
					Q9H9E3	4	COG4	0.89	0.198254	-0.168123	0.702779	Conserved oligomeric Golgi complex subunit 4 OS=Homo sapiens OX=9606 GN=COG4 PE=1 SV=3
					Q96CS3	11	FAF2	0.888	0.159126	-0.171368	0.798259	FAS-associated factor 2 OS=Homo sapiens OX=9606 GN=FAF2 PE=1 SV=2
					Q6UWP7	5	LCLAT1	0.888	0.731034	-0.171368	0.136063	Lysocardiolipin acyltransferase 1 OS=Homo sapiens OX=9606 GN=LCLAT1 PE=1 SV=1
					Q9GZM5	4	YIPF3	0.888	0.951889	-0.171368	0.0214138	Protein YIPF3 OS=Homo sapiens OX=9606 GN=YIPF3 PE=1 SV=1
					O00116	12	AGPS	0.886	0.270017	-0.174621	0.568608	Alkyldihydroxyacetonephosphate synthase, peroxisomal OS=Homo sapiens OX=9606 GN=AGPS PE=1 SV=1
					P22083	2	FUT4	0.879	0.411663	-0.186065	0.385459	Alpha-(1,3)-fucosyltransferase 4 OS=Homo sapiens OX=9606 GN=FUT4 PE=2 SV=3
					P49327	4	FASN	0.876	0.137512	-0.190997	0.861658	Fatty acid synthase OS=Homo sapiens OX=9606 GN=FASN PE=1 SV=3
					Q01740	2	FMO1	0.876	0.658501	-0.190997	0.181443	Dimethylaniline monooxygenase [N-oxide-forming] 1 OS=Homo sapiens OX=9606 GN=FMO1 PE=1 SV=3
					Q99808	2	SLC29A1	0.876	0.800296	-0.190997	0.0967496	Equilibrative nucleoside transporter 1 OS=Homo sapiens OX=9606 GN=SLC29A1 PE=1 SV=3
					P13645	21	KRT10	0.875	0.750915	-0.192645	0.124409	Keratin, type I cytoskeletal 10 OS=Homo sapiens OX=9606 GN=KRT10 PE=1 SV=6
					P48449	6	LSS	0.872	0.0362123	-0.1976	1.44114	Lanosterol synthase OS=Homo sapiens OX=9606 GN=LSS PE=1 SV=1
					P04040	3	CAT	0.872	0.184719	-0.1976	0.733489	Catalase OS=Homo sapiens OX=9606 GN=CAT PE=1 SV=3
					Q9C0E8	3	KIAA1715; LNPK	0.871	0.589418	-0.199255	0.229577	Endoplasmic reticulum junction formation protein lunapark OS=Homo sapiens OX=9606 GN=LNPK PE=1 SV=2
					Q7L576	6	CYFIP1	0.869	0.276204	-0.202572	0.55877	Cytoplasmic FMR1-interacting protein 1 OS=Homo sapiens OX=9606 GN=CYFIP1 PE=1 SV=1
					Q96JB5	2	CDK5RAP3	0.868	0.483118	-0.204233	0.315947	CDK5 regulatory subunit-associated protein 3 OS=Homo sapiens OX=9606 GN=CDK5RAP3 PE=1 SV=2
					Q8NBZ7	5	UXS1	0.867	0.536855	-0.205896	0.270143	UDP-glucuronic acid decarboxylase 1 OS=Homo sapiens OX=9606 GN=UXS1 PE=1 SV=1
					Q5JTV8	3	TOR1AIP1	0.867	0.0115683	-0.205896	1.93673	Torsin-1A-interacting protein 1 OS=Homo sapiens OX=9606 GN=TOR1AIP1 PE=1 SV=2
					Q9NZC7	3	WWOX	0.86	0.856737	-0.217591	0.0671524	WW domain-containing oxidoreductase OS=Homo sapiens OX=9606 GN=WWOX PE=1 SV=1
					O15118	6	NPC1	0.859	0.121307	-0.21927	0.916113	NPC intracellular cholesterol transporter 1 OS=Homo sapiens OX=9606 GN=NPC1 PE=1 SV=2
					Q8NBM4	2	UBAC2	0.858	0.0143631	-0.22095	1.84275	Ubiquitin-associated domain-containing protein 2 OS=Homo sapiens OX=9606 GN=UBAC2 PE=1 SV=1
					Q9NV96	3	TMEM30A	0.853	0.121909	-0.229382	0.913963	Cell cycle control protein 50A OS=Homo sapiens OX=9606 GN=TMEM30A PE=1 SV=1
					Q9BSR8	2	YIPF4	0.853	0.0726872	-0.229382	1.13854	Protein YIPF4 OS=Homo sapiens OX=9606 GN=YIPF4 PE=1 SV=1
					P14854	2	COX6B1	0.853	0.346032	-0.229382	0.460884	Cytochrome c oxidase subunit 6B1 OS=Homo sapiens OX=9606 GN=COX6B1 PE=1 SV=2
					Q8N766	10	EMC1	0.852	0.531074	-0.231075	0.274845	ER membrane protein complex subunit 1 OS=Homo sapiens OX=9606 GN=EMC1 PE=1 SV=1
					O14880	3	MGST3	0.851	0.11195	-0.232769	0.950977	Microsomal glutathione S-transferase 3 OS=Homo sapiens OX=9606 GN=MGST3 PE=1 SV=1
					P55072	26	VCP	0.849	0.0823485	-0.236164	1.08434	Transitional endoplasmic reticulum ATPase OS=Homo sapiens OX=9606 GN=VCP PE=1 SV=4
					Q9NRZ5	2	AGPAT4	0.848	0.234853	-0.237864	0.629204	1-acyl-sn-glycerol-3-phosphate acyltransferase delta OS=Homo sapiens OX=9606 GN=AGPAT4 PE=1 SV=1
					P68032	3	ACTC1	0.844	0.0527234	-0.244685	1.278	Actin, alpha cardiac muscle 1 OS=Homo sapiens OX=9606 GN=ACTC1 PE=1 SV=1
					Q7Z6L1	3	TECPR1	0.844	0.702189	-0.244685	0.153546	Tectonin beta-propeller repeat-containing protein 1 OS=Homo sapiens OX=9606 GN=TECPR1 PE=1 SV=1
					Q8WZ42	2	TTN	0.844	0.608185	-0.244685	0.215964	Titin OS=Homo sapiens OX=9606 GN=TTN PE=1 SV=4
					Q9Y5M8	14	SRPRB	0.843	0.0396167	-0.246395	1.40212	Signal recognition particle receptor subunit beta OS=Homo sapiens OX=9606 GN=SRPRB PE=1 SV=3
					Q16864	2	ATP6V1F	0.84	0.0328766	-0.251539	1.48311	V-type proton ATPase subunit F OS=Homo sapiens OX=9606 GN=ATP6V1F PE=1 SV=2
					Q9H1Y0	2	ATG5	0.84	0.752088	-0.251539	0.123731	Autophagy protein 5 OS=Homo sapiens OX=9606 GN=ATG5 PE=1 SV=2
					Q9UBQ6	4	EXTL2	0.839	0.713768	-0.253257	0.146443	Exostosin-like 2 OS=Homo sapiens OX=9606 GN=EXTL2 PE=1 SV=1
					P21964	11	COMT	0.838	0.00323787	-0.254978	2.48974	Catechol O-methyltransferase OS=Homo sapiens OX=9606 GN=COMT PE=1 SV=2
					Q14746	3	COG2	0.838	0.0805483	-0.254978	1.09394	Conserved oligomeric Golgi complex subunit 2 OS=Homo sapiens OX=9606 GN=COG2 PE=1 SV=1
					Q8NBS9	5	TXNDC5	0.836	0.274543	-0.258425	0.56139	Thioredoxin domain-containing protein 5 OS=Homo sapiens OX=9606 GN=TXNDC5 PE=1 SV=2
					P51580	3	TPMT	0.833	0.978878	-0.263612	0.00927152	Thiopurine S-methyltransferase OS=Homo sapiens OX=9606 GN=TPMT PE=1 SV=1
					P55145	3	MANF	0.83	0.0472221	-0.268817	1.32585	Mesencephalic astrocyte-derived neurotrophic factor OS=Homo sapiens OX=9606 GN=MANF PE=1 SV=3
					Q5T9L3	3	WLS	0.829	0.0375526	-0.270556	1.42536	Protein wntless homolog OS=Homo sapiens OX=9606 GN=WLS PE=1 SV=2
					P51153	2	RAB13	0.827	0.261294	-0.274041	0.582871	Ras-related protein Rab-13 OS=Homo sapiens OX=9606 GN=RAB13 PE=1 SV=1
					P18085	3	ARF4	0.824	0.178341	-0.279284	0.748748	ADP-ribosylation factor 4 OS=Homo sapiens OX=9606 GN=ARF4 PE=1 SV=3
					P42167	7	TMPO	0.819	0.0517266	-0.288065	1.28629	Lamina-associated polypeptide 2, isoforms beta/gamma OS=Homo sapiens OX=9606 GN=TMPO PE=1 SV=2
					Q96L58	5	B3GALT6	0.819	0.0829083	-0.288065	1.0814	Beta-1,3-galactosyltransferase 6 OS=Homo sapiens OX=9606 GN=B3GALT6 PE=1 SV=2
					O43707	4	ACTN4	0.818	0.690885	-0.289827	0.160594	Alpha-actinin-4 OS=Homo sapiens OX=9606 GN=ACTN4 PE=1 SV=2
					P00480	2	OTC	0.818	0.69517	-0.289827	0.157909	Ornithine carbamoyltransferase, mitochondrial OS=Homo sapiens OX=9606 GN=OTC PE=1 SV=3
					Q9UBV7	3	B4GALT7	0.816	0.0870441	-0.293359	1.06026	Beta-1,4-galactosyltransferase 7 OS=Homo sapiens OX=9606 GN=B4GALT7 PE=1 SV=1
					P07602	8	PSAP	0.811	0.93796	-0.302226	0.0278159	Prosaposin OS=Homo sapiens OX=9606 GN=PSAP PE=1 SV=2
					Q32P28	4	LEPRE1; P3H1	0.81	0.64843	-0.304006	0.188137	Prolyl 3-hydroxylase 1 OS=Homo sapiens OX=9606 GN=P3H1 PE=1 SV=2
					Q7L211	3	ABHD13	0.808	0.856138	-0.307573	0.0674564	Protein ABHD13 OS=Homo sapiens OX=9606 GN=ABHD13 PE=2 SV=1
					Q9BTV4	6	TMEM43	0.807	0.0037826	-0.309359	2.42221	Transmembrane protein 43 OS=Homo sapiens OX=9606 GN=TMEM43 PE=1 SV=1
					Q96N66	3	MBOAT7	0.807	0.0904755	-0.309359	1.04347	Lysophospholipid acyltransferase 7 OS=Homo sapiens OX=9606 GN=MBOAT7 PE=1 SV=2
					Q8N428	7	GALNT16; GALNTL1	0.805	0.225836	-0.312939	0.646206	Polypeptide N-acetylgalactosaminyltransferase 16 OS=Homo sapiens OX=9606 GN=GALNT16 PE=1 SV=2
					P49585	4	PCYT1A	0.803	0.000509058	-0.316528	3.29323	Choline-phosphate cytidylyltransferase A OS=Homo sapiens OX=9606 GN=PCYT1A PE=1 SV=2
					Q9UHG3	6	PCYOX1	0.8	0.0104872	-0.321928	1.97934	Prenylcysteine oxidase 1 OS=Homo sapiens OX=9606 GN=PCYOX1 PE=1 SV=3
					P07686	4	HEXB	0.796	0.640618	-0.32916	0.193401	Beta-hexosaminidase subunit beta OS=Homo sapiens OX=9606 GN=HEXB PE=1 SV=3
					Q8N9F7	3	GDPD1	0.796	0.682591	-0.32916	0.165839	Lysophospholipase D GDPD1 OS=Homo sapiens OX=9606 GN=GDPD1 PE=1 SV=2
					Q969W1	2	ZDHHC16	0.791	0.0456411	-0.33825	1.34064	Palmitoyltransferase ZDHHC16 OS=Homo sapiens OX=9606 GN=ZDHHC16 PE=1 SV=1
					Q5SQN1	2	SNAP47	0.79	0.367363	-0.340075	0.434904	Synaptosomal-associated protein 47 OS=Homo sapiens OX=9606 GN=SNAP47 PE=1 SV=3
					Q6N075	7	MFSD5	0.788	0.292052	-0.343732	0.534539	Molybdate-anion transporter OS=Homo sapiens OX=9606 GN=MFSD5 PE=1 SV=2
					Q8WVC6	7	DCAKD	0.788	0.0199617	-0.343732	1.6998	Dephospho-CoA kinase domain-containing protein OS=Homo sapiens OX=9606 GN=DCAKD PE=1 SV=1
					P50395	4	GDI2	0.787	0.737605	-0.345564	0.132176	Rab GDP dissociation inhibitor beta OS=Homo sapiens OX=9606 GN=GDI2 PE=1 SV=2
					O75718	3	CRTAP	0.784	0.224227	-0.351074	0.649312	Cartilage-associated protein OS=Homo sapiens OX=9606 GN=CRTAP PE=1 SV=1
					P56589	2	PEX3	0.783	0.137183	-0.352916	0.862699	Peroxisomal biogenesis factor 3 OS=Homo sapiens OX=9606 GN=PEX3 PE=1 SV=1
					P50454	9	SERPINH1	0.773	0.00872835	-0.37146	2.05907	Serpin H1 OS=Homo sapiens OX=9606 GN=SERPINH1 PE=1 SV=2
					O94766	7	B3GAT3	0.772	0.015766	-0.373327	1.80228	Galactosylgalactosylxylosylprotein 3-beta-glucuronosyltransferase 3 OS=Homo sapiens OX=9606 GN=B3GAT3 PE=1 SV=2
					P98194	12	ATP2C1	0.77	0.553223	-0.37707	0.2571	Calcium-transporting ATPase type 2C member 1 OS=Homo sapiens OX=9606 GN=ATP2C1 PE=1 SV=3
					Q68DH5	2	LMBRD2	0.769	0.445489	-0.378944	0.351163	LMBR1 domain-containing protein 2 OS=Homo sapiens OX=9606 GN=LMBRD2 PE=1 SV=1
					Q8N4V1	2	MMGT1	0.769	0.251732	-0.378944	0.599062	Membrane magnesium transporter 1 OS=Homo sapiens OX=9606 GN=MMGT1 PE=1 SV=1
					P61619	4	SEC61A1	0.765	0.244996	-0.386468	0.610841	Protein transport protein Sec61 subunit alpha isoform 1 OS=Homo sapiens OX=9606 GN=SEC61A1 PE=1 SV=2
					Q9GZP9	2	DERL2	0.763	0.00374695	-0.390245	2.42632	Derlin-2 OS=Homo sapiens OX=9606 GN=DERL2 PE=1 SV=1
					P60900	2	PSMA6	0.756	0.853525	-0.403542	0.0687837	Proteasome subunit alpha type-6 OS=Homo sapiens OX=9606 GN=PSMA6 PE=1 SV=1
					P26368	2	U2AF2	0.755	0.121899	-0.405451	0.914	Splicing factor U2AF 65 kDa subunit OS=Homo sapiens OX=9606 GN=U2AF2 PE=1 SV=4
					Q92542	3	NCSTN	0.752	0.511835	-0.411195	0.29087	Nicastrin OS=Homo sapiens OX=9606 GN=NCSTN PE=1 SV=2
					O14681	3	EI24	0.751	0.00418669	-0.413115	2.37813	Etoposide-induced protein 2.4 homolog OS=Homo sapiens OX=9606 GN=EI24 PE=1 SV=4
					P11117	4	ACP2	0.747	0.122115	-0.42082	0.913231	Lysosomal acid phosphatase OS=Homo sapiens OX=9606 GN=ACP2 PE=1 SV=3
					Q969N2	5	PIGT	0.745	0.0589714	-0.424688	1.22936	GPI transamidase component PIG-T OS=Homo sapiens OX=9606 GN=PIGT PE=1 SV=1
					Q96FL9	3	GALNT14	0.745	0.118409	-0.424688	0.926615	Polypeptide N-acetylgalactosaminyltransferase 14 OS=Homo sapiens OX=9606 GN=GALNT14 PE=1 SV=1
					Q96KA5	2	CLPTM1L	0.745	0.0990484	-0.424688	1.00415	Cleft lip and palate transmembrane protein 1-like protein OS=Homo sapiens OX=9606 GN=CLPTM1L PE=1 SV=1
					P23141	2	CES1	0.744	0.709418	-0.426625	0.149098	Liver carboxylesterase 1 OS=Homo sapiens OX=9606 GN=CES1 PE=1 SV=2
					Q8TBA6	17	GOLGA5	0.743	0.0734673	-0.428566	1.13391	Golgin subfamily A member 5 OS=Homo sapiens OX=9606 GN=GOLGA5 PE=1 SV=3
					P35908	12	KRT2	0.741	0.801824	-0.432455	0.095921	Keratin, type II cytoskeletal 2 epidermal OS=Homo sapiens OX=9606 GN=KRT2 PE=1 SV=2
					Q15084	14	PDIA6	0.733	0.0119073	-0.448115	1.92419	Protein disulfide-isomerase A6 OS=Homo sapiens OX=9606 GN=PDIA6 PE=1 SV=1
					Q8N6T3	2	ARFGAP1	0.732	0.110886	-0.450084	0.955122	ADP-ribosylation factor GTPase-activating protein 1 OS=Homo sapiens OX=9606 GN=ARFGAP1 PE=1 SV=2
					O60613	2		0.727	0.0731017	-0.459973	1.13607	Selenoprotein F OS=Homo sapiens OX=9606 GN=SELENOF PE=1 SV=4
					Q9P2W9	2	STX18	0.723	0.00932878	-0.467932	2.03018	Syntaxin-18 OS=Homo sapiens OX=9606 GN=STX18 PE=1 SV=1
					Q15758	7	SLC1A5	0.72	0.00891699	-0.473931	2.04978	Neutral amino acid transporter B(0) OS=Homo sapiens OX=9606 GN=SLC1A5 PE=1 SV=2
					P61313	5	RPL15	0.72	0.391269	-0.473931	0.407525	60S ribosomal protein L15 OS=Homo sapiens OX=9606 GN=RPL15 PE=1 SV=2
					P27797	9	CALR	0.719	0.0521505	-0.475936	1.28274	Calreticulin OS=Homo sapiens OX=9606 GN=CALR PE=1 SV=1
					O00400	3	SLC33A1	0.718	0.0148176	-0.477944	1.82922	Acetyl-coenzyme A transporter 1 OS=Homo sapiens OX=9606 GN=SLC33A1 PE=1 SV=1
					P30825	3	SLC7A1	0.718	0.908745	-0.477944	0.0415579	High affinity cationic amino acid transporter 1 OS=Homo sapiens OX=9606 GN=SLC7A1 PE=1 SV=1
					P14927	2	UQCRB	0.716	0.991896	-0.481969	0.00353376	Cytochrome b-c1 complex subunit 7 OS=Homo sapiens OX=9606 GN=UQCRB PE=1 SV=2
					O15371	3	EIF3D	0.713	0.112998	-0.488026	0.946931	Eukaryotic translation initiation factor 3 subunit D OS=Homo sapiens OX=9606 GN=EIF3D PE=1 SV=1
					O15121	3	DEGS1	0.711	0.087055	-0.492079	1.06021	Sphingolipid delta(4)-desaturase DES1 OS=Homo sapiens OX=9606 GN=DEGS1 PE=1 SV=1
					P61923	4	COPZ1	0.707	0.025802	-0.500218	1.58835	Coatomer subunit zeta-1 OS=Homo sapiens OX=9606 GN=COPZ1 PE=1 SV=1
					A5PLL7	2	TMEM189; TMEM189-UBE2V1	0.699	0.00104899	-0.516636	2.97923	Transmembrane protein 189 OS=Homo sapiens OX=9606 GN=TMEM189 PE=1 SV=3
					Q9BRK5	10	SDF4	0.696	0.00302323	-0.522841	2.51953	45 kDa calcium-binding protein OS=Homo sapiens OX=9606 GN=SDF4 PE=1 SV=1
					P58511	2	FAM165B; SMIM11; SMIM11A; LOC102723553; SMIM11B	0.696	0.0131895	-0.522841	1.87977	Small integral membrane protein 11A OS=Homo sapiens OX=9606 GN=SMIM11A PE=2 SV=1
					Q13217	3	DNAJC3	0.694	0.00768651	-0.526992	2.11427	DnaJ homolog subfamily C member 3 OS=Homo sapiens OX=9606 GN=DNAJC3 PE=1 SV=1
					Q93063	3	EXT2	0.689	0.00124674	-0.537424	2.90422	Exostosin-2 OS=Homo sapiens OX=9606 GN=EXT2 PE=1 SV=1
					Q96AA3	3	RFT1	0.688	0.00165693	-0.53952	2.7807	Protein RFT1 homolog OS=Homo sapiens OX=9606 GN=RFT1 PE=1 SV=1
					Q9UI14	3	RABAC1	0.686	0.0809736	-0.54372	1.09166	Prenylated Rab acceptor protein 1 OS=Homo sapiens OX=9606 GN=RABAC1 PE=1 SV=1
					Q96AY3	2	FKBP10	0.682	0.0153073	-0.552156	1.8151	Peptidyl-prolyl cis-trans isomerase FKBP10 OS=Homo sapiens OX=9606 GN=FKBP10 PE=1 SV=1
					Q12981	3	BNIP1	0.678	0.080934	-0.560643	1.09187	Vesicle transport protein SEC20 OS=Homo sapiens OX=9606 GN=BNIP1 PE=1 SV=3
					O75487	3	GPC4	0.674	0.116846	-0.56918	0.932387	Glypican-4 OS=Homo sapiens OX=9606 GN=GPC4 PE=1 SV=4
					Q9Y256	2	RCE1; C11orf80	0.673	0.0445205	-0.571322	1.35144	CAAX prenyl protease 2 OS=Homo sapiens OX=9606 GN=RCE1 PE=1 SV=1
					Q86W74	3	ANKRD46	0.672	0.668346	-0.573467	0.174998	Ankyrin repeat domain-containing protein 46 OS=Homo sapiens OX=9606 GN=ANKRD46 PE=1 SV=1
					P33947	5	KDELR2	0.668	0.612327	-0.58208	0.213017	ER lumen protein-retaining receptor 2 OS=Homo sapiens OX=9606 GN=KDELR2 PE=1 SV=1
					Q9Y289	3	SLC5A6	0.666	0.0752444	-0.586406	1.12353	Sodium-dependent multivitamin transporter OS=Homo sapiens OX=9606 GN=SLC5A6 PE=2 SV=2
					Q13505	2	MTX1	0.653	0.346175	-0.614845	0.460705	Metaxin-1 OS=Homo sapiens OX=9606 GN=MTX1 PE=1 SV=3
					Q9HDC9	7	APMAP	0.652	0.000507223	-0.617056	3.2948	Adipocyte plasma membrane-associated protein OS=Homo sapiens OX=9606 GN=APMAP PE=1 SV=2
					Q9Y2B0	4	CNPY2	0.648	0.00157652	-0.625934	2.8023	Protein canopy homolog 2 OS=Homo sapiens OX=9606 GN=CNPY2 PE=1 SV=1
					P35606	10	COPB2	0.647	0.006351	-0.628162	2.19716	Coatomer subunit beta' OS=Homo sapiens OX=9606 GN=COPB2 PE=1 SV=2
					Q9Y223	5	GNE	0.645	0.00958363	-0.632629	2.01847	Bifunctional UDP-N-acetylglucosamine 2-epimerase/N-acetylmannosamine kinase OS=Homo sapiens OX=9606 GN=GNE PE=1 SV=1
					P48444	6	ARCN1	0.642	0.000210733	-0.639355	3.67627	Coatomer subunit delta OS=Homo sapiens OX=9606 GN=ARCN1 PE=1 SV=1
					Q9UBC2	2	EPS15L1	0.642	0.190433	-0.639355	0.720259	Epidermal growth factor receptor substrate 15-like 1 OS=Homo sapiens OX=9606 GN=EPS15L1 PE=1 SV=1
					Q14257	5	RCN2	0.637	0.000505465	-0.650635	3.29631	Reticulocalbin-2 OS=Homo sapiens OX=9606 GN=RCN2 PE=1 SV=1
					Q9NYU2	18	UGGT1	0.635	0.0108923	-0.655172	1.96288	UDP-glucose:glycoprotein glucosyltransferase 1 OS=Homo sapiens OX=9606 GN=UGGT1 PE=1 SV=3
					Q8IXB1	5	DNAJC10	0.634	0.00274444	-0.657445	2.56155	DnaJ homolog subfamily C member 10 OS=Homo sapiens OX=9606 GN=DNAJC10 PE=1 SV=2
					Q96K37	5	SLC35E1	0.626	0.00167556	-0.675765	2.77584	Solute carrier family 35 member E1 OS=Homo sapiens OX=9606 GN=SLC35E1 PE=1 SV=2
					P53621	13	COPA	0.624	0.505199	-0.680382	0.296537	Coatomer subunit alpha OS=Homo sapiens OX=9606 GN=COPA PE=1 SV=2
					P43003	2	SLC1A3	0.624	0.00641	-0.680382	2.19314	Excitatory amino acid transporter 1 OS=Homo sapiens OX=9606 GN=SLC1A3 PE=1 SV=1
					Q02818	14	NUCB1	0.621	0.000740586	-0.687335	3.13042	Nucleobindin-1 OS=Homo sapiens OX=9606 GN=NUCB1 PE=1 SV=4
					Q9NP72	10	RAB18	0.619	0.00218601	-0.691989	2.66035	Ras-related protein Rab-18 OS=Homo sapiens OX=9606 GN=RAB18 PE=1 SV=1
					Q3ZAQ7	2	VMA21	0.61	0.0149463	-0.713119	1.82547	Vacuolar ATPase assembly integral membrane protein VMA21 OS=Homo sapiens OX=9606 GN=VMA21 PE=1 SV=1
					Q96D05	2	C10orf35; FAM241B	0.61	0.315314	-0.713119	0.501257	Uncharacterized protein FAM241B OS=Homo sapiens OX=9606 GN=FAM241B PE=1 SV=1
					Q92643	3	PIGK	0.606	0.000702102	-0.72261	3.1536	GPI-anchor transamidase OS=Homo sapiens OX=9606 GN=PIGK PE=1 SV=2
					P51991	2	HNRNPA3	0.587	0.268923	-0.768568	0.570373	Heterogeneous nuclear ribonucleoprotein A3 OS=Homo sapiens OX=9606 GN=HNRNPA3 PE=1 SV=2
					Q9BT22	5	ALG1	0.585	0.012661	-0.773491	1.89753	Chitobiosyldiphosphodolichol beta-mannosyltransferase OS=Homo sapiens OX=9606 GN=ALG1 PE=1 SV=2
					Q8NBI6	4	XXYLT1	0.581	0.0234338	-0.78339	1.63016	Xyloside xylosyltransferase 1 OS=Homo sapiens OX=9606 GN=XXYLT1 PE=1 SV=1
					Q15293	8	RCN1	0.58	0.0011095	-0.785875	2.95487	Reticulocalbin-1 OS=Homo sapiens OX=9606 GN=RCN1 PE=1 SV=1
					O60763	3	USO1	0.578	0.0019693	-0.790859	2.70569	General vesicular transport factor p115 OS=Homo sapiens OX=9606 GN=USO1 PE=1 SV=2
					P23284	13	PPIB	0.577	0.000193253	-0.793357	3.71387	Peptidyl-prolyl cis-trans isomerase B OS=Homo sapiens OX=9606 GN=PPIB PE=1 SV=2
					Q9UBS4	6	DNAJB11	0.56	0.00240594	-0.836501	2.61871	DnaJ homolog subfamily B member 11 OS=Homo sapiens OX=9606 GN=DNAJB11 PE=1 SV=1
					Q8N2H3	2	PYROXD2	0.55	0.0321361	-0.862496	1.49301	Pyridine nucleotide-disulfide oxidoreductase domain-containing protein 2 OS=Homo sapiens OX=9606 GN=PYROXD2 PE=1 SV=2
					Q96NT0	2	CCDC115	0.537	0.00228118	-0.897006	2.64184	Coiled-coil domain-containing protein 115 OS=Homo sapiens OX=9606 GN=CCDC115 PE=1 SV=1
					Q9H490	4	PIGU	0.535	0.00402608	-0.902389	2.39512	Phosphatidylinositol glycan anchor biosynthesis class U protein OS=Homo sapiens OX=9606 GN=PIGU PE=1 SV=3
					Q8TAD4	7	SLC30A5	0.532	0.00272074	-0.910502	2.56531	Zinc transporter 5 OS=Homo sapiens OX=9606 GN=SLC30A5 PE=1 SV=1
					O00767	2	SCD	0.528	0.00103024	-0.92139	2.98706	Acyl-CoA desaturase OS=Homo sapiens OX=9606 GN=SCD PE=1 SV=2
					O60831	2	PRAF2	0.525	0.0011475	-0.929611	2.94025	PRA1 family protein 2 OS=Homo sapiens OX=9606 GN=PRAF2 PE=1 SV=1
					Q6NXT4	7	SLC30A6	0.524	0.00543135	-0.932361	2.26509	Zinc transporter 6 OS=Homo sapiens OX=9606 GN=SLC30A6 PE=1 SV=2
					Q9NRX6	3	TMEM167B	0.518	0.0596499	-0.948976	1.22439	Protein kish-B OS=Homo sapiens OX=9606 GN=TMEM167B PE=3 SV=1
					Q9NYG2	2	ZDHHC3	0.51	0.0166016	-0.971431	1.77985	Palmitoyltransferase ZDHHC3 OS=Homo sapiens OX=9606 GN=ZDHHC3 PE=1 SV=2
					P11021	24	HSPA5	0.507	0.000101121	-0.979942	3.99516	Endoplasmic reticulum chaperone BiP OS=Homo sapiens OX=9606 GN=HSPA5 PE=1 SV=2
					Q9BTX1	6	NDC1; TMEM48	0.506	0.00267426	-0.982791	2.5728	Nucleoporin NDC1 OS=Homo sapiens OX=9606 GN=NDC1 PE=1 SV=2
					Q9Y678	3	COPG1	0.499	0.00960133	-1.00289	2.01767	Coatomer subunit gamma-1 OS=Homo sapiens OX=9606 GN=COPG1 PE=1 SV=1
					O75915	5	ARL6IP5	0.498	0.0016146	-1.00578	2.79193	PRA1 family protein 3 OS=Homo sapiens OX=9606 GN=ARL6IP5 PE=1 SV=1
					P53618	9	COPB1	0.497	0.0108987	-1.00868	1.96262	Coatomer subunit beta OS=Homo sapiens OX=9606 GN=COPB1 PE=1 SV=3
					Q6UX98	2	ZDHHC24	0.486	0.000261655	-1.04097	3.58227	Probable palmitoyltransferase ZDHHC24 OS=Homo sapiens OX=9606 GN=ZDHHC24 PE=1 SV=1
					P50402	9	EMD	0.484	0.00237112	-1.04692	2.62505	Emerin OS=Homo sapiens OX=9606 GN=EMD PE=1 SV=1
					Q9NXS2	2	QPCTL	0.479	0.0102186	-1.0619	1.99061	Glutaminyl-peptide cyclotransferase-like protein OS=Homo sapiens OX=9606 GN=QPCTL PE=1 SV=2
					Q8WUY1	5	THEM6	0.473	0.000157114	-1.08009	3.80378	Protein THEM6 OS=Homo sapiens OX=9606 GN=THEM6 PE=1 SV=2
					O43852	12	CALU	0.472	0.00298755	-1.08314	2.52468	Calumenin OS=Homo sapiens OX=9606 GN=CALU PE=1 SV=2
					Q08379	11	GOLGA2	0.464	0.00874029	-1.1078	2.05847	Golgin subfamily A member 2 OS=Homo sapiens OX=9606 GN=GOLGA2 PE=1 SV=3
					Q8TED1	8	GPX8	0.459	0.0723699	-1.12343	1.14044	Probable glutathione peroxidase 8 OS=Homo sapiens OX=9606 GN=GPX8 PE=1 SV=2
					Q99942	2	RNF5	0.444	0.0174707	-1.17137	1.75769	E3 ubiquitin-protein ligase RNF5 OS=Homo sapiens OX=9606 GN=RNF5 PE=1 SV=1
					Q9Y625	2	GPC6	0.441	0.0474858	-1.18115	1.32344	Glypican-6 OS=Homo sapiens OX=9606 GN=GPC6 PE=1 SV=1
					O15155	4	BET1	0.437	0.00193424	-1.19429	2.71349	BET1 homolog OS=Homo sapiens OX=9606 GN=BET1 PE=1 SV=1
					Q8N1S5	2	SLC39A11	0.436	0.238422	-1.1976	0.622654	Zinc transporter ZIP11 OS=Homo sapiens OX=9606 GN=SLC39A11 PE=2 SV=3
					P57088	9	TMEM33	0.431	0.000488911	-1.21424	3.31077	Transmembrane protein 33 OS=Homo sapiens OX=9606 GN=TMEM33 PE=1 SV=2
					Q9HCN8	3	SDF2L1	0.428	1.25467e-05	-1.22432	4.90147	Stromal cell-derived factor 2-like protein 1 OS=Homo sapiens OX=9606 GN=SDF2L1 PE=1 SV=2
					Q8TEB9	2	RHBDD1	0.428	0.00889125	-1.22432	2.05104	Rhomboid-related protein 4 OS=Homo sapiens OX=9606 GN=RHBDD1 PE=1 SV=1
					O15144	2	ARPC2	0.428	0.796855	-1.22432	0.0986205	Actin-related protein 2/3 complex subunit 2 OS=Homo sapiens OX=9606 GN=ARPC2 PE=1 SV=1
					Q9Y3Q3	4	TMED3	0.423	0.000102573	-1.24127	3.98897	Transmembrane emp24 domain-containing protein 3 OS=Homo sapiens OX=9606 GN=TMED3 PE=1 SV=1
					Q9BS26	11	ERP44	0.416	0.00555932	-1.26534	2.25498	Endoplasmic reticulum resident protein 44 OS=Homo sapiens OX=9606 GN=ERP44 PE=1 SV=1
					P50897	4	PPT1	0.416	0.00371353	-1.26534	2.43021	Palmitoyl-protein thioesterase 1 OS=Homo sapiens OX=9606 GN=PPT1 PE=1 SV=1
					O95159	5	ZFPL1	0.413	0.000554291	-1.27579	3.25626	Zinc finger protein-like 1 OS=Homo sapiens OX=9606 GN=ZFPL1 PE=1 SV=2
					Q13613	2	MTMR1	0.41	0.0445159	-1.2863	1.35148	Myotubularin-related protein 1 OS=Homo sapiens OX=9606 GN=MTMR1 PE=1 SV=4
					Q6UW02	5	CYP20A1	0.408	6.81389e-05	-1.29336	4.1666	Cytochrome P450 20A1 OS=Homo sapiens OX=9606 GN=CYP20A1 PE=1 SV=1
					Q9Y3B3	8	TMED7; TMED7-TICAM2	0.399	0.00104863	-1.32554	2.97938	Transmembrane emp24 domain-containing protein 7 OS=Homo sapiens OX=9606 GN=TMED7 PE=1 SV=2
					P80303	11	NUCB2	0.398	0.000693506	-1.32916	3.15895	Nucleobindin-2 OS=Homo sapiens OX=9606 GN=NUCB2 PE=1 SV=3
					Q9NXE4	6	SMPD4	0.388	0.00631735	-1.36587	2.19947	Sphingomyelin phosphodiesterase 4 OS=Homo sapiens OX=9606 GN=SMPD4 PE=1 SV=3
					Q15800	2	MSMO1	0.387	0.111177	-1.36959	0.953985	Methylsterol monooxygenase 1 OS=Homo sapiens OX=9606 GN=MSMO1 PE=1 SV=1
					P01892	4	HLA-A; LOC100507703	0.382	5.76851e-05	-1.38836	4.23894	HLA class I histocompatibility antigen, A-2 alpha chain OS=Homo sapiens OX=9606 GN=HLA-A PE=1 SV=1
					Q9NRG9	10	AAAS	0.374	0.00117406	-1.41889	2.93031	Aladin OS=Homo sapiens OX=9606 GN=AAAS PE=1 SV=1
					Q7Z7H5	6	TMED4	0.374	4.8886e-05	-1.41889	4.31082	Transmembrane emp24 domain-containing protein 4 OS=Homo sapiens OX=9606 GN=TMED4 PE=1 SV=1
					Q9BUN8	2	DERL1	0.368	1.70915e-05	-1.44222	4.76722	Derlin-1 OS=Homo sapiens OX=9606 GN=DERL1 PE=1 SV=1
					Q96IW7	2	SEC22A	0.366	5.46411e-05	-1.45008	4.26248	Vesicle-trafficking protein SEC22a OS=Homo sapiens OX=9606 GN=SEC22A PE=1 SV=1
					P84085	3	ARF5	0.363	0.0794931	-1.46196	1.09967	ADP-ribosylation factor 5 OS=Homo sapiens OX=9606 GN=ARF5 PE=1 SV=2
					Q8WVM8	15	SCFD1	0.359	9.15968e-05	-1.47794	4.03812	Sec1 family domain-containing protein 1 OS=Homo sapiens OX=9606 GN=SCFD1 PE=1 SV=4
					Q9BVK6	7	TMED9	0.358	2.03578e-06	-1.48197	5.69127	Transmembrane emp24 domain-containing protein 9 OS=Homo sapiens OX=9606 GN=TMED9 PE=1 SV=2
					O00559	4	EBAG9	0.356	0.000441321	-1.49005	3.35525	Receptor-binding cancer antigen expressed on SiSo cells OS=Homo sapiens OX=9606 GN=EBAG9 PE=1 SV=1
					P49755	8	TMED10	0.345	4.32781e-05	-1.53533	4.36373	Transmembrane emp24 domain-containing protein 10 OS=Homo sapiens OX=9606 GN=TMED10 PE=1 SV=2
					Q9Y3P4	5	RHBDD3	0.342	0.000161227	-1.54793	3.79256	Rhomboid domain-containing protein 3 OS=Homo sapiens OX=9606 GN=RHBDD3 PE=2 SV=1
					O14653	3	GOSR2	0.341	1.64956e-05	-1.55216	4.78263	Golgi SNAP receptor complex member 2 OS=Homo sapiens OX=9606 GN=GOSR2 PE=1 SV=2
					P24390	4	KDELR1	0.338	9.13568e-05	-1.5649	4.03926	ER lumen protein-retaining receptor 1 OS=Homo sapiens OX=9606 GN=KDELR1 PE=1 SV=1
					Q93088	5	BHMT	0.335	9.55431e-05	-1.57777	4.0198	Betaine--homocysteine S-methyltransferase 1 OS=Homo sapiens OX=9606 GN=BHMT PE=1 SV=2
					Q9Y282	5	ERGIC3	0.334	0.00183963	-1.58208	2.73527	Endoplasmic reticulum-Golgi intermediate compartment protein 3 OS=Homo sapiens OX=9606 GN=ERGIC3 PE=1 SV=1
					Q5H8A4	9	PIGG	0.33	0.000796228	-1.59946	3.09896	GPI ethanolamine phosphate transferase 2 OS=Homo sapiens OX=9606 GN=PIGG PE=1 SV=1
					Q15363	3	TMED2	0.328	0.00308788	-1.60823	2.51034	Transmembrane emp24 domain-containing protein 2 OS=Homo sapiens OX=9606 GN=TMED2 PE=1 SV=1
					Q9Y3A6	6	TMED5	0.315	0.000113463	-1.66658	3.94515	Transmembrane emp24 domain-containing protein 5 OS=Homo sapiens OX=9606 GN=TMED5 PE=1 SV=1
					Q12770	8	SCAP	0.291	0.000283252	-1.78091	3.54783	Sterol regulatory element-binding protein cleavage-activating protein OS=Homo sapiens OX=9606 GN=SCAP PE=1 SV=4
					Q13190	11	STX5	0.283	9.77018e-06	-1.82113	5.0101	Syntaxin-5 OS=Homo sapiens OX=9606 GN=STX5 PE=1 SV=2
					O75787	7	ATP6AP2	0.283	0.00083969	-1.82113	3.07588	Renin receptor OS=Homo sapiens OX=9606 GN=ATP6AP2 PE=1 SV=2
					P01889	2	HLA-B	0.279	4.70638e-06	-1.84166	5.32731	HLA class I histocompatibility antigen, B-7 alpha chain OS=Homo sapiens OX=9606 GN=HLA-B PE=1 SV=3
					Q96RQ1	6	ERGIC2	0.276	3.59115e-05	-1.85726	4.44477	Endoplasmic reticulum-Golgi intermediate compartment protein 2 OS=Homo sapiens OX=9606 GN=ERGIC2 PE=1 SV=2
					Q8NC44	2	FAM134A; RETREG2	0.275	0.00197613	-1.8625	2.70418	Reticulophagy regulator 2 OS=Homo sapiens OX=9606 GN=RETREG2 PE=1 SV=3
					Q969X5	7	ERGIC1	0.265	1.2942e-05	-1.91594	4.888	Endoplasmic reticulum-Golgi intermediate compartment protein 1 OS=Homo sapiens OX=9606 GN=ERGIC1 PE=1 SV=1
					O95070	4	YIF1A	0.258	1.37303e-05	-1.95456	4.86232	Protein YIF1A OS=Homo sapiens OX=9606 GN=YIF1A PE=1 SV=2
					O15258	4	RER1	0.257	0.000328749	-1.96016	3.48314	Protein RER1 OS=Homo sapiens OX=9606 GN=RER1 PE=1 SV=1
					Q9Y3E0	3	GOLT1B	0.253	0.00018204	-1.98279	3.73983	Vesicle transport protein GOT1B OS=Homo sapiens OX=9606 GN=GOLT1B PE=1 SV=1
					Q9H920	4	RNF121	0.248	1.74874e-07	-2.01159	6.75727	RING finger protein 121 OS=Homo sapiens OX=9606 GN=RNF121 PE=1 SV=1
					Q9Y6Y8	17	SEC23IP	0.247	3.57364e-06	-2.01742	5.44689	SEC23-interacting protein OS=Homo sapiens OX=9606 GN=SEC23IP PE=1 SV=1
					Q8NEW0	8	SLC30A7	0.244	6.35515e-06	-2.03505	5.19687	Zinc transporter 7 OS=Homo sapiens OX=9606 GN=SLC30A7 PE=2 SV=1
					Q12907	18	LMAN2	0.241	3.56596e-06	-2.05289	5.44782	Vesicular integral-membrane protein VIP36 OS=Homo sapiens OX=9606 GN=LMAN2 PE=1 SV=1
					Q15904	7	ATP6AP1	0.239	0.000588621	-2.06492	3.23016	V-type proton ATPase subunit S1 OS=Homo sapiens OX=9606 GN=ATP6AP1 PE=1 SV=2
					Q9H0V9	9	LMAN2L	0.214	0.000548486	-2.22432	3.26083	VIP36-like protein OS=Homo sapiens OX=9606 GN=LMAN2L PE=1 SV=1
					Q8TBQ9	2	TMEM167A	0.214	2.67246e-06	-2.22432	5.57309	Protein kish-A OS=Homo sapiens OX=9606 GN=TMEM167A PE=1 SV=1
					P30501	2	HLA-C	0.214	0.000299874	-2.22432	3.52306	HLA class I histocompatibility antigen, Cw-2 alpha chain OS=Homo sapiens OX=9606 GN=HLA-C PE=1 SV=1
					Q5BJH7	6	YIF1B	0.208	7.74139e-06	-2.26534	5.11118	Protein YIF1B OS=Homo sapiens OX=9606 GN=YIF1B PE=1 SV=1
					Q9Y5U9	2	IER3IP1	0.208	0.000580523	-2.26534	3.23618	Immediate early response 3-interacting protein 1 OS=Homo sapiens OX=9606 GN=IER3IP1 PE=1 SV=1
					Q86V85	5	GPR180	0.196	0.000105285	-2.35107	3.97764	Integral membrane protein GPR180 OS=Homo sapiens OX=9606 GN=GPR180 PE=2 SV=1
					O15260	3	SURF4	0.196	1.68398e-07	-2.35107	6.77366	Surfeit locus protein 4 OS=Homo sapiens OX=9606 GN=SURF4 PE=1 SV=3
					Q9NPF0	2	CD320	0.193	0.0158413	-2.37333	1.80021	CD320 antigen OS=Homo sapiens OX=9606 GN=CD320 PE=1 SV=1
					O75396	9	SEC22B	0.182	4.73262e-06	-2.45799	5.3249	Vesicle-trafficking protein SEC22b OS=Homo sapiens OX=9606 GN=SEC22B PE=1 SV=4
					Q5HYI8	9	RABL3	0.165	5.31521e-05	-2.59946	4.27448	Rab-like protein 3 OS=Homo sapiens OX=9606 GN=RABL3 PE=1 SV=1
					Q8NI22	5	MCFD2	0.165	4.87015e-05	-2.59946	4.31246	Multiple coagulation factor deficiency protein 2 OS=Homo sapiens OX=9606 GN=MCFD2 PE=1 SV=1
					Q969M3	2	YIPF5	0.164	0.00045372	-2.60823	3.34321	Protein YIPF5 OS=Homo sapiens OX=9606 GN=YIPF5 PE=1 SV=1
					P49257	17	LMAN1	0.161	1.28183e-07	-2.63487	6.89217	Protein ERGIC-53 OS=Homo sapiens OX=9606 GN=LMAN1 PE=1 SV=2
					P0CG08	6	GPR89A; GPR89B	0.145	4.01163e-05	-2.78588	4.39668	Golgi pH regulator B OS=Homo sapiens OX=9606 GN=GPR89B PE=1 SV=1
					Q96BY9	4	TMEM66; SARAF	0.01	0.00436386	-6.64386	2.36013	Store-operated calcium entry-associated regulatory factor OS=Homo sapiens OX=9606 GN=SARAF PE=1 SV=1
					Q8TAA3	3	PSMA8	0.01	0.00938902	-6.64386	2.02738	Proteasome subunit alpha-type 8 OS=Homo sapiens OX=9606 GN=PSMA8 PE=2 SV=3
					O75521	2	ECI2	0.01	0.00137376	-6.64386	2.86209	Enoyl-CoA delta isomerase 2, mitochondrial OS=Homo sapiens OX=9606 GN=ECI2 PE=1 SV=4

## Sheet: Sheet2
			Accession	Gene Symbol	# Unique Peptides	Abundance Ratio: +SAR1A(H79G) / untreated	p value	Log2 fold change	minus Log10 p value	q value	Description
			P53992	SEC24C	18	9.463	0.000276349	3.2423	3.55854	0.0115238	Protein transport protein Sec24C OS=Homo sapiens OX=9606 GN=SEC24C PE=1 SV=3
			Q15436	SEC23A	15	10.473	0.000395697	3.3886	3.40264	0	Protein transport protein Sec23A OS=Homo sapiens OX=9606 GN=SEC23A PE=1 SV=2
			O95486	SEC24A	12	6.782	0.00526904	2.76171	2.27827	0.0381609	Protein transport protein Sec24A OS=Homo sapiens OX=9606 GN=SEC24A PE=1 SV=2
			Q15437	SEC23B	6	8.796	0.000185164	3.13685	3.73244	0.0251875	Protein transport protein Sec23B OS=Homo sapiens OX=9606 GN=SEC23B PE=1 SV=2
			Q9NR31	SAR1A	6	14.538	0.00618019	3.86176	2.209	0.00317949	GTP-binding protein SAR1a OS=Homo sapiens OX=9606 GN=SAR1A PE=1 SV=1
			Q96M27	PRRC1	3	3.784	0.000335882	1.91991	3.47381	0.00968	Protein PRRC1 OS=Homo sapiens OX=9606 GN=PRRC1 PE=1 SV=1

## Sheet: Sheet3
			Gene Symbol	Accession	# Unique Peptides	Abundance Ratio: +SAR1A(H79G) / untreated	p value	Log2 fold change	minus Log10 p value	q value	Identified in COPII vesicles reconsituted with different isoforms of Sec24? (1)			Description
											Sec23A/24A	Sec23A/24C	Sec23A/24D
			LMAN1	P49257	17	0.161	1.28183e-07	-2.63487	6.89217	0	Yes	Yes	Yes	Protein ERGIC-53 OS=Homo sapiens OX=9606 GN=LMAN1 PE=1 SV=2
			SURF4	O15260	3	0.196	1.68398e-07	-2.35107	6.77366	0	Yes	Yes	Yes	Surfeit locus protein 4 OS=Homo sapiens OX=9606 GN=SURF4 PE=1 SV=3
			RNF121*	Q9H920	4	0.248	1.74874e-07	-2.01159	6.75727	0	NO	NO	NO	RING finger protein 121 OS=Homo sapiens OX=9606 GN=RNF121 PE=1 SV=1
			TMED9	Q9BVK6	7	0.358	2.03578e-06	-1.48197	5.69127	0	Yes	Yes	Yes	Transmembrane emp24 domain-containing protein 9 OS=Homo sapiens OX=9606 GN=TMED9 PE=1 SV=2
			TMEM167A	Q8TBQ9	2	0.214	2.67246e-06	-2.22432	5.57309	0	Yes	Yes	Yes	Protein kish-A OS=Homo sapiens OX=9606 GN=TMEM167A PE=1 SV=1
			LMAN2	Q12907	18	0.241	3.56596e-06	-2.05289	5.44782	0	Yes	Yes	NO	Vesicular integral-membrane protein VIP36 OS=Homo sapiens OX=9606 GN=LMAN2 PE=1 SV=1
			SEC23IP*	Q9Y6Y8	17	0.247	3.57364e-06	-2.01742	5.44689	0	NO	NO	NO	SEC23-interacting protein OS=Homo sapiens OX=9606 GN=SEC23IP PE=1 SV=1
			HLA-B*	P01889	2	0.279	4.70638e-06	-1.84166	5.32731	0	NO	NO	NO	HLA class I histocompatibility antigen, B-7 alpha chain OS=Homo sapiens OX=9606 GN=HLA-B PE=1 SV=3
			SEC22B	O75396	9	0.182	4.73262e-06	-2.45799	5.3249	0	Yes	Yes	NO	Vesicle-trafficking protein SEC22b OS=Homo sapiens OX=9606 GN=SEC22B PE=1 SV=4
			SLC30A7	Q8NEW0	8	0.244	6.35515e-06	-2.03505	5.19687	0	Yes	Yes	Yes	Zinc transporter 7 OS=Homo sapiens OX=9606 GN=SLC30A7 PE=2 SV=1
			STX5	Q13190	11	0.283	9.77018e-06	-1.82113	5.0101	0	NO	Yes	Yes	Syntaxin-5 OS=Homo sapiens OX=9606 GN=STX5 PE=1 SV=2
			SDF2L1*	Q9HCN8	3	0.428	1.25467e-05	-1.22432	4.90147	0	NO	NO	NO	Stromal cell-derived factor 2-like protein 1 OS=Homo sapiens OX=9606 GN=SDF2L1 PE=1 SV=2
			ERGIC1	Q969X5	7	0.265	1.2942e-05	-1.91594	4.888	0	Yes	Yes	Yes	Endoplasmic reticulum-Golgi intermediate compartment protein 1 OS=Homo sapiens OX=9606 GN=ERGIC1 PE=1 SV=1
			GOSR2	O14653	3	0.341	1.64956e-05	-1.55216	4.78263	0	NO	Yes	NO	Golgi SNAP receptor complex member 2 OS=Homo sapiens OX=9606 GN=GOSR2 PE=1 SV=2
			DERL1*	Q9BUN8	2	0.368	1.70915e-05	-1.44222	4.76722	0	NO	NO	NO	Derlin-1 OS=Homo sapiens OX=9606 GN=DERL1 PE=1 SV=1
			GPR89A; GPR89B*	P0CG08	6	0.145	4.01163e-05	-2.78588	4.39668	0	NO	NO	NO	Golgi pH regulator B OS=Homo sapiens OX=9606 GN=GPR89B PE=1 SV=1
			MCFD2*	Q8NI22	5	0.165	4.87015e-05	-2.59946	4.31246	0	NO	NO	NO	Multiple coagulation factor deficiency protein 2 OS=Homo sapiens OX=9606 GN=MCFD2 PE=1 SV=1
			TMED4	Q7Z7H5	6	0.374	4.8886e-05	-1.41889	4.31082	0	Yes	Yes	Yes	Transmembrane emp24 domain-containing protein 4 OS=Homo sapiens OX=9606 GN=TMED4 PE=1 SV=1
			RABL3*	Q5HYI8	9	0.165	5.31521e-05	-2.59946	4.27448	0	NO	NO	NO	Rab-like protein 3 OS=Homo sapiens OX=9606 GN=RABL3 PE=1 SV=1
			SEC22A*	Q96IW7	2	0.366	5.46411e-05	-1.45008	4.26248	0	NO	NO	NO	Vesicle-trafficking protein SEC22a OS=Homo sapiens OX=9606 GN=SEC22A PE=1 SV=1
			CYP20A1*	Q6UW02	5	0.408	6.81389e-05	-1.29336	4.1666	0	NO	NO	NO	Cytochrome P450 20A1 OS=Homo sapiens OX=9606 GN=CYP20A1 PE=1 SV=1
			KDELR1	P24390	4	0.338	9.13568e-05	-1.5649	4.03926	0	Yes	Yes	Yes	ER lumen protein-retaining receptor 1 OS=Homo sapiens OX=9606 GN=KDELR1 PE=1 SV=1
			SCFD1	Q8WVM8	15	0.359	9.15968e-05	-1.47794	4.03812	0	Yes	Yes	Yes	Sec1 family domain-containing protein 1 OS=Homo sapiens OX=9606 GN=SCFD1 PE=1 SV=4
			BHMT*	Q93088	5	0.335	9.55431e-05	-1.57777	4.0198	0	NO	NO	NO	Betaine--homocysteine S-methyltransferase 1 OS=Homo sapiens OX=9606 GN=BHMT PE=1 SV=2
			TMED5	Q9Y3A6	6	0.315	0.000113463	-1.66658	3.94515	0	NO	Yes	Yes	Transmembrane emp24 domain-containing protein 5 OS=Homo sapiens OX=9606 GN=TMED5 PE=1 SV=1
			TMED3*	Q9Y3Q3	4	0.423	0.000102573	-1.24127	3.98897	0	NO	NO	NO	Transmembrane emp24 domain-containing protein 3 OS=Homo sapiens OX=9606 GN=TMED3 PE=1 SV=1
			IER3IP1	Q9Y5U9	2	0.208	0.000580523	-2.26534	3.23618	0	NO	Yes	Yes	Immediate early response 3-interacting protein 1 OS=Homo sapiens OX=9606 GN=IER3IP1 PE=1 SV=1
			LMAN2L	Q9H0V9	9	0.214	0.000548486	-2.22432	3.26083	0	Yes	Yes	Yes	VIP36-like protein OS=Homo sapiens OX=9606 GN=LMAN2L PE=1 SV=1
			EBAG9*	O00559	4	0.356	0.000441321	-1.49005	3.35525	0	NO	NO	NO	Receptor-binding cancer antigen expressed on SiSo cells OS=Homo sapiens OX=9606 GN=EBAG9 PE=1 SV=1
			ZDHHC24*	Q6UX98	2	0.486	0.000261655	-1.04097	3.58227	0	NO	NO	NO	Probable palmitoyltransferase ZDHHC24 OS=Homo sapiens OX=9606 GN=ZDHHC24 PE=1 SV=1
			HLA-C*	P30501	2	0.214	0.000299874	-2.22432	3.52306	0	NO	NO	NO	HLA class I histocompatibility antigen, Cw-2 alpha chain OS=Homo sapiens OX=9606 GN=HLA-C PE=1 SV=1
			YIF1B	Q5BJH7	6	0.208	7.74139e-06	-2.26534	5.11118	0.0031	Yes	Yes	Yes	Protein YIF1B OS=Homo sapiens OX=9606 GN=YIF1B PE=1 SV=1
			GPR180*	Q86V85	5	0.196	0.000105285	-2.35107	3.97764	0.00326316	NO	NO	NO	Integral membrane protein GPR180 OS=Homo sapiens OX=9606 GN=GPR180 PE=2 SV=1
			TMEM33	P57088	9	0.431	0.000488911	-1.21424	3.31077	0.00335135	Yes	Yes	Yes	Transmembrane protein 33 OS=Homo sapiens OX=9606 GN=TMEM33 PE=1 SV=2
			GOLT1B	Q9Y3E0	3	0.253	0.00018204	-1.98279	3.73983	0.00344444	Yes	Yes	Yes	Vesicle transport protein GOT1B OS=Homo sapiens OX=9606 GN=GOLT1B PE=1 SV=1
			TMED10	P49755	8	0.345	4.32781e-05	-1.53533	4.36373	0.00354286	Yes	Yes	Yes	Transmembrane emp24 domain-containing protein 10 OS=Homo sapiens OX=9606 GN=TMED10 PE=1 SV=2
			YIF1A	O95070	4	0.258	1.37303e-05	-1.95456	4.86232	0.00868293	Yes	Yes	Yes	Protein YIF1A OS=Homo sapiens OX=9606 GN=YIF1A PE=1 SV=2
			HLA-A*	P01892	4	0.382	5.76851e-05	-1.38836	4.23894	0.0100833	NO	NO	NO	HLA class I histocompatibility antigen, A-2 alpha chain OS=Homo sapiens OX=9606 GN=HLA-A PE=1 SV=1
			PIGG*	Q5H8A4	9	0.33	0.000796228	-1.59946	3.09896	0.0102979	NO	NO	NO	GPI ethanolamine phosphate transferase 2 OS=Homo sapiens OX=9606 GN=PIGG PE=1 SV=1
			RHBDD3*	Q9Y3P4	5	0.342	0.000161227	-1.54793	3.79256	0.0105217	NO	NO	NO	Rhomboid domain-containing protein 3 OS=Homo sapiens OX=9606 GN=RHBDD3 PE=2 SV=1
			TMED7	Q9Y3B3	8	0.399	0.00104863	-1.32554	2.97938	0.0107556	NO	Yes	Yes	Transmembrane emp24 domain-containing protein 7 OS=Homo sapiens OX=9606 GN=TMED7 PE=1 SV=2
			ZFPL1*	O95159	5	0.413	0.000554291	-1.27579	3.25626	0.0112558	NO	NO	NO	Zinc finger protein-like 1 OS=Homo sapiens OX=9606 GN=ZFPL1 PE=1 SV=2
			THEM6*	Q8WUY1	5	0.473	0.000157114	-1.08009	3.80378	0.0170714	NO	NO	NO	Protein THEM6 OS=Homo sapiens OX=9606 GN=THEM6 PE=1 SV=2
			AAAS	Q9NRG9	10	0.374	0.00117406	-1.41889	2.93031	0.0173818	NO	Yes	Yes	Aladin OS=Homo sapiens OX=9606 GN=AAAS PE=1 SV=1
			SCAP*	Q12770	8	0.291	0.000283252	-1.78091	3.54783	0.0178305	NO	NO	NO	Sterol regulatory element-binding protein cleavage-activating protein OS=Homo sapiens OX=9606 GN=SCAP PE=1 SV=4
			ERGIC2	Q96RQ1	6	0.276	3.59115e-05	-1.85726	4.44477	0.0181379	Yes	Yes	Yes	Endoplasmic reticulum-Golgi intermediate compartment protein 2 OS=Homo sapiens OX=9606 GN=ERGIC2 PE=1 SV=2
			ERGIC3	Q9Y282	5	0.334	0.00183963	-1.58208	2.73527	0.0184561	NO	Yes	Yes	Endoplasmic reticulum-Golgi intermediate compartment protein 3 OS=Homo sapiens OX=9606 GN=ERGIC3 PE=1 SV=1
			TMED2	Q15363	3	0.328	0.00308788	-1.60823	2.51034	0.0191333	Yes	Yes	Yes	Transmembrane emp24 domain-containing protein 2 OS=Homo sapiens OX=9606 GN=TMED2 PE=1 SV=1
			RER1	O15258	4	0.257	0.000328749	-1.96016	3.48314	0.0244737	Yes	Yes	Yes	Protein RER1 OS=Homo sapiens OX=9606 GN=RER1 PE=1 SV=1
			BET1	O15155	4	0.437	0.00193424	-1.19429	2.71349	0.0248	NO	Yes	Yes	BET1 homolog OS=Homo sapiens OX=9606 GN=BET1 PE=1 SV=1
			NUCB2	P80303	11	0.398	0.000693506	-1.32916	3.15895	0.0251351	Yes	Yes	Yes	Nucleobindin-2 OS=Homo sapiens OX=9606 GN=NUCB2 PE=1 SV=3
			EMD*	P50402	9	0.484	0.00237112	-1.04692	2.62505	0.0261972	NO	NO	NO	Emerin OS=Homo sapiens OX=9606 GN=EMD PE=1 SV=1
			TMEM66; SARAF*	Q96BY9	4	0.01	0.00436386	-6.64386	2.36013	0.0269565	NO	NO	NO	Store-operated calcium entry-associated regulatory factor OS=Homo sapiens OX=9606 GN=SARAF PE=1 SV=1
			YIPF5	Q969M3	2	0.164	0.00045372	-2.60823	3.34321	0.0374348	Yes	Yes	Yes	Protein YIPF5 OS=Homo sapiens OX=9606 GN=YIPF5 PE=1 SV=1
			ARL6IP5	O75915	5	0.498	0.0016146	-1.00578	2.79193	0.0378537	NO	Yes	Yes	PRA1 family protein 3 OS=Homo sapiens OX=9606 GN=ARL6IP5 PE=1 SV=1
			ATP6AP2	O75787	7	0.283	0.00083969	-1.82113	3.07588	0.0382381	NO	Yes	Yes	Renin receptor OS=Homo sapiens OX=9606 GN=ATP6AP2 PE=1 SV=2
			ATP6AP1*	Q15904	7	0.239	0.000588621	-2.06492	3.23016	0.0383656	NO	NO	NO	V-type proton ATPase subunit S1 OS=Homo sapiens OX=9606 GN=ATP6AP1 PE=1 SV=2
			CALU	O43852	12	0.472	0.00298755	-1.08314	2.52468	0.0386966	NO	Yes	Yes	Calumenin OS=Homo sapiens OX=9606 GN=CALU PE=1 SV=2
			SMPD4*	Q9NXE4	6	0.388	0.00631735	-1.36587	2.19947	0.0453846	NO	NO	NO	Sphingomyelin phosphodiesterase 4 OS=Homo sapiens OX=9606 GN=SMPD4 PE=1 SV=3
			ECI2*	O75521	2	0.01	0.00137376	-6.64386	2.86209	0.0464242	NO	NO	NO	Enoyl-CoA delta isomerase 2, mitochondrial OS=Homo sapiens OX=9606 GN=ECI2 PE=1 SV=4
			QPCTL*	Q9NXS2	2	0.479	0.0102186	-1.0619	1.99061	0.0464299	NO	NO	NO	Glutaminyl-peptide cyclotransferase-like protein OS=Homo sapiens OX=9606 GN=QPCTL PE=1 SV=2
			ERP44*	Q9BS26	11	0.416	0.00555932	-1.26534	2.25498	0.0498761	NO	NO	NO	Endoplasmic reticulum resident protein 44 OS=Homo sapiens OX=9606 GN=ERP44 PE=1 SV=1
			FAM134A; RETREG2*	Q8NC44	2	0.275	0.00197613	-1.8625	2.70418	0.0503636	NO	NO	NO	Reticulophagy regulator 2 OS=Homo sapiens OX=9606 GN=RETREG2 PE=1 SV=3
			GOLGA2*	Q08379	11	0.464	0.00874029	-1.1078	2.05847	0.054918	NO	NO	NO	Golgin subfamily A member 2 OS=Homo sapiens OX=9606 GN=GOLGA2 PE=1 SV=3
			PPT1	P50897	4	0.416	0.00371353	-1.26534	2.43021	0.0983694				Palmitoyl-protein thioesterase 1 OS=Homo sapiens OX=9606 GN=PPT1 PE=1 SV=1
			RNF5	Q99942	2	0.444	0.0174707	-1.17137	1.75769	0.113531				E3 ubiquitin-protein ligase RNF5 OS=Homo sapiens OX=9606 GN=RNF5 PE=1 SV=1
			COPB1	P53618	9	0.497	0.0108987	-1.00868	1.96262	0.128313				Coatomer subunit beta OS=Homo sapiens OX=9606 GN=COPB1 PE=1 SV=3
			COPG1	Q9Y678	3	0.499	0.00960133	-1.00289	2.01767	0.129136				Coatomer subunit gamma-1 OS=Homo sapiens OX=9606 GN=COPG1 PE=1 SV=1
			CD320	Q9NPF0	2	0.193	0.0158413	-2.37333	1.80021	0.143134				CD320 antigen OS=Homo sapiens OX=9606 GN=CD320 PE=1 SV=1
			GPC6	Q9Y625	2	0.441	0.0474858	-1.18115	1.32344	0.197345				Glypican-6 OS=Homo sapiens OX=9606 GN=GPC6 PE=1 SV=1
			MTMR1	Q13613	2	0.41	0.0445159	-1.2863	1.35148	0.232386				Myotubularin-related protein 1 OS=Homo sapiens OX=9606 GN=MTMR1 PE=1 SV=4
			RHBDD1	Q8TEB9	2	0.428	0.00889125	-1.22432	2.05104	0.4269				Rhomboid-related protein 4 OS=Homo sapiens OX=9606 GN=RHBDD1 PE=1 SV=1
			PSMA8	Q8TAA3	3	0.01	0.00938902	-6.64386	2.02738	0.630078				Proteasome subunit alpha-type 8 OS=Homo sapiens OX=9606 GN=PSMA8 PE=2 SV=3
			Reference
			1. Adolf, F., M. Rhiel, B. Hessling, Q. Gao, A. Hellwig, J. Bethune, and F.T. Wieland. 2019. Proteomic Profiling of Mammalian COPII and COPI Vesicles. Cell Rep. 26:250-265 e255.

## Sheet: Sheet4
				Transmembrane proteins predicted by Uniprot					Soluble secretory cargo proteins or soluble cargo proteins located at the Golgi					Transmembrane proteins predicted to show Golgi localization				Transmembrane proteins predicted to show plasma membrane localization
				Entry	Entry name				Entry	Entry name				Entry	Entry name			Entry	Entry name
				Q9NXE4	NSMA3_HUMAN				P80303	NUCB2_HUMAN				Q9NXE4	NSMA3_HUMAN			P01889	HLAB_HUMAN
				P01889	HLAB_HUMAN				Q8WUY1	THEM6_HUMAN				Q8TBQ9	KISHA_HUMAN			P49755	TMEDA_HUMAN
				P50402	EMD_HUMAN				O43852	CALU_HUMAN				Q9H0V9	LMA2L_HUMAN			O75915	PRAF3_HUMAN
				Q8TBQ9	KISHA_HUMAN				Q8NI22	MCFD2_HUMAN				Q969X5	ERGI1_HUMAN			O75787	RENR_HUMAN
				Q9H0V9	LMA2L_HUMAN									Q12907	LMAN2_HUMAN			P30501	HLA-C_HUMAN
				P04439	HLAA_HUMAN									O14653	GOSR2_HUMAN			P01892	HLA-A_HUMAN
				Q969X5	ERGI1_HUMAN									Q9Y282	ERGI3_HUMAN			Q15904	ATP6AP1_HUMAN
				Q12907	LMAN2_HUMAN									Q9Y3E0	GOT1B_HUMAN
				P10321	HLAC_HUMAN									P49257	LMAN1_HUMAN
				O14653	GOSR2_HUMAN									P24390	ERD21_HUMAN
				Q9Y282	ERGI3_HUMAN									O95159	ZFPL1_HUMAN
				Q9Y3E0	GOT1B_HUMAN									Q12770	SCAP_HUMAN
				Q9Y5U9	IR3IP_HUMAN									Q13190	STX5_HUMAN
				Q9BUN8	DERL1_HUMAN									Q8NEW0	ZNT7_HUMAN
				Q86V85	GP180_HUMAN									Q9BVK6	TMED9_HUMAN
				P49257	LMAN1_HUMAN									O15260	SURF4_HUMAN
				P24390	ERD21_HUMAN									Q9Y3Q3	TMED3_HUMAN
				Q15904	VAS1_HUMAN									Q9Y3B3	TMED7_HUMAN
				O95159	ZFPL1_HUMAN									Q9NXS2	QPCTL_HUMAN
				Q6UX98	ZDH24_HUMAN									O15258	RER1_HUMAN
				Q12770	SCAP_HUMAN									O75396	SC22B_HUMAN
				Q5H8A4	PIGG_HUMAN									Q9Y3A6	TMED5_HUMAN
				P57088	TMM33_HUMAN									P49755	TMEDA_HUMAN
				Q13190	STX5_HUMAN									Q969M3	YIPF5_HUMAN
				Q9Y3P4	RHBD3_HUMAN									O95070	YIF1A_HUMAN
				Q8NEW0	ZNT7_HUMAN									Q15363	TMED2_HUMAN
				Q96BY9	SARAF_HUMAN									O00559	RCAS1_HUMAN
				Q9BVK6	TMED9_HUMAN									Q96RQ1	ERGI2_HUMAN
				O15260	SURF4_HUMAN									O15155	BET1_HUMAN
				Q9Y3Q3	TMED3_HUMAN									P0CG08	GPHRB_HUMAN
				Q9Y3B3	TMED7_HUMAN									Q9H920	RN121_HUMAN
				Q96IW7	SC22A_HUMAN									Q6UX98	ZDHHC24_HUMAN
				Q9NXS2	QPCTL_HUMAN
				O15258	RER1_HUMAN
				O75396	SC22B_HUMAN
				Q9Y3A6	TMED5_HUMAN
				Q7Z7H5	TMED4_HUMAN
				P49755	TMEDA_HUMAN
				Q969M3	YIPF5_HUMAN
				O95070	YIF1A_HUMAN
				Q5BJH7	YIF1B_HUMAN
				O75915	PRAF3_HUMAN
				Q15363	TMED2_HUMAN
				O75787	RENR_HUMAN
				Q9H920	RN121_HUMAN
				O00559	RCAS1_HUMAN
				Q96RQ1	ERGI2_HUMAN
				O15155	BET1_HUMAN
				P0CG08	GPHRB_HUMAN
				Q6UW02	CP20A_HUMAN

## Sheet: Sheet5
Transmembrane proteins that meet the following criteria:
1) the abundance in the vesicle fraction is not significantly reduved by SAR1A(H79G);
2) predicted to be located at the Golgi;
3) predicted to be not located at the endosome, lysosome, and plasma membranes
			The list of transmembrane proteins that have a high possibility to be the client of COPI vesicles
			Entry	Entry name	Gene name	Predicted activiites	Predicted to be located at					Indentified in COPI vesicle core proteome of HeLa cells?(1)	Protein names
							Transmembrane proteins?	Golgi?	Endosome?	Lysosome?	Plasma membrane?
			O60476	MA1A2_HUMAN	MAN1A2	Hydrolase activity	Yes	Yes	NO	NO	NO	Yes	Mannosyl-oligosaccharide 1,2-alpha-mannosidase IB (EC 3.2.1.113) (Mannosidase alpha class 1A member 2) (Processing alpha-1,2-mannosidase IB) (Alpha-1,2-mannosidase IB)
			Q16706	MA2A1_HUMAN	MAN2A1	Hydrolase activity	Yes	Yes	NO	NO	NO	Yes	Alpha-mannosidase 2 (EC 3.2.1.114) (Golgi alpha-mannosidase II) (AMan II) (Man II) (Mannosidase alpha class 2A member 1) (Mannosyl-oligosaccharide 1,3-1,6-alpha-mannosidase)
			Q5VSG8	MANEL_HUMAN	MANEAL	Hydrolase activity	Yes	Yes	NO	NO	NO	Yes	Glycoprotein endo-alpha-1,2-mannosidase-like protein (EC 3.2.1.-)
			P33908	MA1A1_HUMAN	MAN1A1	Hydrolase activity	Yes	Yes	NO	NO	NO	NO	Mannosyl-oligosaccharide 1,2-alpha-mannosidase IA (EC 3.2.1.113) (Man(9)-alpha-mannosidase) (Man9-mannosidase) (Mannosidase alpha class 1A member 1) (Processing alpha-1,2-mannosidase IA) (Alpha-1,2-mannosidase IA)
			P49641	MA2A2_HUMAN	MAN2A2	Hydrolase activity	Yes	Yes	NO	NO	NO	NO	Alpha-mannosidase 2x (EC 3.2.1.114) (Alpha-mannosidase IIx) (Man IIx) (Mannosidase alpha class 2A member 2) (Mannosyl-oligosaccharide 1,3-1,6-alpha-mannosidase)
			Q14703	MBTP1_HUMAN	MBTPS1	Hydrolase activity	Yes	Yes	NO	NO	NO	NO	Membrane-bound transcription factor site-1 protease (EC 3.4.21.112) (Endopeptidase S1P) (Subtilisin/kexin-isozyme 1) (SKI-1)
			Q5SRI9	MANEA_HUMAN	MANEA	Hydrolase activity	Yes	Yes	NO	NO	NO	NO	Glycoprotein endo-alpha-1,2-mannosidase (Endo-alpha mannosidase) (Endomannosidase) (hEndo) (EC 3.2.1.130) (Mandaselin)
			Q9NX62	IMPA3_HUMAN	IMPAD1	Hydrolase activity	Yes	Yes	NO	NO	NO	NO	Golgi-resident adenosine 3',5'-bisphosphate 3'-phosphatase (Golgi-resident PAP phosphatase) (gPAPP) (EC 3.1.3.7) (3'(2'), 5'-bisphosphate nucleotidase 2) (Inositol monophosphatase domain-containing protein 1) (Myo-inositol monophosphatase A3) (Phosphoadenosine phosphate 3'-nucleotidase)
			Q9UK23	NAGPA_HUMAN	NAGPA	Hydrolase activity	Yes	Yes	NO	NO	NO	NO	N-acetylglucosamine-1-phosphodiester alpha-N-acetylglucosaminidase (EC 3.1.4.45) (Mannose 6-phosphate-uncovering enzyme) (Phosphodiester alpha-GlcNAcase)
			P98194	AT2C1_HUMAN	ATP2C1	Hydrolase activity, Transport activity	Yes	Yes	NO	NO	NO	Yes	Calcium-transporting ATPase type 2C member 1 (ATPase 2C1) (EC 7.2.2.10) (ATP-dependent Ca(2+) pump PMR1)
			O95249	GOSR1_HUMAN	GOSR1	SNARE protein	Yes	Yes	NO	NO	NO	Yes	Golgi SNAP receptor complex member 1 (28 kDa Golgi SNARE protein) (28 kDa cis-Golgi SNARE p28) (GOS-28)
			O14662	STX16_HUMAN	STX16	SNARE protein	Yes	Yes	NO	NO	NO	NO	Syntaxin-16 (Syn16)
			O43752	STX6_HUMAN	STX6	SNARE protein	Yes	Yes	NO	NO	NO	NO	Syntaxin-6
			O60499	STX10_HUMAN	STX10	SNARE protein	Yes	Yes	NO	NO	NO	NO	Syntaxin-10 (Syn10)
			Q9NYM9	BET1L_HUMAN	BET1L	SNARE protein	Yes	Yes	NO	NO	NO	NO	BET1-like protein (Golgi SNARE with a size of 15 kDa) (GOS-15) (GS15) (Vesicle transport protein GOS15)
			O43505	B4GA1_HUMAN	B3GNT1; B4GAT1	Transferase activity	Yes	Yes	NO	NO	NO	Yes	Beta-1,4-glucuronyltransferase 1 (EC 2.4.1.-) (I-beta-1,3-N-acetylglucosaminyltransferase) (iGnT) (N-acetyllactosaminide beta-1,3-N-acetylglucosaminyltransferase) (Poly-N-acetyllactosamine extension enzyme) (UDP-GlcNAc:betaGal beta-1,3-N-acetylglucosaminyltransferase 1)
			O75063	XYLK_HUMAN	FAM20B	Transferase activity	Yes	Yes	NO	NO	NO	Yes	Glycosaminoglycan xylosylkinase (EC 2.7.1.-) (Xylose kinase)
			P26572	MGAT1_HUMAN	MGAT1	Transferase activity	Yes	Yes	NO	NO	NO	Yes	Alpha-1,3-mannosyl-glycoprotein 2-beta-N-acetylglucosaminyltransferase (EC 2.4.1.101) (N-glycosyl-oligosaccharide-glycoprotein N-acetylglucosaminyltransferase I) (GNT-I) (GlcNAc-T I)
			Q10469	MGAT2_HUMAN	MGAT2	Transferase activity	Yes	Yes	NO	NO	NO	Yes	Alpha-1,6-mannosyl-glycoprotein 2-beta-N-acetylglucosaminyltransferase (EC 2.4.1.143) (Beta-1,2-N-acetylglucosaminyltransferase II) (GlcNAc-T II) (GNT-II) (Mannoside acetylglucosaminyltransferase 2) (N-glycosyl-oligosaccharide-glycoprotein N-acetylglucosaminyltransferase II)
			Q10471	GALT2_HUMAN	GALNT2	Transferase activity	Yes	Yes	NO	NO	NO	Yes	Polypeptide N-acetylgalactosaminyltransferase 2 (EC 2.4.1.41) (Polypeptide GalNAc transferase 2) (GalNAc-T2) (pp-GaNTase 2) (Protein-UDP acetylgalactosaminyltransferase 2) (UDP-GalNAc:polypeptide N-acetylgalactosaminyltransferase 2) [Cleaved into: Polypeptide N-acetylgalactosaminyltransferase 2 soluble form]
			Q10472	GALT1_HUMAN	GALNT1	Transferase activity	Yes	Yes	NO	NO	NO	Yes	Polypeptide N-acetylgalactosaminyltransferase 1 (EC 2.4.1.41) (Polypeptide GalNAc transferase 1) (GalNAc-T1) (pp-GaNTase 1) (Protein-UDP acetylgalactosaminyltransferase 1) (UDP-GalNAc:polypeptide N-acetylgalactosaminyltransferase 1) [Cleaved into: Polypeptide N-acetylgalactosaminyltransferase 1 soluble form]
			Q86SF2	GALT7_HUMAN	GALNT7	Transferase activity	Yes	Yes	NO	NO	NO	Yes	N-acetylgalactosaminyltransferase 7 (EC 2.4.1.41) (Polypeptide GalNAc transferase 7) (GalNAc-T7) (pp-GaNTase 7) (Protein-UDP acetylgalactosaminyltransferase 7) (UDP-GalNAc:polypeptide N-acetylgalactosaminyltransferase 7)
			Q8IUH4	ZDH13_HUMAN	ZDHHC13	Transferase activity	Yes	Yes	NO	NO	NO	Yes	Palmitoyltransferase ZDHHC13 (EC 2.3.1.225) (Huntingtin-interacting protein 14-related protein) (HIP14-related protein) (Huntingtin-interacting protein HIP3RP) (Putative MAPK-activating protein PM03) (Putative NF-kappa-B-activating protein 209) (Zinc finger DHHC domain-containing protein 13) (DHHC-13)
			Q8NCH0	CHSTE_HUMAN	CHST14	Transferase activity	Yes	Yes	NO	NO	NO	Yes	Carbohydrate sulfotransferase 14 (EC 2.8.2.35) (Dermatan 4-sulfotransferase 1) (D4ST-1) (hD4ST1)
			Q8WZA1	PMGT1_HUMAN	POMGNT1	Transferase activity	Yes	Yes	NO	NO	NO	Yes	Protein O-linked-mannose beta-1,2-N-acetylglucosaminyltransferase 1 (POMGnT1) (EC 2.4.1.-) (UDP-GlcNAc:alpha-D-mannoside beta-1,2-N-acetylglucosaminyltransferase I.2) (GnT I.2)
			Q9BYC5	FUT8_HUMAN	FUT8	Transferase activity	Yes	Yes	NO	NO	NO	Yes	Alpha-(1,6)-fucosyltransferase (Alpha1-6FucT) (EC 2.4.1.68) (Fucosyltransferase 8) (GDP-L-Fuc:N-acetyl-beta-D-glucosaminide alpha1,6-fucosyltransferase) (GDP-fucose--glycoprotein fucosyltransferase) (Glycoprotein 6-alpha-L-fucosyltransferase)
			Q9P2E5	CHPF2_HUMAN	CHPF2	Transferase activity	Yes	Yes	NO	NO	NO	Yes	Chondroitin sulfate glucuronyltransferase (EC 2.4.1.226) (CSGlcA-T) (Chondroitin glucuronyltransferase) (Chondroitin polymerizing factor 2) (ChPF-2) (Chondroitin synthase 3) (ChSy-3) (N-acetylgalactosaminyl-proteoglycan 3-beta-glucuronosyltransferase)
			Q9UQ53	MGT4B_HUMAN	MGAT4B	Transferase activity	Yes	Yes	NO	NO	NO	Yes	Alpha-1,3-mannosyl-glycoprotein 4-beta-N-acetylglucosaminyltransferase B (EC 2.4.1.145) (N-glycosyl-oligosaccharide-glycoprotein N-acetylglucosaminyltransferase IVb) (GlcNAc-T IVb) (GnT-IVb) (N-acetylglucosaminyltransferase IVb) (UDP-N-acetylglucosamine: alpha-1,3-D-mannoside beta-1,4-N-acetylglucosaminyltransferase IVb)
			Q9Y5Z9	UBIA1_HUMAN	UBIAD1	Transferase activity	Yes	Yes	NO	NO	NO	Yes	UbiA prenyltransferase domain-containing protein 1 (EC 2.5.1.-) (Transitional epithelial response protein 1)
			O43909	EXTL3_HUMAN	EXTL3	Transferase activity	Yes	Yes	NO	NO	NO	NO	Exostosin-like 3 (EC 2.4.1.223) (EXT-related protein 1) (Glucuronyl-galactosyl-proteoglycan 4-alpha-N-acetylglucosaminyltransferase) (Hereditary multiple exostoses gene isolog) (Multiple exostosis-like protein 3) (Putative tumor suppressor protein EXTL3)
			O60507	TPST1_HUMAN	TPST1	Transferase activity	Yes	Yes	NO	NO	NO	NO	Protein-tyrosine sulfotransferase 1 (EC 2.8.2.20) (Tyrosylprotein sulfotransferase 1) (TPST-1)
			O60512	B4GT3_HUMAN	B4GALT3	Transferase activity	Yes	Yes	NO	NO	NO	NO	Beta-1,4-galactosyltransferase 3 (Beta-1,4-GalTase 3) (Beta4Gal-T3) (b4Gal-T3) (EC 2.4.1.-) (Beta-N-acetylglucosaminyl-glycolipid beta-1,4-galactosyltransferase) (Beta-N-acetylglucosaminylglycopeptide beta-1,4-galactosyltransferase) (EC 2.4.1.38) (N-acetyllactosamine synthase) (EC 2.4.1.90) (Nal synthase) (Neolactotriaosylceramide beta-1,4-galactosyltransferase) (EC 2.4.1.275) (UDP-Gal:beta-GlcNA…
			O60513	B4GT4_HUMAN	B4GALT4	Transferase activity	Yes	Yes	NO	NO	NO	NO	Beta-1,4-galactosyltransferase 4 (Beta-1,4-GalTase 4) (Beta4Gal-T4) (b4Gal-T4) (EC 2.4.1.-) (Beta-N-acetylglucosaminyl-glycolipid beta-1,4-galactosyltransferase) (Lactotriaosylceramide beta-1,4-galactosyltransferase) (EC 2.4.1.275) (N-acetyllactosamine synthase) (EC 2.4.1.90) (Nal synthase) (UDP-Gal:beta-GlcNAc beta-1,4-galactosyltransferase 4) (UDP-galactose:beta-N-acetylglucosamine beta-1,4-gal…
			O60704	TPST2_HUMAN	TPST2	Transferase activity	Yes	Yes	NO	NO	NO	NO	Protein-tyrosine sulfotransferase 2 (EC 2.8.2.20) (Tyrosylprotein sulfotransferase 2) (TPST-2)
			O75072	FKTN_HUMAN	FKTN	Transferase activity	Yes	Yes	NO	NO	NO	NO	Fukutin (EC 2.4.2.-) (Fukuyama-type congenital muscular dystrophy protein) (Ribitol-5-phosphate transferase)
			P22083	FUT4_HUMAN	FUT4	Transferase activity	Yes	Yes	NO	NO	NO	NO	Alpha-(1,3)-fucosyltransferase 4 (EC 2.4.1.-) (ELAM-1 ligand fucosyltransferase) (Fucosyltransferase 4) (Fucosyltransferase IV) (Fuc-TIV) (FucT-IV) (Galactoside 3-L-fucosyltransferase)
			P52848	NDST1_HUMAN	NDST1	Transferase activity	Yes	Yes	NO	NO	NO	NO	Bifunctional heparan sulfate N-deacetylase/N-sulfotransferase 1 (EC 2.8.2.8) (Glucosaminyl N-deacetylase/N-sulfotransferase 1) (NDST-1) (N-heparan sulfate sulfotransferase 1) (N-HSST 1) ([Heparan sulfate]-glucosamine N-sulfotransferase 1) (HSNST 1) [Includes: Heparan sulfate N-deacetylase 1 (EC 3.-.-.-); Heparan sulfate N-sulfotransferase 1 (EC 2.8.2.-)]
			Q09328	MGT5A_HUMAN	MGAT5	Transferase activity	Yes	Yes	NO	NO	NO	NO	Alpha-1,6-mannosylglycoprotein 6-beta-N-acetylglucosaminyltransferase A (EC 2.4.1.155) (Alpha-mannoside beta-1,6-N-acetylglucosaminyltransferase V) (GlcNAc-T V) (GNT-V) (Mannoside acetylglucosaminyltransferase 5) (N-acetylglucosaminyl-transferase V) [Cleaved into: Secreted alpha-1,6-mannosylglycoprotein 6-beta-N-acetylglucosaminyltransferase A (Secreted beta-1,6-N-acetylglucosaminyltransferase V)…
			Q11201	SIA4A_HUMAN	ST3GAL1	Transferase activity	Yes	Yes	NO	NO	NO	NO	CMP-N-acetylneuraminate-beta-galactosamide-alpha-2,3-sialyltransferase 1 (Alpha 2,3-ST 1) (Beta-galactoside alpha-2,3-sialyltransferase 1) (EC 2.4.99.4) (Gal-NAc6S) (Gal-beta-1,3-GalNAc-alpha-2,3-sialyltransferase) (Monosialoganglioside sialyltransferase) (EC 2.4.99.2) (SIATFL) (ST3Gal I) (ST3GalI) (ST3GalA.1) (ST3O) (Sialyltransferase 4A) (SIAT4-A)
			Q11206	SIA4C_HUMAN	ST3GAL4	Transferase activity	Yes	Yes	NO	NO	NO	NO	CMP-N-acetylneuraminate-beta-galactosamide-alpha-2,3-sialyltransferase 4 (Alpha 2,3-ST 4) (Beta-galactoside alpha-2,3-sialyltransferase 4) (EC 2.4.99.2) (EC 2.4.99.4) (Alpha 2,3-sialyltransferase IV) (Gal-NAc6S) (Gal-beta-1,3-GalNAc-alpha-2,3-sialyltransferase) (Gal-beta-1,4-GlcNAc-alpha-2,3-sialyltransferase) (N-acetyllactosaminide alpha-2,3-sialyltransferase) (EC 2.4.99.6) (SAT-3) (ST-4) (ST3Ga…
			Q16394	EXT1_HUMAN	EXT1	Transferase activity	Yes	Yes	NO	NO	NO	NO	Exostosin-1 (EC 2.4.1.224) (EC 2.4.1.225) (Glucuronosyl-N-acetylglucosaminyl-proteoglycan/N-acetylglucosaminyl-proteoglycan 4-alpha-N-acetylglucosaminyltransferase) (Multiple exostoses protein 1) (Putative tumor suppressor protein EXT1)
			Q16739	CEGT_HUMAN	UGCG	Transferase activity	Yes	Yes	NO	NO	NO	NO	Ceramide glucosyltransferase (EC 2.4.1.80) (GLCT-1) (Glucosylceramide synthase) (GCS) (UDP-glucose ceramide glucosyltransferase) (UDP-glucose:N-acylsphingosine D-glucosyltransferase)
			Q7LGA3	HS2ST_HUMAN	HS2ST1	Transferase activity	Yes	Yes	NO	NO	NO	NO	Heparan sulfate 2-O-sulfotransferase 1 (2-O-sulfotransferase) (2OST) (EC 2.8.2.-)
			Q86X52	CHSS1_HUMAN	CHSY1	Transferase activity	Yes	Yes	NO	NO	NO	NO	Chondroitin sulfate synthase 1 (EC 2.4.1.175) (EC 2.4.1.226) (Chondroitin glucuronyltransferase 1) (Chondroitin synthase 1) (ChSy-1) (Glucuronosyl-N-acetylgalactosaminyl-proteoglycan 4-beta-N-acetylgalactosaminyltransferase 1) (N-acetylgalactosaminyl-proteoglycan 3-beta-glucuronosyltransferase 1) (N-acetylgalactosaminyltransferase 1)
			Q8IXK2	GLT12_HUMAN	GALNT12	Transferase activity	Yes	Yes	NO	NO	NO	NO	Polypeptide N-acetylgalactosaminyltransferase 12 (EC 2.4.1.41) (Polypeptide GalNAc transferase 12) (GalNAc-T12) (pp-GaNTase 12) (Protein-UDP acetylgalactosaminyltransferase 12) (UDP-GalNAc:polypeptide N-acetylgalactosaminyltransferase 12)
			Q8IZ52	CHSS2_HUMAN	CHPF	Transferase activity	Yes	Yes	NO	NO	NO	NO	Chondroitin sulfate synthase 2 (EC 2.4.1.175) (EC 2.4.1.226) (Chondroitin glucuronyltransferase 2) (Chondroitin-polymerizing factor) (ChPF) (Glucuronosyl-N-acetylgalactosaminyl-proteoglycan 4-beta-N-acetylgalactosaminyltransferase II) (N-acetylgalactosaminyl-proteoglycan 3-beta-glucuronosyltransferase II) (N-acetylgalactosaminyltransferase 2)
			Q8N428	GLT16_HUMAN	GALNT16; GALNTL1	Transferase activity	Yes	Yes	NO	NO	NO	NO	Polypeptide N-acetylgalactosaminyltransferase 16 (EC 2.4.1.41) (Polypeptide GalNAc transferase 16) (GalNAc-T16) (Polypeptide GalNAc transferase-like protein 1) (GalNAc-T-like protein 1) (pp-GaNTase-like protein 1) (Polypeptide N-acetylgalactosaminyltransferase-like protein 1) (Protein-UDP acetylgalactosaminyltransferase-like protein 1) (UDP-GalNAc:polypeptide N-acetylgalactosaminyltransferase-lik…
			Q8N4A0	GALT4_HUMAN	GALNT4; POC1B-GALNT4	Transferase activity	Yes	Yes	NO	NO	NO	NO	Polypeptide N-acetylgalactosaminyltransferase 4 (EC 2.4.1.41) (Polypeptide GalNAc transferase 4) (GalNAc-T4) (pp-GaNTase 4) (Protein-UDP acetylgalactosaminyltransferase 4) (UDP-GalNAc:polypeptide N-acetylgalactosaminyltransferase 4)
			Q8N6G5	CGAT2_HUMAN	CSGALNACT2	Transferase activity	Yes	Yes	NO	NO	NO	NO	Chondroitin sulfate N-acetylgalactosaminyltransferase 2 (EC 2.4.1.174) (Chondroitin beta-1,4-N-acetylgalactosaminyltransferase 2) (Beta4GalNAcT-2) (GalNAcT-2)
			Q8NCL4	GALT6_HUMAN	GALNT6	Transferase activity	Yes	Yes	NO	NO	NO	NO	Polypeptide N-acetylgalactosaminyltransferase 6 (EC 2.4.1.41) (Polypeptide GalNAc transferase 6) (GalNAc-T6) (pp-GaNTase 6) (Protein-UDP acetylgalactosaminyltransferase 6) (UDP-GalNAc:polypeptide N-acetylgalactosaminyltransferase 6)
			Q8NCW6	GLT11_HUMAN	GALNT11	Transferase activity	Yes	Yes	NO	NO	NO	NO	Polypeptide N-acetylgalactosaminyltransferase 11 (EC 2.4.1.41) (Polypeptide GalNAc transferase 11) (GalNAc-T11) (pp-GaNTase 11) (Protein-UDP acetylgalactosaminyltransferase 11) (UDP-GalNAc:polypeptide N-acetylgalactosaminyltransferase 11)
			Q8NDV1	SIA7C_HUMAN	ST6GALNAC3	Transferase activity	Yes	Yes	NO	NO	NO	NO	Alpha-N-acetylgalactosaminide alpha-2,6-sialyltransferase 3 (EC 2.4.99.7) (GalNAc alpha-2,6-sialyltransferase III) (ST6GalNAc III) (ST6GalNAcIII) (STY) (Sialyltransferase 7C) (SIAT7-C)
			Q96FL9	GLT14_HUMAN	GALNT14	Transferase activity	Yes	Yes	NO	NO	NO	NO	Polypeptide N-acetylgalactosaminyltransferase 14 (EC 2.4.1.41) (Polypeptide GalNAc transferase 14) (GalNAc-T14) (pp-GaNTase 14) (Protein-UDP acetylgalactosaminyltransferase 14) (UDP-GalNAc:polypeptide N-acetylgalactosaminyltransferase 14)
			Q96L58	B3GT6_HUMAN	B3GALT6	Transferase activity	Yes	Yes	NO	NO	NO	NO	Beta-1,3-galactosyltransferase 6 (Beta-1,3-GalTase 6) (Beta3Gal-T6) (Beta3GalT6) (EC 2.4.1.134) (GAG GalTII) (Galactosyltransferase II) (Galactosylxylosylprotein 3-beta-galactosyltransferase) (UDP-Gal:betaGal beta 1,3-galactosyltransferase polypeptide 6)
			Q9BRR3	PGAP4_HUMAN	TMEM246	Transferase activity	Yes	Yes	NO	NO	NO	NO	Post-GPI attachment to proteins factor 4 (Post-GPI attachment to proteins GalNAc transferase 4) (Transmembrane protein 246)
			Q9H1B5	XYLT2_HUMAN	XYLT2	Transferase activity	Yes	Yes	NO	NO	NO	NO	Xylosyltransferase 2 (EC 2.4.2.26) (Peptide O-xylosyltransferase 1) (Xylosyltransferase II) (XT-II) (XylT-II)
			Q9NRB3	CHSTC_HUMAN	CHST12	Transferase activity	Yes	Yes	NO	NO	NO	NO	Carbohydrate sulfotransferase 12 (EC 2.8.2.5) (Chondroitin 4-O-sulfotransferase 2) (Chondroitin 4-sulfotransferase 2) (C4ST-2) (C4ST2) (Sulfotransferase Hlo)
			Q9NY97	B3GN2_HUMAN	B3GNT2	Transferase activity	Yes	Yes	NO	NO	NO	NO	N-acetyllactosaminide beta-1,3-N-acetylglucosaminyltransferase 2 (EC 2.4.1.149) (Beta-1,3-N-acetylglucosaminyltransferase 1) (BGnT-1) (Beta-1,3-Gn-T1) (Beta3Gn-T1) (Beta-1,3-galactosyltransferase 7) (Beta-1,3-GalTase 7) (Beta3Gal-T7) (Beta3GalT7) (b3Gal-T7) (Beta-3-Gx-T7) (UDP-Gal:beta-GlcNAc beta-1,3-galactosyltransferase 7) (UDP-GlcNAc:betaGal beta-1,3-N-acetylglucosaminyltransferase 2) (BGnT-2…
			Q9UBV7	B4GT7_HUMAN	B4GALT7	Transferase activity	Yes	Yes	NO	NO	NO	NO	Beta-1,4-galactosyltransferase 7 (Beta-1,4-GalTase 7) (Beta4Gal-T7) (b4Gal-T7) (EC 2.4.1.-) (Proteoglycan UDP-galactose:beta-xylose beta1,4-galactosyltransferase I) (UDP-Gal:beta-GlcNAc beta-1,4-galactosyltransferase 7) (UDP-galactose:beta-N-acetylglucosamine beta-1,4-galactosyltransferase 7) (UDP-galactose:beta-xylose beta-1,4-galactosyltransferase) (XGPT) (XGalT-1) (Xylosylprotein 4-beta-galact…
			Q9Y2C2	UST_HUMAN	UST	Transferase activity	Yes	Yes	NO	NO	NO	NO	Uronyl 2-sulfotransferase (EC 2.8.2.-)
			Q8TB61	S35B2_HUMAN	SLC35B2	Transporter actibity	Yes	Yes	NO	NO	NO	Yes	Adenosine 3'-phospho 5'-phosphosulfate transporter 1 (PAPS transporter 1) (Putative MAPK-activating protein PM15) (Putative NF-kappa-B-activating protein 48) (Solute carrier family 35 member B2)
			Q96A29	FUCT1_HUMAN	SLC35C1	Transporter actibity	Yes	Yes	NO	NO	NO	Yes	GDP-fucose transporter 1 (Solute carrier family 35 member C1)
			O43861	ATP9B_HUMAN	ATP9B	Transporter actibity	Yes	Yes	NO	NO	NO	NO	Probable phospholipid-transporting ATPase IIB (EC 7.6.2.1) (ATPase class II type 9B)
			P78381	S35A2_HUMAN	SLC35A2	Transporter actibity	Yes	Yes	NO	NO	NO	NO	UDP-galactose translocator (Solute carrier family 35 member A2) (UDP-galactose transporter) (UDP-Gal-Tr) (UGT)
			P78382	S35A1_HUMAN	SLC35A1	Transporter actibity	Yes	Yes	NO	NO	NO	NO	CMP-sialic acid transporter (CMP-SA-Tr) (CMP-Sia-Tr) (Solute carrier family 35 member A1)
			O94923	GLCE_HUMAN	GLCE		Yes	Yes	NO	NO	NO	Yes	D-glucuronyl C5-epimerase (EC 5.1.3.17) (Heparan sulfate C5-epimerase) (Hsepi) (Heparin/heparan sulfate:glucuronic acid C5-epimerase) (Heparosan-N-sulfate-glucuronate 5-epimerase)
			Q12893	TM115_HUMAN	TMEM115		Yes	Yes	NO	NO	NO	Yes	Transmembrane protein 115 (Placental protein 6) (Protein PL6)
			Q13948	CASP_HUMAN	CUX1		Yes	Yes	NO	NO	NO	Yes	Protein CASP
			Q14789	GOGB1_HUMAN	GOLGB1		Yes	Yes	NO	NO	NO	Yes	Golgin subfamily B member 1 (372 kDa Golgi complex-associated protein) (GCP372) (Giantin) (Macrogolgin)
			Q5BJH7	YIF1B_HUMAN	YIF1B		Yes	Yes	NO	NO	NO	Yes	Protein YIF1B (YIP1-interacting factor homolog B)
			Q9BSR8	YIPF4_HUMAN	YIPF4		Yes	Yes	NO	NO	NO	Yes	Protein YIPF4 (YIP1 family member 4)
			A2RU67	F234B_HUMAN	KIAA1467; FAM234B		Yes	Yes	NO	NO	NO	NO	Protein FAM234B
			P33947	ERD22_HUMAN	KDELR2		Yes	Yes	NO	NO	NO	NO	ER lumen protein-retaining receptor 2 (ERD2-like protein 1) (ELP-1) (KDEL endoplasmic reticulum protein retention receptor 2) (KDEL receptor 2)
			Q15392	DHC24_HUMAN	DHCR24		Yes	Yes	NO	NO	NO	NO	Delta(24)-sterol reductase (EC 1.3.1.72) (24-dehydrocholesterol reductase) (3-beta-hydroxysterol Delta-24-reductase) (Diminuto/dwarf1 homolog) (Seladin-1)
			Q6RW13	ATRAP_HUMAN	AGTRAP		Yes	Yes	NO	NO	NO	NO	Type-1 angiotensin II receptor-associated protein (AT1 receptor-associated protein)
			Q8NBJ4	GOLM1_HUMAN	GOLM1		Yes	Yes	NO	NO	NO	NO	Golgi membrane protein 1 (Golgi membrane protein GP73) (Golgi phosphoprotein 2)
			Q8NBN3	TM87A_HUMAN	TMEM87A		Yes	Yes	NO	NO	NO	NO	Transmembrane protein 87A
			Q8NBZ7	UXS1_HUMAN	UXS1		Yes	Yes	NO	NO	NO	NO	UDP-glucuronic acid decarboxylase 1 (EC 4.1.1.35) (UDP-glucuronate decarboxylase 1) (UGD) (UXS-1)
			Q8TBA6	GOGA5_HUMAN	GOLGA5		Yes	Yes	NO	NO	NO	NO	Golgin subfamily A member 5 (Cell proliferation-inducing gene 31 protein) (Golgin-84) (Protein Ret-II) (RET-fused gene 5 protein)
			Q92896	GSLG1_HUMAN	GLG1		Yes	Yes	NO	NO	NO	NO	Golgi apparatus protein 1 (CFR-1) (Cysteine-rich fibroblast growth factor receptor) (E-selectin ligand 1) (ESL-1) (Golgi sialoglycoprotein MG-160)
			Q9NRX6	KISHB_HUMAN	TMEM167B		Yes	Yes	NO	NO	NO	NO	Protein kish-B (Transmembrane protein 167B)
			Q9UHJ9	PGAP2_HUMAN	PGAP2		Yes	Yes	NO	NO	NO	NO	Post-GPI attachment to proteins factor 2 (FGF receptor-activating protein 1)
			Reference
			1. Adolf, F., M. Rhiel, B. Hessling, Q. Gao, A. Hellwig, J. Bethune, and F.T. Wieland. 2019. Proteomic Profiling of Mammalian COPII and COPI Vesicles. Cell Rep. 26:250-265 e255.
