# Supplementary material for: An in vitro vesicle formation assay reveals cargo clients and factors that mediate vesicular trafficking
Source: Proc Natl Acad Sci U S A. 2021 Aug 25;118(35):e2101287118. doi: 10.1073/pnas.2101287118 (PMC8536394; doi:10.1073/pnas.2101287118)
Supplement: Supplementary File [file pnas.2101287118.sd03.xlsx]

## Sheet: Index
			Sheet number	The information of the proteins shown in the sheet
			Sheet 1	The list of proteins identified from the vesicle fraction for label-free quantitative analyses
			Sheet 2	The list of the proteins under-represented in the SURF4 or ERGIC53 KO condition relative to wild-type (Fold change < 0.6; p<0.05)

## Sheet: Sheet1
		Accession	Gene Symbol	# Unique Peptides	SURF4 KO / WT		ERGIC53 KO / WT		Description
					log2 fold change	minus log10 p value	log2 fold change	minus log 10 p value
		Q96D71	REPS1	7	-0.516979	0.0633412	-6.93428	0.981074	RalBP1-associated Eps domain-containing protein 1 OS=Homo sapiens OX=9606 GN=REPS1 PE=1 SV=3
		Q8NI22	MCFD2	2	-0.184146	1.04799	-6.93428	5.01982	Multiple coagulation factor deficiency protein 2 OS=Homo sapiens OX=9606 GN=MCFD2 PE=1 SV=1
		P49257	LMAN1	17	-0.262728	2.07436	-5.08628	2.14434	Protein ERGIC-53 OS=Homo sapiens OX=9606 GN=LMAN1 PE=1 SV=2
		Q96BY9	TMEM66; SARAF	3	0.024273	0.196321	-2.16345	1.19585	Store-operated calcium entry-associated regulatory factor OS=Homo sapiens OX=9606 GN=SARAF PE=1 SV=1
		Q93088	BHMT	9	-5.35755	4.95238	-2.11155	1.60902	Betaine--homocysteine S-methyltransferase 1 OS=Homo sapiens OX=9606 GN=BHMT PE=1 SV=2
		Q96C36	PYCR2	2	-1.02936	2.27405	-1.84682	0.630573	Pyrroline-5-carboxylate reductase 2 OS=Homo sapiens OX=9606 GN=PYCR2 PE=1 SV=1
		Q13277	STX3	2	-1.86431	2.79091	-1.78048	1.84312	Syntaxin-3 OS=Homo sapiens OX=9606 GN=STX3 PE=1 SV=3
		P61769	B2M	2	1.68494	1.95726	-1.49134	0.882844	Beta-2-microglobulin OS=Homo sapiens OX=9606 GN=B2M PE=1 SV=1
		P10909	CLU	5	-6.55919	1.80251	-1.42966	4.92549	Clusterin OS=Homo sapiens OX=9606 GN=CLU PE=1 SV=1
		Q00325	SLC25A3	3	0.384501	0.656675	-1.38584	1.23518	Phosphate carrier protein, mitochondrial OS=Homo sapiens OX=9606 GN=SLC25A3 PE=1 SV=2
		P48047	ATP5O	3	0.138477	0.42257	-1.28179	1.96822	ATP synthase subunit O, mitochondrial OS=Homo sapiens OX=9606 GN=ATP5PO PE=1 SV=1
		P62745	RHOB	2	-0.351683	2.2227	-1.27037	2.01601	Rho-related GTP-binding protein RhoB OS=Homo sapiens OX=9606 GN=RHOB PE=1 SV=1
		P10632	CYP2C8	2	-0.161725	0.32217	-1.15555	0.870003	Cytochrome P450 2C8 OS=Homo sapiens OX=9606 GN=CYP2C8 PE=1 SV=2
		P16402	HIST1H1D	2	0.330774	0.25571	-1.109	2.55528	Histone H1.3 OS=Homo sapiens OX=9606 GN=HIST1H1D PE=1 SV=2
		P12236	SLC25A6	2	0.868755	1.30875	-1.08128	0.355156	ADP/ATP translocase 3 OS=Homo sapiens OX=9606 GN=SLC25A6 PE=1 SV=4
		P10635	CYP2D6	4	0.553514	0.354365	-1.06886	0.596417	Cytochrome P450 2D6 OS=Homo sapiens OX=9606 GN=CYP2D6 PE=1 SV=2
		Q9NPR9	GPR108	3	-0.279343	0.468244	-1.02739	1.08284	Protein GPR108 OS=Homo sapiens OX=9606 GN=GPR108 PE=2 SV=3
		P12259	F5	6	-0.33422	0.936284	-1.01542	1.3377	Coagulation factor V OS=Homo sapiens OX=9606 GN=F5 PE=1 SV=4
		Q9Y3D6	FIS1	3	0.658045	0.737534	-0.970806	0.500444	Mitochondrial fission 1 protein OS=Homo sapiens OX=9606 GN=FIS1 PE=1 SV=2
		P46776	RPL27A	4	-0.0466429	1.44531	-0.94787	1.75705	60S ribosomal protein L27a OS=Homo sapiens OX=9606 GN=RPL27A PE=1 SV=2
		P61513	RPL37A	2	0.51442	1.09012	-0.943326	3.79761	60S ribosomal protein L37a OS=Homo sapiens OX=9606 GN=RPL37A PE=1 SV=2
		P62244	RPS15A	3	-0.554684	1.30615	-0.929779	1.55827	40S ribosomal protein S15a OS=Homo sapiens OX=9606 GN=RPS15A PE=1 SV=2
		Q9Y5Z9	UBIAD1	3	-0.508249	1.25635	-0.925292	1.89778	UbiA prenyltransferase domain-containing protein 1 OS=Homo sapiens OX=9606 GN=UBIAD1 PE=1 SV=1
		P01024	C3	5	1.05626	2.81585	-0.916359	1.09667	Complement C3 OS=Homo sapiens OX=9606 GN=C3 PE=1 SV=2
		Q9UJS0	SLC25A13	6	-0.456948	1.77008	-0.911913	0.699646	Calcium-binding mitochondrial carrier protein Aralar2 OS=Homo sapiens OX=9606 GN=SLC25A13 PE=1 SV=2
		P0DMV9	HSPA1B; HSPA1A	11	-0.77259	1.78163	-0.909695	1.41355	Heat shock 70 kDa protein 1B OS=Homo sapiens OX=9606 GN=HSPA1B PE=1 SV=1
		Q9HCN8	SDF2L1	2	-1.21934	3.72552	-0.903062	0.599063	Stromal cell-derived factor 2-like protein 1 OS=Homo sapiens OX=9606 GN=SDF2L1 PE=1 SV=2
		P35637	FUS	3	-0.194613	0.741144	-0.889886	1.07964	RNA-binding protein FUS OS=Homo sapiens OX=9606 GN=FUS PE=1 SV=1
		Q86YS6	RAB43	2	-0.407408	0.864255	-0.887702	0.898617	Ras-related protein Rab-43 OS=Homo sapiens OX=9606 GN=RAB43 PE=1 SV=1
		Q9P2E5	CHPF2	11	-0.224689	0.326202	-0.881169	1.637	Chondroitin sulfate glucuronyltransferase OS=Homo sapiens OX=9606 GN=CHPF2 PE=2 SV=2
		P02654	APOC1	2	0.484115	1.08656	-0.857465	1.06444	Apolipoprotein C-I OS=Homo sapiens OX=9606 GN=APOC1 PE=1 SV=1
		Q8IUH5	ZDHHC17	7	-0.484509	1.28761	-0.842581	0.828024	Palmitoyltransferase ZDHHC17 OS=Homo sapiens OX=9606 GN=ZDHHC17 PE=1 SV=2
		P35268	RPL22	2	-0.233656	2.1628	-0.840467	1.9123	60S ribosomal protein L22 OS=Homo sapiens OX=9606 GN=RPL22 PE=1 SV=2
		P38159	RBMX	3	-0.00920872	0.614891	-0.813265	1.09143	RNA-binding motif protein, X chromosome OS=Homo sapiens OX=9606 GN=RBMX PE=1 SV=3
		P10809	HSPD1	8	0.431769	0.567172	-0.804998	0.907987	60 kDa heat shock protein, mitochondrial OS=Homo sapiens OX=9606 GN=HSPD1 PE=1 SV=2
		Q9H9S5	FKRP	9	-0.341955	1.08895	-0.802938	2.44648	Fukutin-related protein OS=Homo sapiens OX=9606 GN=FKRP PE=1 SV=1
		Q9H2H9	SLC38A1	3	-0.399315	0.858837	-0.798828	0.603942	Sodium-coupled neutral amino acid transporter 1 OS=Homo sapiens OX=9606 GN=SLC38A1 PE=1 SV=1
		P46779	RPL28	3	0.103304	0.19788	-0.798828	1.8834	60S ribosomal protein L28 OS=Homo sapiens OX=9606 GN=RPL28 PE=1 SV=3
		Q92896	GLG1	29	-0.137963	1.33754	-0.794729	2.01186	Golgi apparatus protein 1 OS=Homo sapiens OX=9606 GN=GLG1 PE=1 SV=2
		P61254	RPL26	4	-0.101395	0.794317	-0.794729	1.6824	60S ribosomal protein L26 OS=Homo sapiens OX=9606 GN=RPL26 PE=1 SV=1
		P52848	NDST1	6	-0.0641303	0.934046	-0.794729	3.00842	Bifunctional heparan sulfate N-deacetylase/N-sulfotransferase 1 OS=Homo sapiens OX=9606 GN=NDST1 PE=1 SV=1
		O75452	RDH16	3	-0.393274	0.898592	-0.790642	0.803124	Retinol dehydrogenase 16 OS=Homo sapiens OX=9606 GN=RDH16 PE=1 SV=2
		P47756	CAPZB	3	-0.0466429	0.590389	-0.790642	1.51487	F-actin-capping protein subunit beta OS=Homo sapiens OX=9606 GN=CAPZB PE=1 SV=4
		Q9Y3P4	RHBDD3	5	-0.318872	1.3524	-0.786567	0.185093	Rhomboid domain-containing protein 3 OS=Homo sapiens OX=9606 GN=RHBDD3 PE=2 SV=1
		Q9BRR3	TMEM246	5	0.0643299	0.52844	-0.780475	1.96262	Transmembrane protein 246 OS=Homo sapiens OX=9606 GN=TMEM246 PE=1 SV=1
		Q12770	SCAP	6	0.262269	0.0639654	-0.770379	1.36199	Sterol regulatory element-binding protein cleavage-activating protein OS=Homo sapiens OX=9606 GN=SCAP PE=1 SV=4
		Q9NSY1	BMP2K	9	0.267363	0.251781	-0.770379	0.85264	BMP-2-inducible protein kinase OS=Homo sapiens OX=9606 GN=BMP2K PE=1 SV=2
		P05062	ALDOB	3	0.0904296	0.166031	-0.768369	0.774582	Fructose-bisphosphate aldolase B OS=Homo sapiens OX=9606 GN=ALDOB PE=1 SV=2
		Q8TBA6	GOLGA5	21	0.855288	1.76637	-0.768369	3.39334	Golgin subfamily A member 5 OS=Homo sapiens OX=9606 GN=GOLGA5 PE=1 SV=3
		P42766	RPL35	2	0.123107	0.123593	-0.764356	0.716792	60S ribosomal protein L35 OS=Homo sapiens OX=9606 GN=RPL35 PE=1 SV=2
		O95486	SEC24A	5	-0.132921	1.32732	-0.762353	2.8579	Protein transport protein Sec24A OS=Homo sapiens OX=9606 GN=SEC24A PE=1 SV=2
		Q8WUD6	CHPT1	2	-0.785717	1.09735	-0.750397	1.67963	Cholinephosphotransferase 1 OS=Homo sapiens OX=9606 GN=CHPT1 PE=1 SV=1
		Q8TED1	GPX8	4	-0.423733	2.68811	-0.746434	1.31727	Probable glutathione peroxidase 8 OS=Homo sapiens OX=9606 GN=GPX8 PE=1 SV=2
		P06576	ATP5B	11	-0.0948443	0.74133	-0.746434	0.873589	ATP synthase subunit beta, mitochondrial OS=Homo sapiens OX=9606 GN=ATP5F1B PE=1 SV=3
		Q6TCH7	PAQR3	2	-0.812336	2.963	-0.734608	0.00312765	Progestin and adipoQ receptor family member 3 OS=Homo sapiens OX=9606 GN=PAQR3 PE=1 SV=2
		P60866	RPS20	2	-0.0450636	0.211496	-0.71899	1.36627	40S ribosomal protein S20 OS=Homo sapiens OX=9606 GN=RPS20 PE=1 SV=1
		Q9Y282	ERGIC3	11	0.253312	0.15936	-0.71705	0.929168	Endoplasmic reticulum-Golgi intermediate compartment protein 3 OS=Homo sapiens OX=9606 GN=ERGIC3 PE=1 SV=1
		P05141	SLC25A5	2	-0.0932114	0.159365	-0.713177	0.937224	ADP/ATP translocase 2 OS=Homo sapiens OX=9606 GN=SLC25A5 PE=1 SV=7
		Q5QNW6	HIST2H2BF	2	0.484115	0.04902	-0.711244	1.49197	Histone H2B type 2-F OS=Homo sapiens OX=9606 GN=HIST2H2BF PE=1 SV=3
		Q9UL01	DSE	3	0.445316	0.656275	-0.697788	2.68983	Dermatan-sulfate epimerase OS=Homo sapiens OX=9606 GN=DSE PE=1 SV=1
		Q9HBR0	SLC38A10	4	-0.804298	1.15674	-0.693966	0.816231	Putative sodium-coupled neutral amino acid transporter 10 OS=Homo sapiens OX=9606 GN=SLC38A10 PE=1 SV=2
		Q15436	SEC23A	10	-0.0577467	0.985035	-0.688253	2.22199	Protein transport protein Sec23A OS=Homo sapiens OX=9606 GN=SEC23A PE=1 SV=2
		Q86X29	LSR	4	-0.023133	0.0394852	-0.688253	1.32343	Lipolysis-stimulated lipoprotein receptor OS=Homo sapiens OX=9606 GN=LSR PE=1 SV=4
		P26572	MGAT1	7	-0.41759	2.62599	-0.686353	1.16488	Alpha-1,3-mannosyl-glycoprotein 2-beta-N-acetylglucosaminyltransferase OS=Homo sapiens OX=9606 GN=MGAT1 PE=1 SV=2
		Q10469	MGAT2	11	-0.0769829	0.549896	-0.676893	1.01088	Alpha-1,6-mannosyl-glycoprotein 2-beta-N-acetylglucosaminyltransferase OS=Homo sapiens OX=9606 GN=MGAT2 PE=1 SV=1
		Q86V85	GPR180	4	-0.0356239	0.106518	-0.675008	1.56781	Integral membrane protein GPR180 OS=Homo sapiens OX=9606 GN=GPR180 PE=2 SV=1
		O00487	PSMD14	2	0.353703	0.0554342	-0.667494	0.935916	26S proteasome non-ATPase regulatory subunit 14 OS=Homo sapiens OX=9606 GN=PSMD14 PE=1 SV=1
		Q5M7Z0	RNFT1	2	-0.255405	0.873886	-0.665622	2.20709	E3 ubiquitin-protein ligase RNFT1 OS=Homo sapiens OX=9606 GN=RNFT1 PE=1 SV=2
		O14653	GOSR2	2	-0.18937	0.49549	-0.663752	2.34646	Golgi SNAP receptor complex member 2 OS=Homo sapiens OX=9606 GN=GOSR2 PE=1 SV=2
		Q8IUH4	ZDHHC13	9	-0.6451	1.01442	-0.661884	2.51082	Palmitoyltransferase ZDHHC13 OS=Homo sapiens OX=9606 GN=ZDHHC13 PE=1 SV=3
		Q8NDV1	ST6GALNAC3	2	0.383329	0.308026	-0.660019	1.7514	Alpha-N-acetylgalactosaminide alpha-2,6-sialyltransferase 3 OS=Homo sapiens OX=9606 GN=ST6GALNAC3 PE=2 SV=1
		P78382	SLC35A1	3	0.232628	0.428036	-0.648878	0.963223	CMP-sialic acid transporter OS=Homo sapiens OX=9606 GN=SLC35A1 PE=2 SV=1
		Q8IVQ6	ZDHHC21	3	-0.296151	0.367143	-0.64703	1.02763	Palmitoyltransferase ZDHHC21 OS=Homo sapiens OX=9606 GN=ZDHHC21 PE=2 SV=1
		Q96M27	PRRC1	3	-0.581906	2.27243	-0.64334	0.306228	Protein PRRC1 OS=Homo sapiens OX=9606 GN=PRRC1 PE=1 SV=1
		Q9UBV7	B4GALT7	4	-0.0153807	0.148648	-0.63966	1.05925	Beta-1,4-galactosyltransferase 7 OS=Homo sapiens OX=9606 GN=B4GALT7 PE=1 SV=1
		P24390	KDELR1	6	0.738189	0.404033	-0.632327	0.0344593	ER lumen protein-retaining receptor 1 OS=Homo sapiens OX=9606 GN=KDELR1 PE=1 SV=1
		Q5SR56	HIATL1; MFSD14B	2	-0.132921	0.541185	-0.626852	0.370244	Hippocampus abundant transcript-like protein 1 OS=Homo sapiens OX=9606 GN=MFSD14B PE=2 SV=3
		P25705	ATP5A1	12	-0.0138352	1.25031	-0.626852	1.39302	ATP synthase subunit alpha, mitochondrial OS=Homo sapiens OX=9606 GN=ATP5F1A PE=1 SV=1
		P08670	VIM	17	-2.0046	3.2595	-0.625032	0.513921	Vimentin OS=Homo sapiens OX=9606 GN=VIM PE=1 SV=4
		Q13948	CUX1	17	-0.158306	0.278191	-0.625032	2.21603	Protein CASP OS=Homo sapiens OX=9606 GN=CUX1 PE=1 SV=2
		Q10472	GALNT1	8	0.176878	0.700112	-0.623213	1.28574	Polypeptide N-acetylgalactosaminyltransferase 1 OS=Homo sapiens OX=9606 GN=GALNT1 PE=1 SV=1
		O00571	DDX3X	4	0.230022	0.111856	-0.623213	0.944212	ATP-dependent RNA helicase DDX3X OS=Homo sapiens OX=9606 GN=DDX3X PE=1 SV=3
		P62753	RPS6	5	-0.0340566	0.0255587	-0.621398	1.99793	40S ribosomal protein S6 OS=Homo sapiens OX=9606 GN=RPS6 PE=1 SV=1
		Q8TB61	SLC35B2	7	-0.165152	1.00973	-0.619584	1.3889	Adenosine 3'-phospho 5'-phosphosulfate transporter 1 OS=Homo sapiens OX=9606 GN=SLC35B2 PE=1 SV=1
		Q9NRX6	TMEM167B	3	-0.43817	1.25345	-0.615964	0.680845	Protein kish-B OS=Homo sapiens OX=9606 GN=TMEM167B PE=3 SV=1
		O95159	ZFPL1	6	0.10188	0.512306	-0.60875	1.60281	Zinc finger protein-like 1 OS=Homo sapiens OX=9606 GN=ZFPL1 PE=1 SV=2
		Q9NR31	SAR1A	2	-0.353637	1.9218	-0.596213	0.606388	GTP-binding protein SAR1a OS=Homo sapiens OX=9606 GN=SAR1A PE=1 SV=1
		O95070	YIF1A	2	-0.226478	1.57643	-0.587324	0.901862	Protein YIF1A OS=Homo sapiens OX=9606 GN=YIF1A PE=1 SV=2
		O75891	ALDH1L1	4	-0.0850744	1.18346	-0.582016	0.436692	Cytosolic 10-formyltetrahydrofolate dehydrogenase OS=Homo sapiens OX=9606 GN=ALDH1L1 PE=1 SV=2
		Q96K49	TMEM87B	3	-0.427843	2.25466	-0.578489	0.523156	Transmembrane protein 87B OS=Homo sapiens OX=9606 GN=TMEM87B PE=1 SV=1
		O94766	B3GAT3	8	0.0212612	0.101	-0.578489	1.47232	Galactosylgalactosylxylosylprotein 3-beta-glucuronosyltransferase 3 OS=Homo sapiens OX=9606 GN=B3GAT3 PE=1 SV=2
		O15321	TM9SF1	11	0.441941	0.333965	-0.573214	1.09383	Transmembrane 9 superfamily member 1 OS=Homo sapiens OX=9606 GN=TM9SF1 PE=2 SV=2
		Q8N128	FAM177A1	2	0.651242	1.11212	-0.573214	1.16571	Protein FAM177A1 OS=Homo sapiens OX=9606 GN=FAM177A1 PE=1 SV=1
		Q86X52	CHSY1	6	-0.591095	2.38139	-0.57146	0.62777	Chondroitin sulfate synthase 1 OS=Homo sapiens OX=9606 GN=CHSY1 PE=1 SV=3
		P62899	RPL31	3	0.491751	0.443428	-0.569708	2.79279	60S ribosomal protein L31 OS=Homo sapiens OX=9606 GN=RPL31 PE=1 SV=1
		P98173	FAM3A	4	0.357291	0.323743	-0.567958	2.02549	Protein FAM3A OS=Homo sapiens OX=9606 GN=FAM3A PE=1 SV=2
		P48426	PIP4K2A	2	-0.703694	1.47563	-0.566211	0.597522	Phosphatidylinositol 5-phosphate 4-kinase type-2 alpha OS=Homo sapiens OX=9606 GN=PIP4K2A PE=1 SV=2
		Q8IYS2	KIAA2013	9	0.252028	0.00939842	-0.56098	0.750289	Uncharacterized protein KIAA2013 OS=Homo sapiens OX=9606 GN=KIAA2013 PE=1 SV=1
		Q4G148	GXYLT1	2	0.171454	0.235423	-0.555769	0.285973	Glucoside xylosyltransferase 1 OS=Homo sapiens OX=9606 GN=GXYLT1 PE=1 SV=2
		P35908	KRT2	10	0.046664	0.313043	-0.554036	0.931074	Keratin, type II cytoskeletal 2 epidermal OS=Homo sapiens OX=9606 GN=KRT2 PE=1 SV=2
		P18621	RPL17	4	0.172812	0.0370425	-0.554036	1.04333	60S ribosomal protein L17 OS=Homo sapiens OX=9606 GN=RPL17 PE=1 SV=3
		P04264	KRT1	21	-0.0753701	0.0933786	-0.552305	0.762044	Keratin, type II cytoskeletal 1 OS=Homo sapiens OX=9606 GN=KRT1 PE=1 SV=6
		P39023	RPL3	6	-0.0278044	0.62156	-0.54885	0.601558	60S ribosomal protein L3 OS=Homo sapiens OX=9606 GN=RPL3 PE=1 SV=2
		Q5W111	SPRYD7	3	-0.198119	1.55553	-0.547125	1.62449	SPRY domain-containing protein 7 OS=Homo sapiens OX=9606 GN=SPRYD7 PE=1 SV=2
		P07355	ANXA2	10	-0.303685	1.79013	-0.543682	1.3094	Annexin A2 OS=Homo sapiens OX=9606 GN=ANXA2 PE=1 SV=2
		P00338	LDHA	5	0.341681	0.29778	-0.541963	0.937223	L-lactate dehydrogenase A chain OS=Homo sapiens OX=9606 GN=LDHA PE=1 SV=2
		P35527	KRT9	7	-0.032491	1.98921	-0.538532	1.15336	Keratin, type I cytoskeletal 9 OS=Homo sapiens OX=9606 GN=KRT9 PE=1 SV=3
		Q9NUP9	LIN7C	2	0.0672533	0.0237616	-0.538532	1.39423	Protein lin-7 homolog C OS=Homo sapiens OX=9606 GN=LIN7C PE=1 SV=1
		P62081	RPS7	6	0.588528	0.514828	-0.53682	1.66683	40S ribosomal protein S7 OS=Homo sapiens OX=9606 GN=RPS7 PE=1 SV=1
		P04040	CAT	3	0.202365	0.582533	-0.535109	2.11398	Catalase OS=Homo sapiens OX=9606 GN=CAT PE=1 SV=3
		P27105	STOM	3	0.0803357	0.438962	-0.523193	0.59593	Erythrocyte band 7 integral membrane protein OS=Homo sapiens OX=9606 GN=STOM PE=1 SV=3
		Q9NXS2	QPCTL	2	-0.642709	1.02246	-0.519807	1.16611	Glutaminyl-peptide cyclotransferase-like protein OS=Homo sapiens OX=9606 GN=QPCTL PE=1 SV=2
		O15258	RER1	4	-0.226478	1.00789	-0.518116	0.62156	Protein RER1 OS=Homo sapiens OX=9606 GN=RER1 PE=1 SV=1
		Q96RQ1	ERGIC2	8	-0.0641303	1.5528	-0.501321	1.98994	Endoplasmic reticulum-Golgi intermediate compartment protein 2 OS=Homo sapiens OX=9606 GN=ERGIC2 PE=1 SV=2
		O00559	EBAG9	3	-0.461154	1.77901	-0.497985	0.27993	Receptor-binding cancer antigen expressed on SiSo cells OS=Homo sapiens OX=9606 GN=EBAG9 PE=1 SV=1
		O60774		2	0.14264	0.580077	-0.488024	0.792734	Putative dimethylaniline monooxygenase [N-oxide-forming] 6 OS=Homo sapiens OX=9606 GN=FMO6P PE=5 SV=1
		O75396	SEC22B	9	-0.0246884	0.292224	-0.484719	1.1472	Vesicle-trafficking protein SEC22b OS=Homo sapiens OX=9606 GN=SEC22B PE=1 SV=4
		P62750	RPL23A	6	-0.0153807	0.969157	-0.484719	1.09509	60S ribosomal protein L23a OS=Homo sapiens OX=9606 GN=RPL23A PE=1 SV=1
		P62280	RPS11	9	0.144026	0.0190238	-0.484719	2.13275	40S ribosomal protein S11 OS=Homo sapiens OX=9606 GN=RPS11 PE=1 SV=3
		P00167	CYB5A	3	-0.0883237	0.303578	-0.481422	1.02881	Cytochrome b5 OS=Homo sapiens OX=9606 GN=CYB5A PE=1 SV=2
		P02768	ALB	4	0.0540511	0.117655	-0.481422	0.289328	Serum albumin OS=Homo sapiens OX=9606 GN=ALB PE=1 SV=2
		P52758	HRSP12; RIDA	2	0.334419	0.337743	-0.481422	0.496016	2-iminobutanoate/2-iminopropanoate deaminase OS=Homo sapiens OX=9606 GN=RIDA PE=1 SV=1
		Q8TBQ9	TMEM167A	2	0.314873	0.187587	-0.479776	0.691343	Protein kish-A OS=Homo sapiens OX=9606 GN=TMEM167A PE=1 SV=1
		P02649	APOE	2	0.50259	0.10065	-0.479776	1.19922	Apolipoprotein E OS=Homo sapiens OX=9606 GN=APOE PE=1 SV=1
		P62424	RPL7A	12	-0.0293649	0.46763	-0.476489	1.96517	60S ribosomal protein L7a OS=Homo sapiens OX=9606 GN=RPL7A PE=1 SV=2
		P53396	ACLY	4	0.218234	0.0125221	-0.476489	0.459466	ATP-citrate synthase OS=Homo sapiens OX=9606 GN=ACLY PE=1 SV=3
		P13645	KRT10	15	0.103304	0.151338	-0.474849	1.04543	Keratin, type I cytoskeletal 10 OS=Homo sapiens OX=9606 GN=KRT10 PE=1 SV=6
		Q96BI3	APH1A	2	0.184975	0.106253	-0.474849	1.2796	Gamma-secretase subunit APH-1A OS=Homo sapiens OX=9606 GN=APH1A PE=1 SV=1
		Q9H4A5	GOLPH3L	2	-0.17721	0.799124	-0.47321	0.718897	Golgi phosphoprotein 3-like OS=Homo sapiens OX=9606 GN=GOLPH3L PE=1 SV=1
		P54819	AK2	3	0.57524	1.60881	-0.47321	2.24342	Adenylate kinase 2, mitochondrial OS=Homo sapiens OX=9606 GN=AK2 PE=1 SV=2
		P67809	YBX1	4	0.351307	0.0361831	-0.471574	1.08819	Nuclease-sensitive element-binding protein 1 OS=Homo sapiens OX=9606 GN=YBX1 PE=1 SV=3
		P63220	RPS21	3	0.375095	0.130125	-0.469939	0.510432	40S ribosomal protein S21 OS=Homo sapiens OX=9606 GN=RPS21 PE=1 SV=1
		Q9BYC5	FUT8	10	0.683988	1.64618	-0.469939	1.09345	Alpha-(1,6)-fucosyltransferase OS=Homo sapiens OX=9606 GN=FUT8 PE=1 SV=2
		Q16739	UGCG	4	-0.478102	0.211508	-0.466675	1.80575	Ceramide glucosyltransferase OS=Homo sapiens OX=9606 GN=UGCG PE=1 SV=1
		P62854	RPS26; LOC101929876; RPS26P25	2	0.308711	0.400108	-0.465046	1.1737	40S ribosomal protein S26 OS=Homo sapiens OX=9606 GN=RPS26 PE=1 SV=3
		Q07020	RPL18	5	-0.163438	0.803776	-0.463418	1.07439	60S ribosomal protein L18 OS=Homo sapiens OX=9606 GN=RPL18 PE=1 SV=2
		Q13795	ARFRP1	7	-0.0153807	1.608	-0.458547	0.788539	ADP-ribosylation factor-related protein 1 OS=Homo sapiens OX=9606 GN=ARFRP1 PE=1 SV=1
		P09651	HNRNPA1	7	-0.1346	0.302857	-0.456927	0.429422	Heterogeneous nuclear ribonucleoprotein A1 OS=Homo sapiens OX=9606 GN=HNRNPA1 PE=1 SV=5
		O60476	MAN1A2	9	-0.221118	1.8898	-0.448854	0.200796	Mannosyl-oligosaccharide 1,2-alpha-mannosidase IB OS=Homo sapiens OX=9606 GN=MAN1A2 PE=1 SV=1
		Q13765	NACA	2	-0.153194	0.855801	-0.448854	1.06102	Nascent polypeptide-associated complex subunit alpha OS=Homo sapiens OX=9606 GN=NACA PE=1 SV=1
		Q9BSR8	YIPF4	2	0.128715	0.312796	-0.448854	1.53379	Protein YIPF4 OS=Homo sapiens OX=9606 GN=YIPF4 PE=1 SV=1
		Q13492	PICALM	4	-0.363445	0.308304	-0.447245	0.317641	Phosphatidylinositol-binding clathrin assembly protein OS=Homo sapiens OX=9606 GN=PICALM PE=1 SV=2
		Q9P2C4	TMEM181	2	1.11041	1.67095	-0.447245	0.33411	Transmembrane protein 181 OS=Homo sapiens OX=9606 GN=TMEM181 PE=1 SV=2
		P62805	HIST1H4A; HIST1H4F; HIST1H4D; HIST1H4J; HIST2H4A; HIST2H4B; HIST1H4H; HIST1H4C; HIST4H4; HIST1H4E; HIST1H4I; HIST1H4B; HIST1H4K; HIST1H4L	4	-0.101395	1.00962	-0.444031	1.20818	Histone H4 OS=Homo sapiens OX=9606 GN=HIST1H4A PE=1 SV=2
		Q09328	MGAT5	3	-0.769978	0.212734	-0.442427	0.972068	Alpha-1,6-mannosylglycoprotein 6-beta-N-acetylglucosaminyltransferase A OS=Homo sapiens OX=9606 GN=MGAT5 PE=1 SV=1
		P62269	RPS18	7	0.0121876	0.33031	-0.442427	2.09318	40S ribosomal protein S18 OS=Homo sapiens OX=9606 GN=RPS18 PE=1 SV=3
		O15118	NPC1	6	0.481926	0.0146732	-0.442427	1.92077	NPC intracellular cholesterol transporter 1 OS=Homo sapiens OX=9606 GN=NPC1 PE=1 SV=2
		P59998	ARPC4	3	-0.5346	1.04528	-0.440825	1.02056	Actin-related protein 2/3 complex subunit 4 OS=Homo sapiens OX=9606 GN=ARPC4 PE=1 SV=3
		Q8NHH9	ATL2	3	0.282536	0.0711581	-0.440825	0.552533	Atlastin-2 OS=Homo sapiens OX=9606 GN=ATL2 PE=1 SV=2
		O94826	TOMM70A; TOMM70	2	1.43347	1.58873	-0.440825	1.35383	Mitochondrial import receptor subunit TOM70 OS=Homo sapiens OX=9606 GN=TOMM70 PE=1 SV=1
		P35232	PHB	4	0.0774388	0.4087	-0.439225	0.713398	Prohibitin OS=Homo sapiens OX=9606 GN=PHB PE=1 SV=1
		Q8NEW0	SLC30A7	6	0.255877	0.34058	-0.439225	1.72099	Zinc transporter 7 OS=Homo sapiens OX=9606 GN=SLC30A7 PE=2 SV=1
		P31689	DNAJA1	3	-0.00613261	0.278217	-0.437627	0.300517	DnaJ homolog subfamily A member 1 OS=Homo sapiens OX=9606 GN=DNAJA1 PE=1 SV=2
		P04114	APOB	5	-0.239062	0.11856	-0.434435	1.36081	Apolipoprotein B-100 OS=Homo sapiens OX=9606 GN=APOB PE=1 SV=2
		Q9HCM4	EPB41L5	2	-0.05934	1.36515	-0.434435	0.258695	Band 4.1-like protein 5 OS=Homo sapiens OX=9606 GN=EPB41L5 PE=1 SV=3
		P00740	F9	2	0.132907	0.269915	-0.434435	1.70581	Coagulation factor IX OS=Homo sapiens OX=9606 GN=F9 PE=1 SV=2
		P62333	PSMC6	2	0.194365	0.219278	-0.434435	0.38306	26S proteasome regulatory subunit 10B OS=Homo sapiens OX=9606 GN=PSMC6 PE=1 SV=1
		Q9Y5M8	SRPRB	5	0.785998	1.50698	-0.432841	0.598579	Signal recognition particle receptor subunit beta OS=Homo sapiens OX=9606 GN=SRPRB PE=1 SV=3
		Q8WUM4	PDCD6IP	6	-0.00306305	0.189525	-0.42966	1.89963	Programmed cell death 6-interacting protein OS=Homo sapiens OX=9606 GN=PDCD6IP PE=1 SV=1
		P61221	ABCE1	6	0.00152909	0.58348	-0.42966	1.18132	ATP-binding cassette sub-family E member 1 OS=Homo sapiens OX=9606 GN=ABCE1 PE=1 SV=1
		P84098	RPL19	3	-0.499571	0.317408	-0.426486	1.69523	60S ribosomal protein L19 OS=Homo sapiens OX=9606 GN=RPL19 PE=1 SV=1
		Q9NYU2	UGGT1	3	-0.440245	3.18401	-0.418581	1.22876	UDP-glucose:glycoprotein glucosyltransferase 1 OS=Homo sapiens OX=9606 GN=UGGT1 PE=1 SV=3
		P51151	RAB9A	5	-0.198119	0.222295	-0.418581	0.877216	Ras-related protein Rab-9A OS=Homo sapiens OX=9606 GN=RAB9A PE=1 SV=1
		P06748	NPM1	4	0.398497	0.195004	-0.417005	1.66074	Nucleophosmin OS=Homo sapiens OX=9606 GN=NPM1 PE=1 SV=2
		Q06830	PRDX1	6	0.113239	0.146513	-0.415431	1.22874	Peroxiredoxin-1 OS=Homo sapiens OX=9606 GN=PRDX1 PE=1 SV=1
		Q8NBI6	XXYLT1	2	-0.307467	2.41887	-0.413858	0.147594	Xyloside xylosyltransferase 1 OS=Homo sapiens OX=9606 GN=XXYLT1 PE=1 SV=1
		P00326	ADH1C	4	0.50367	0.124348	-0.412288	0.472592	Alcohol dehydrogenase 1C OS=Homo sapiens OX=9606 GN=ADH1C PE=1 SV=2
		Q9Y3B3	TMED7; TMED7-TICAM2	8	0.176878	0.196392	-0.410719	0.314702	Transmembrane emp24 domain-containing protein 7 OS=Homo sapiens OX=9606 GN=TMED7 PE=1 SV=2
		Q9UMS4	PRPF19	4	-0.240869	0.995352	-0.402899	1.50849	Pre-mRNA-processing factor 19 OS=Homo sapiens OX=9606 GN=PRPF19 PE=1 SV=1
		Q13190	STX5	10	0.305	0.306353	-0.402899	0.13103	Syntaxin-5 OS=Homo sapiens OX=9606 GN=STX5 PE=1 SV=2
		Q86SF2	GALNT7	17	-0.409439	0.787415	-0.40134	1.95979	N-acetylgalactosaminyltransferase 7 OS=Homo sapiens OX=9606 GN=GALNT7 PE=1 SV=1
		O43909	EXTL3	12	-0.593402	1.32447	-0.396674	1.32915	Exostosin-like 3 OS=Homo sapiens OX=9606 GN=EXTL3 PE=1 SV=1
		Q7LGA3	HS2ST1	8	-0.206922	1.089	-0.393571	0.793731	Heparan sulfate 2-O-sulfotransferase 1 OS=Homo sapiens OX=9606 GN=HS2ST1 PE=1 SV=1
		P33121	ACSL1	5	-0.00766985	0.192439	-0.393571	0.968896	Long-chain-fatty-acid--CoA ligase 1 OS=Homo sapiens OX=9606 GN=ACSL1 PE=1 SV=1
		Q9UKM9	RALY	3	-0.536818	0.839131	-0.392023	1.06893	RNA-binding protein Raly OS=Homo sapiens OX=9606 GN=RALY PE=1 SV=1
		Q13162	PRDX4	2	-0.0293649	0.256498	-0.392023	1.11586	Peroxiredoxin-4 OS=Homo sapiens OX=9606 GN=PRDX4 PE=1 SV=1
		P22307	SCP2	3	0.339264	0.0915994	-0.392023	0.400679	Non-specific lipid-transfer protein OS=Homo sapiens OX=9606 GN=SCP2 PE=1 SV=2
		Q16706	MAN2A1	21	-0.330367	1.26179	-0.38893	0.327589	Alpha-mannosidase 2 OS=Homo sapiens OX=9606 GN=MAN2A1 PE=1 SV=2
		Q93063	EXT2	4	-0.0387636	1.50169	-0.38893	0.811879	Exostosin-2 OS=Homo sapiens OX=9606 GN=EXT2 PE=1 SV=1
		Q96QK1	VPS35	5	-0.13628	0.0347641	-0.385844	0.298106	Vacuolar protein sorting-associated protein 35 OS=Homo sapiens OX=9606 GN=VPS35 PE=1 SV=2
		P60660	MYL6	5	0.0861123	0.26973	-0.384303	0.0198916	Myosin light polypeptide 6 OS=Homo sapiens OX=9606 GN=MYL6 PE=1 SV=2
		P09958	FURIN	5	-0.283061	1.10138	-0.379692	0.98341	Furin OS=Homo sapiens OX=9606 GN=FURIN PE=1 SV=2
		Q96L58	B3GALT6	7	-0.107975	1.03562	-0.376625	0.281245	Beta-1,3-galactosyltransferase 6 OS=Homo sapiens OX=9606 GN=B3GALT6 PE=1 SV=2
		Q9H082	RAB33B	2	-0.0387636	0.57698	-0.375095	0.853652	Ras-related protein Rab-33B OS=Homo sapiens OX=9606 GN=RAB33B PE=1 SV=1
		Q02878	RPL6	9	0.0889919	0.109186	-0.375095	1.73226	60S ribosomal protein L6 OS=Homo sapiens OX=9606 GN=RPL6 PE=1 SV=3
		P26373	RPL13	5	-0.127897	1.21312	-0.368988	1.05404	60S ribosomal protein L13 OS=Homo sapiens OX=9606 GN=RPL13 PE=1 SV=4
		P83731	RPL24	5	-0.0915803	0.782529	-0.367465	0.928739	60S ribosomal protein L24 OS=Homo sapiens OX=9606 GN=RPL24 PE=1 SV=1
		O00461	GOLIM4	11	0.272438	0.296527	-0.367465	1.47399	Golgi integral membrane protein 4 OS=Homo sapiens OX=9606 GN=GOLIM4 PE=1 SV=1
		Q00577	PURA	2	-0.00153071	0.714354	-0.361391	1.24059	Transcriptional activator protein Pur-alpha OS=Homo sapiens OX=9606 GN=PURA PE=1 SV=2
		Q10471	GALNT2	21	-0.0482239	0.134314	-0.355342	1.25748	Polypeptide N-acetylgalactosaminyltransferase 2 OS=Homo sapiens OX=9606 GN=GALNT2 PE=1 SV=1
		P98194	ATP2C1	16	-0.126226	2.03448	-0.353834	1.45241	Calcium-transporting ATPase type 2C member 1 OS=Homo sapiens OX=9606 GN=ATP2C1 PE=1 SV=3
		P05198	EIF2S1	3	0.319785	0.307251	-0.353834	1.05413	Eukaryotic translation initiation factor 2 subunit 1 OS=Homo sapiens OX=9606 GN=EIF2S1 PE=1 SV=3
		P08648	ITGA5	3	-1.13965	2.41396	-0.352327	0.416619	Integrin alpha-5 OS=Homo sapiens OX=9606 GN=ITGA5 PE=1 SV=2
		P21964	COMT	4	0.0525767	0.288961	-0.352327	0.110189	Catechol O-methyltransferase OS=Homo sapiens OX=9606 GN=COMT PE=1 SV=2
		P63000	RAC1	4	0.293812	0.120628	-0.352327	1.17819	Ras-related C3 botulinum toxin substrate 1 OS=Homo sapiens OX=9606 GN=RAC1 PE=1 SV=1
		P61313	RPL15	5	-0.0262456	0.0365262	-0.350822	0.943788	60S ribosomal protein L15 OS=Homo sapiens OX=9606 GN=RPL15 PE=1 SV=2
		O60507	TPST1	3	-0.284924	0.170031	-0.349318	0.580427	Protein-tyrosine sulfotransferase 1 OS=Homo sapiens OX=9606 GN=TPST1 PE=1 SV=1
		P62913	RPL11	3	-0.149795	1.29412	-0.349318	2.08503	60S ribosomal protein L11 OS=Homo sapiens OX=9606 GN=RPL11 PE=1 SV=2
		P05089	ARG1	2	0.287558	0.0850751	-0.349318	1.18913	Arginase-1 OS=Homo sapiens OX=9606 GN=ARG1 PE=1 SV=2
		P00966	ASS1	4	0.206349	0.184036	-0.346316	0.718487	Argininosuccinate synthase OS=Homo sapiens OX=9606 GN=ASS1 PE=1 SV=2
		Q8NBQ5	HSD17B11	2	-0.0545655	0.0981005	-0.344817	1.75053	Estradiol 17-beta-dehydrogenase 11 OS=Homo sapiens OX=9606 GN=HSD17B11 PE=1 SV=3
		P05388	RPLP0	10	0.0287791	2.35533	-0.344817	2.33996	60S acidic ribosomal protein P0 OS=Homo sapiens OX=9606 GN=RPLP0 PE=1 SV=1
		O15260	SURF4	4	-6.55919	1.904	-0.341824	0.0890384	Surfeit locus protein 4 OS=Homo sapiens OX=9606 GN=SURF4 PE=1 SV=3
		Q8NDZ4	C3orf58	12	0.23523	0.250958	-0.340329	0.84006	Divergent protein kinase domain 2A OS=Homo sapiens OX=9606 GN=DIPK2A PE=1 SV=1
		Q15363	TMED2	3	0.736354	0.650703	-0.338837	0.0606371	Transmembrane emp24 domain-containing protein 2 OS=Homo sapiens OX=9606 GN=TMED2 PE=1 SV=1
		P13010	XRCC5	5	-0.0721498	0.00761051	-0.337345	0.530906	X-ray repair cross-complementing protein 5 OS=Homo sapiens OX=9606 GN=XRCC5 PE=1 SV=3
		P60953	CDC42	3	0.0332712	0.00398187	-0.335856	1.64958	Cell division control protein 42 homolog OS=Homo sapiens OX=9606 GN=CDC42 PE=1 SV=2
		Q9Y277	VDAC3	5	1.04518	1.21438	-0.335856	0.285249	Voltage-dependent anion-selective channel protein 3 OS=Homo sapiens OX=9606 GN=VDAC3 PE=1 SV=1
		Q8NBJ4	GOLM1	14	-0.309361	1.83817	-0.334368	1.15217	Golgi membrane protein 1 OS=Homo sapiens OX=9606 GN=GOLM1 PE=1 SV=1
		P23396	RPS3	14	0.128715	0.333278	-0.334368	1.38176	40S ribosomal protein S3 OS=Homo sapiens OX=9606 GN=RPS3 PE=1 SV=2
		P33908	MAN1A1	12	-0.194613	1.56687	-0.332881	0.509307	Mannosyl-oligosaccharide 1,2-alpha-mannosidase IA OS=Homo sapiens OX=9606 GN=MAN1A1 PE=1 SV=3
		O60763	USO1	7	0.595632	0.68751	-0.332881	0.937018	General vesicular transport factor p115 OS=Homo sapiens OX=9606 GN=USO1 PE=1 SV=2
		P46777	RPL5	4	-0.224689	1.0422	-0.331396	2.15884	60S ribosomal protein L5 OS=Homo sapiens OX=9606 GN=RPL5 PE=1 SV=3
		Q9P244	LRFN1	7	-0.616671	1.85425	-0.329913	1.94031	Leucine-rich repeat and fibronectin type III domain-containing protein 1 OS=Homo sapiens OX=9606 GN=LRFN1 PE=1 SV=2
		Q13310	PABPC4	6	-0.506075	2.09936	-0.328431	1.01584	Polyadenylate-binding protein 4 OS=Homo sapiens OX=9606 GN=PABPC4 PE=1 SV=1
		P27338	MAOB	2	0.649292	0.740443	-0.325471	1.97465	Amine oxidase [flavin-containing] B OS=Homo sapiens OX=9606 GN=MAOB PE=1 SV=3
		Q99714	HSD17B10	2	0.449803	0.316406	-0.319571	0.955977	3-hydroxyacyl-CoA dehydrogenase type-2 OS=Homo sapiens OX=9606 GN=HSD17B10 PE=1 SV=3
		Q8WVQ1	CANT1	12	-0.858746	1.5481	-0.316629	0.585648	Soluble calcium-activated nucleotidase 1 OS=Homo sapiens OX=9606 GN=CANT1 PE=1 SV=1
		Q8N4A0	GALNT4; POC1B-GALNT4	3	-0.421682	1.9637	-0.315161	1.3397	Polypeptide N-acetylgalactosaminyltransferase 4 OS=Homo sapiens OX=9606 GN=GALNT4 PE=1 SV=2
		O43505	B3GNT1; B4GAT1	6	0.867917	2.35899	-0.315161	0.331763	Beta-1,4-glucuronyltransferase 1 OS=Homo sapiens OX=9606 GN=B4GAT1 PE=1 SV=1
		P22087	FBL	3	-0.397298	0.599218	-0.312229	0.134059	rRNA 2'-O-methyltransferase fibrillarin OS=Homo sapiens OX=9606 GN=FBL PE=1 SV=2
		P0CK96	SLC35E2B	3	0.357291	0.571336	-0.310765	0.0627987	Solute carrier family 35 member E2B OS=Homo sapiens OX=9606 GN=SLC35E2B PE=2 SV=1
		Q92520	FAM3C; WNT16	10	0.0759881	0.286539	-0.309302	1.34023	Protein FAM3C OS=Homo sapiens OX=9606 GN=FAM3C PE=1 SV=1
		Q8NCH0	CHST14	8	0.130113	0.576032	-0.309302	0.587743	Carbohydrate sulfotransferase 14 OS=Homo sapiens OX=9606 GN=CHST14 PE=1 SV=2
		P08183	ABCB1	17	-0.530175	3.30882	-0.306382	0.798695	Multidrug resistance protein 1 OS=Homo sapiens OX=9606 GN=ABCB1 PE=1 SV=3
		Q9UQ80	PA2G4	6	-0.210458	1.09584	-0.306382	0.227133	Proliferation-associated protein 2G4 OS=Homo sapiens OX=9606 GN=PA2G4 PE=1 SV=3
		P61353	RPL27	5	-0.114585	2.03133	-0.306382	0.355456	60S ribosomal protein L27 OS=Homo sapiens OX=9606 GN=RPL27 PE=1 SV=2
		P50402	EMD	10	-0.338082	0.491471	-0.303467	0.88993	Emerin OS=Homo sapiens OX=9606 GN=EMD PE=1 SV=1
		Q12893	TMEM115	5	0.715076	1.17308	-0.303467	0.629333	Transmembrane protein 115 OS=Homo sapiens OX=9606 GN=TMEM115 PE=1 SV=1
		Q99755	PIP5K1A	9	-0.452754	0.0905901	-0.302012	0.789388	Phosphatidylinositol 4-phosphate 5-kinase type-1 alpha OS=Homo sapiens OX=9606 GN=PIP5K1A PE=1 SV=1
		Q8NCW6	GALNT11	3	-0.0215792	0.504501	-0.300559	0.0257029	Polypeptide N-acetylgalactosaminyltransferase 11 OS=Homo sapiens OX=9606 GN=GALNT11 PE=1 SV=2
		P29144	TPP2	15	0.148173	0.233897	-0.300559	0.512307	Tripeptidyl-peptidase 2 OS=Homo sapiens OX=9606 GN=TPP2 PE=1 SV=4
		Q8NBX0	SCCPDH	2	0.330774	0.0426041	-0.296207	0.574126	Saccharopine dehydrogenase-like oxidoreductase OS=Homo sapiens OX=9606 GN=SCCPDH PE=1 SV=1
		O75354	ENTPD6	5	-0.0673328	1.24384	-0.294759	0.989779	Ectonucleoside triphosphate diphosphohydrolase 6 OS=Homo sapiens OX=9606 GN=ENTPD6 PE=1 SV=3
		Q14574	DSC3	4	-0.661945	2.03221	-0.293313	0.958255	Desmocollin-3 OS=Homo sapiens OX=9606 GN=DSC3 PE=1 SV=3
		O00400	SLC33A1	4	-0.642709	0.431099	-0.293313	0.454113	Acetyl-coenzyme A transporter 1 OS=Homo sapiens OX=9606 GN=SLC33A1 PE=1 SV=1
		P78381	SLC35A2	3	-0.259062	0.64939	-0.291868	0.739607	UDP-galactose translocator OS=Homo sapiens OX=9606 GN=SLC35A2 PE=1 SV=1
		Q92542	NCSTN	3	0.0584653	0.749555	-0.291868	0.895867	Nicastrin OS=Homo sapiens OX=9606 GN=NCSTN PE=1 SV=2
		Q9Y6Y8	SEC23IP	18	0.0716273	0.505512	-0.291868	1.30434	SEC23-interacting protein OS=Homo sapiens OX=9606 GN=SEC23IP PE=1 SV=1
		P16422	EPCAM	2	-1.14979	2.09677	-0.290424	0.265672	Epithelial cell adhesion molecule OS=Homo sapiens OX=9606 GN=EPCAM PE=1 SV=2
		Q13347	EIF3I	5	-0.461154	0.332212	-0.290424	0.909224	Eukaryotic translation initiation factor 3 subunit I OS=Homo sapiens OX=9606 GN=EIF3I PE=1 SV=1
		O75063	FAM20B	7	-0.0721498	0.537257	-0.290424	0.655345	Glycosaminoglycan xylosylkinase OS=Homo sapiens OX=9606 GN=FAM20B PE=1 SV=1
		Q8WZA1	POMGNT1	9	-0.703694	1.38783	-0.288982	0.69846	Protein O-linked-mannose beta-1,2-N-acetylglucosaminyltransferase 1 OS=Homo sapiens OX=9606 GN=POMGNT1 PE=1 SV=2
		O75379	VAMP4	3	0.67635	0.719992	-0.288982	0.0190656	Vesicle-associated membrane protein 4 OS=Homo sapiens OX=9606 GN=VAMP4 PE=1 SV=2
		P00533	EGFR	3	-0.469603	1.08279	-0.286103	2.34656	Epidermal growth factor receptor OS=Homo sapiens OX=9606 GN=EGFR PE=1 SV=2
		Q92841	DDX17	4	-0.139647	1.31578	-0.286103	0.296283	Probable ATP-dependent RNA helicase DDX17 OS=Homo sapiens OX=9606 GN=DDX17 PE=1 SV=2
		Q5HYI8	RABL3	7	0.141254	0.0408508	-0.280361	0.760609	Rab-like protein 3 OS=Homo sapiens OX=9606 GN=RABL3 PE=1 SV=1
		P08754	GNAI3	4	0.197037	0.0671675	-0.276069	0.853045	Guanine nucleotide-binding protein G(k) subunit alpha OS=Homo sapiens OX=9606 GN=GNAI3 PE=1 SV=3
		P05387	RPLP2	6	-0.393274	1.9824	-0.274641	0.488731	60S acidic ribosomal protein P2 OS=Homo sapiens OX=9606 GN=RPLP2 PE=1 SV=1
		Q8NCL4	GALNT6	6	-0.318872	0.762984	-0.273215	0.852581	Polypeptide N-acetylgalactosaminyltransferase 6 OS=Homo sapiens OX=9606 GN=GALNT6 PE=2 SV=2
		Q9GZM5	YIPF3	4	-0.347784	0.912876	-0.27179	0.651747	Protein YIPF3 OS=Homo sapiens OX=9606 GN=YIPF3 PE=1 SV=1
		P23526	AHCY	3	0.452041	0.430208	-0.27179	1.02938	Adenosylhomocysteinase OS=Homo sapiens OX=9606 GN=AHCY PE=1 SV=4
		P49757	NUMB	6	-0.0138352	0.496812	-0.270367	0.553259	Protein numb homolog OS=Homo sapiens OX=9606 GN=NUMB PE=1 SV=2
		P61247	RPS3A	9	0.024273	1.41418	-0.270367	2.83971	40S ribosomal protein S3a OS=Homo sapiens OX=9606 GN=RPS3A PE=1 SV=2
		P52209	PGD	2	-0.512607	0.504095	-0.268945	1.35831	6-phosphogluconate dehydrogenase, decarboxylating OS=Homo sapiens OX=9606 GN=PGD PE=1 SV=3
		P13639	EEF2	6	0.0227679	0.881844	-0.264687	0.010459	Elongation factor 2 OS=Homo sapiens OX=9606 GN=EEF2 PE=1 SV=4
		P09874	PARP1	16	0.0272787	0.0228697	-0.26327	0.286644	Poly [ADP-ribose] polymerase 1 OS=Homo sapiens OX=9606 GN=PARP1 PE=1 SV=4
		P49641	MAN2A2	8	-0.073759	0.825452	-0.260442	0.535791	Alpha-mannosidase 2x OS=Homo sapiens OX=9606 GN=MAN2A2 PE=2 SV=3
		P25398	RPS12	5	-0.132921	0.833386	-0.257618	0.812072	40S ribosomal protein S12 OS=Homo sapiens OX=9606 GN=RPS12 PE=1 SV=3
		Q02543	RPL18A	4	-0.111276	0.57895	-0.256209	1.6363	60S ribosomal protein L18a OS=Homo sapiens OX=9606 GN=RPL18A PE=1 SV=2
		P22626	HNRNPA2B1	8	0.150932	0.0372833	-0.253394	0.280436	Heterogeneous nuclear ribonucleoproteins A2/B1 OS=Homo sapiens OX=9606 GN=HNRNPA2B1 PE=1 SV=2
		P19338	NCL	14	-0.446486	1.82558	-0.250584	0.56721	Nucleolin OS=Homo sapiens OX=9606 GN=NCL PE=1 SV=3
		Q00839	HNRNPU	8	-0.0356239	0.656142	-0.250584	1.85175	Heterogeneous nuclear ribonucleoprotein U OS=Homo sapiens OX=9606 GN=HNRNPU PE=1 SV=6
		Q6UW68	TMEM205	2	0.593606	1.17041	-0.24778	0.0431471	Transmembrane protein 205 OS=Homo sapiens OX=9606 GN=TMEM205 PE=1 SV=1
		P11940	PABPC1	11	-0.294274	2.52049	-0.24638	0.767125	Polyadenylate-binding protein 1 OS=Homo sapiens OX=9606 GN=PABPC1 PE=1 SV=2
		P21796	VDAC1	12	0.357291	0.445337	-0.2394	0.250824	Voltage-dependent anion-selective channel protein 1 OS=Homo sapiens OX=9606 GN=VDAC1 PE=1 SV=2
		P30050	RPL12	6	-0.182409	1.77254	-0.235229	0.961202	60S ribosomal protein L12 OS=Homo sapiens OX=9606 GN=RPL12 PE=1 SV=1
		P46783	RPS10	3	0.189007	0.468769	-0.232454	0.367727	40S ribosomal protein S10 OS=Homo sapiens OX=9606 GN=RPS10 PE=1 SV=1
		Q8IWU2	LMTK2	4	-0.284924	0.800337	-0.231069	0.958278	Serine/threonine-protein kinase LMTK2 OS=Homo sapiens OX=9606 GN=LMTK2 PE=1 SV=2
		P08708	RPS17; RPS17L	3	-0.0915803	1.47819	-0.228303	0.548195	40S ribosomal protein S17 OS=Homo sapiens OX=9606 GN=RPS17 PE=1 SV=2
		Q9NVJ2	ARL8B	2	0.668671	0.763709	-0.228303	0.96042	ADP-ribosylation factor-like protein 8B OS=Homo sapiens OX=9606 GN=ARL8B PE=1 SV=1
		Q8N2K0	ABHD12	2	-0.561442	1.0708	-0.22141	0.155139	Lysophosphatidylserine lipase ABHD12 OS=Homo sapiens OX=9606 GN=ABHD12 PE=1 SV=2
		P18124	RPL7	9	0.120294	0.150084	-0.218662	1.17941	60S ribosomal protein L7 OS=Homo sapiens OX=9606 GN=RPL7 PE=1 SV=1
		Q9BV40	VAMP8	5	0.388013	0.353572	-0.218662	0.161836	Vesicle-associated membrane protein 8 OS=Homo sapiens OX=9606 GN=VAMP8 PE=1 SV=1
		Q9HC07	TMEM165	7	0.103304	0.874107	-0.21729	0.593763	Transmembrane protein 165 OS=Homo sapiens OX=9606 GN=TMEM165 PE=1 SV=1
		P51648	ALDH3A2	6	0.176878	0.307913	-0.21729	1.70517	Fatty aldehyde dehydrogenase OS=Homo sapiens OX=9606 GN=ALDH3A2 PE=1 SV=1
		Q9HD45	TM9SF3	12	-0.199876	1.18158	-0.215919	1.5221	Transmembrane 9 superfamily member 3 OS=Homo sapiens OX=9606 GN=TM9SF3 PE=1 SV=2
		P04899	GNAI2	3	0.0347654	0.388934	-0.215919	1.40329	Guanine nucleotide-binding protein G(i) subunit alpha-2 OS=Homo sapiens OX=9606 GN=GNAI2 PE=1 SV=3
		P68133	ACTA1	4	-0.13628	0.486078	-0.21455	0.215235	Actin, alpha skeletal muscle OS=Homo sapiens OX=9606 GN=ACTA1 PE=1 SV=1
		O00231	PSMD11	5	0.178231	0.21133	-0.21455	1.49746	26S proteasome non-ATPase regulatory subunit 11 OS=Homo sapiens OX=9606 GN=PSMD11 PE=1 SV=3
		P62266	RPS23	3	-0.49741	0.0152793	-0.213181	0.141462	40S ribosomal protein S23 OS=Homo sapiens OX=9606 GN=RPS23 PE=1 SV=3
		Q9Y3Q3	TMED3	3	1.62866	1.14423	-0.213181	0.911961	Transmembrane emp24 domain-containing protein 3 OS=Homo sapiens OX=9606 GN=TMED3 PE=1 SV=1
		Q02818	NUCB1	20	-1.47172	2.08045	-0.210449	0.113039	Nucleobindin-1 OS=Homo sapiens OX=9606 GN=NUCB1 PE=1 SV=4
		P45880	VDAC2	9	0.371551	0.44575	-0.209085	0.685178	Voltage-dependent anion-selective channel protein 2 OS=Homo sapiens OX=9606 GN=VDAC2 PE=1 SV=2
		Q9Y2G3	ATP11B	6	-0.461154	0.805851	-0.207722	0.606898	Probable phospholipid-transporting ATPase IF OS=Homo sapiens OX=9606 GN=ATP11B PE=1 SV=2
		Q8N6G5	CSGALNACT2	5	-0.043486	0.445204	-0.20636	0.0399255	Chondroitin sulfate N-acetylgalactosaminyltransferase 2 OS=Homo sapiens OX=9606 GN=CSGALNACT2 PE=1 SV=1
		Q92673	SORL1	11	-0.550197	0.169707	-0.205	0.783961	Sortilin-related receptor OS=Homo sapiens OX=9606 GN=SORL1 PE=1 SV=2
		Q9NYM9	BET1L	2	-0.421682	1.4675	-0.205	0.463368	BET1-like protein OS=Homo sapiens OX=9606 GN=BET1L PE=1 SV=1
		P31153	MAT2A	2	-0.268245	0.699873	-0.203641	0.460837	S-adenosylmethionine synthase isoform type-2 OS=Homo sapiens OX=9606 GN=MAT2A PE=1 SV=1
		P78371	CCT2	5	-0.328445	1.29222	-0.202283	0.316555	T-complex protein 1 subunit beta OS=Homo sapiens OX=9606 GN=CCT2 PE=1 SV=4
		Q96EU7	C1GALT1C1	5	-0.191116	1.13826	-0.202283	0.300142	C1GALT1-specific chaperone 1 OS=Homo sapiens OX=9606 GN=C1GALT1C1 PE=1 SV=1
		Q7Z5P4	HSD17B13	5	-0.0482239	0.0306562	-0.202283	0.0905273	17-beta-hydroxysteroid dehydrogenase 13 OS=Homo sapiens OX=9606 GN=HSD17B13 PE=1 SV=1
		Q9NS00	C1GALT1	3	-0.421682	1.34255	-0.200926	0.288244	Glycoprotein-N-acetylgalactosamine 3-beta-galactosyltransferase 1 OS=Homo sapiens OX=9606 GN=C1GALT1 PE=1 SV=1
		P14618	PKM	2	0.277496	0.130448	-0.199571	0.298506	Pyruvate kinase PKM OS=Homo sapiens OX=9606 GN=PKM PE=1 SV=4
		Q9UJJ9	GNPTG	2	-0.326525	1.01024	-0.198217	0.0334845	N-acetylglucosamine-1-phosphotransferase subunit gamma OS=Homo sapiens OX=9606 GN=GNPTG PE=1 SV=1
		Q68D85	NCR3LG1	2	-0.326525	2.34433	-0.196864	1.02931	Natural cytotoxicity triggering receptor 3 ligand 1 OS=Homo sapiens OX=9606 GN=NCR3LG1 PE=1 SV=1
		Q06323	PSME1	2	-0.198119	0.219671	-0.196864	0.201935	Proteasome activator complex subunit 1 OS=Homo sapiens OX=9606 GN=PSME1 PE=1 SV=1
		Q8NE00	TMEM104	3	0.862037	1.21738	-0.196864	1.33231	Transmembrane protein 104 OS=Homo sapiens OX=9606 GN=TMEM104 PE=1 SV=2
		P98155	VLDLR	10	0.130113	0.291652	-0.194163	0.0784162	Very low-density lipoprotein receptor OS=Homo sapiens OX=9606 GN=VLDLR PE=1 SV=1
		Q96A29	SLC35C1	3	-0.652295	1.08568	-0.191466	0.467852	GDP-fucose transporter 1 OS=Homo sapiens OX=9606 GN=SLC35C1 PE=1 SV=1
		Q9NX62	IMPAD1	10	-0.0948443	0.870937	-0.190119	0.906234	Inositol monophosphatase 3 OS=Homo sapiens OX=9606 GN=IMPAD1 PE=1 SV=1
		Q13148	TARDBP	3	0.729911	0.663806	-0.190119	1.11493	TAR DNA-binding protein 43 OS=Homo sapiens OX=9606 GN=TARDBP PE=1 SV=1
		P31327	CPS1	12	0.128715	0.100281	-0.188774	1.40204	Carbamoyl-phosphate synthase [ammonia], mitochondrial OS=Homo sapiens OX=9606 GN=CPS1 PE=1 SV=2
		Q587I9	SFT2D3	4	-0.401334	1.73115	-0.18743	0.821522	Vesicle transport protein SFT2C OS=Homo sapiens OX=9606 GN=SFT2D3 PE=2 SV=1
		P07900	HSP90AA1	5	0.849356	0.624739	-0.18743	0.0410098	Heat shock protein HSP 90-alpha OS=Homo sapiens OX=9606 GN=HSP90AA1 PE=1 SV=5
		P62249	RPS16	5	-0.320781	2.37914	-0.186088	0.702454	40S ribosomal protein S16 OS=Homo sapiens OX=9606 GN=RPS16 PE=1 SV=2
		P20340	RAB6A	3	0.260993	0.0823917	-0.184746	2.07266	Ras-related protein Rab-6A OS=Homo sapiens OX=9606 GN=RAB6A PE=1 SV=3
		Q07955	SRSF1	5	0.335632	0.275203	-0.184746	0.576002	Serine/arginine-rich splicing factor 1 OS=Homo sapiens OX=9606 GN=SRSF1 PE=1 SV=2
		Q9Y3E0	GOLT1B	3	-0.00766985	0.750975	-0.18073	0.389837	Vesicle transport protein GOT1B OS=Homo sapiens OX=9606 GN=GOLT1B PE=1 SV=1
		Q9C0E8	KIAA1715; LNPK	3	-0.185886	0.590764	-0.178058	0.364184	Endoplasmic reticulum junction formation protein lunapark OS=Homo sapiens OX=9606 GN=LNPK PE=1 SV=2
		Q12906	ILF3	9	0.0197528	0.189401	-0.178058	1.22885	Interleukin enhancer-binding factor 3 OS=Homo sapiens OX=9606 GN=ILF3 PE=1 SV=3
		Q9Y678	COPG1	6	-0.0899511	1.96902	-0.176724	2.01501	Coatomer subunit gamma-1 OS=Homo sapiens OX=9606 GN=COPG1 PE=1 SV=1
		O75822	EIF3J	2	0.420382	0.0101723	-0.175391	0.0994962	Eukaryotic translation initiation factor 3 subunit J OS=Homo sapiens OX=9606 GN=EIF3J PE=1 SV=2
		P04424	ASL	3	0.802758	0.811073	-0.175391	0.79179	Argininosuccinate lyase OS=Homo sapiens OX=9606 GN=ASL PE=1 SV=4
		Q8WWI5	SLC44A1	3	0.443067	1.21844	-0.17406	0.0926413	Choline transporter-like protein 1 OS=Homo sapiens OX=9606 GN=SLC44A1 PE=1 SV=1
		Q15005	SPCS2	2	0.50367	1.55958	-0.17406	0.329294	Signal peptidase complex subunit 2 OS=Homo sapiens OX=9606 GN=SPCS2 PE=1 SV=3
		Q969M3	YIPF5	2	0.0933006	0.569545	-0.1714	0.356129	Protein YIPF5 OS=Homo sapiens OX=9606 GN=YIPF5 PE=1 SV=1
		Q9NP72	RAB18	11	-0.478102	3.78837	-0.170072	0.572844	Ras-related protein Rab-18 OS=Homo sapiens OX=9606 GN=RAB18 PE=1 SV=1
		Q11206	ST3GAL4	3	0.0525767	0.317816	-0.168746	0.0913383	CMP-N-acetylneuraminate-beta-galactosamide-alpha-2,3-sialyltransferase 4 OS=Homo sapiens OX=9606 GN=ST3GAL4 PE=2 SV=1
		Q8TCZ2	CD99L2	2	0.117476	0.792551	-0.16742	0.325284	CD99 antigen-like protein 2 OS=Homo sapiens OX=9606 GN=CD99L2 PE=1 SV=1
		O95249	GOSR1	3	-0.51917	2.93099	-0.166096	0.283207	Golgi SNAP receptor complex member 1 OS=Homo sapiens OX=9606 GN=GOSR1 PE=1 SV=1
		Q9BS26	ERP44	10	-0.43817	1.42483	-0.160812	2.33363	Endoplasmic reticulum resident protein 44 OS=Homo sapiens OX=9606 GN=ERP44 PE=1 SV=1
		O75821	EIF3G	2	0.10899	0.219376	-0.159494	0.831667	Eukaryotic translation initiation factor 3 subunit G OS=Homo sapiens OX=9606 GN=EIF3G PE=1 SV=2
		Q8NBZ7	UXS1	3	-0.525763	1.13994	-0.158177	0.281293	UDP-glucuronic acid decarboxylase 1 OS=Homo sapiens OX=9606 GN=UXS1 PE=1 SV=1
		Q12907	LMAN2	19	-0.0915803	1.91569	-0.158177	0.562066	Vesicular integral-membrane protein VIP36 OS=Homo sapiens OX=9606 GN=LMAN2 PE=1 SV=1
		Q9NXW2	DNAJB12	3	-0.98933	0.796574	-0.156861	0.980316	DnaJ homolog subfamily B member 12 OS=Homo sapiens OX=9606 GN=DNAJB12 PE=1 SV=5
		P62851	RPS25	4	-0.277488	1.33573	-0.152921	0.637307	40S ribosomal protein S25 OS=Homo sapiens OX=9606 GN=RPS25 PE=1 SV=1
		Q92544	TM9SF4	13	-0.17203	1.25602	-0.152921	0.800788	Transmembrane 9 superfamily member 4 OS=Homo sapiens OX=9606 GN=TM9SF4 PE=1 SV=2
		P08865	RPSA	7	-0.104681	1.73741	-0.15161	0.567742	40S ribosomal protein SA OS=Homo sapiens OX=9606 GN=RPSA PE=1 SV=4
		Q9NR30	DDX21	11	-0.257232	3.59214	-0.1503	0.000106373	Nucleolar RNA helicase 2 OS=Homo sapiens OX=9606 GN=DDX21 PE=1 SV=5
		Q9UBS4	DNAJB11	5	-0.401334	1.76775	-0.146378	0.17981	DnaJ homolog subfamily B member 11 OS=Homo sapiens OX=9606 GN=DNAJB11 PE=1 SV=1
		Q9BWQ6	YIPF2	3	0.0832269	0.440124	-0.146378	0.200548	Protein YIPF2 OS=Homo sapiens OX=9606 GN=YIPF2 PE=1 SV=1
		P16118	PFKFB1	3	0.257158	0.0362217	-0.146378	0.456892	6-phosphofructo-2-kinase/fructose-2,6-bisphosphatase 1 OS=Homo sapiens OX=9606 GN=PFKFB1 PE=1 SV=3
		O43462	MBTPS2	2	-0.221118	1.108	-0.138566	0.344623	Membrane-bound transcription factor site-2 protease OS=Homo sapiens OX=9606 GN=MBTPS2 PE=1 SV=1
		P30825	SLC7A1	3	-0.13628	0.649609	-0.138566	0.737607	High affinity cationic amino acid transporter 1 OS=Homo sapiens OX=9606 GN=SLC7A1 PE=1 SV=1
		P51149	RAB7A	13	0.168735	0.166319	-0.138566	0.60842	Ras-related protein Rab-7a OS=Homo sapiens OX=9606 GN=RAB7A PE=1 SV=1
		Q9H0U4	RAB1B	3	0.328339	0.254673	-0.138566	0.0870125	Ras-related protein Rab-1B OS=Homo sapiens OX=9606 GN=RAB1B PE=1 SV=1
		P62910	RPL32	3	-1.61433	0.941698	-0.130795	3.01465	60S ribosomal protein L32 OS=Homo sapiens OX=9606 GN=RPL32 PE=1 SV=2
		P68104	EEF1A1	11	0.527216	0.338734	-0.130795	0.768542	Elongation factor 1-alpha 1 OS=Homo sapiens OX=9606 GN=EEF1A1 PE=1 SV=1
		Q5T9L3	WLS	3	-0.434031	1.61148	-0.126926	0.0118683	Protein wntless homolog OS=Homo sapiens OX=9606 GN=WLS PE=1 SV=2
		P62701	RPS4X	9	-0.359514	2.09489	-0.126926	0.459916	40S ribosomal protein S4, X isoform OS=Homo sapiens OX=9606 GN=RPS4X PE=1 SV=2
		Q8NHP8	PLBD2	4	0.692533	0.975243	-0.126926	0.725582	Putative phospholipase B-like 2 OS=Homo sapiens OX=9606 GN=PLBD2 PE=1 SV=2
		Q9UL26	RAB22A	3	-0.0561552	1.08154	-0.121782	0.13903	Ras-related protein Rab-22A OS=Homo sapiens OX=9606 GN=RAB22A PE=1 SV=2
		Q15907	RAB11B	11	0.347705	1.57483	-0.119218	1.21703	Ras-related protein Rab-11B OS=Homo sapiens OX=9606 GN=RAB11B PE=1 SV=4
		P63244	GNB2L1; RACK1	15	-0.137963	1.47743	-0.117937	0.721204	Receptor of activated protein C kinase 1 OS=Homo sapiens OX=9606 GN=RACK1 PE=1 SV=3
		Q08211	DHX9	16	0.00305656	0.00702552	-0.117937	0.134548	ATP-dependent RNA helicase A OS=Homo sapiens OX=9606 GN=DHX9 PE=1 SV=4
		P62241	RPS8	8	-0.0246884	0.913982	-0.110277	0.584356	40S ribosomal protein S8 OS=Homo sapiens OX=9606 GN=RPS8 PE=1 SV=2
		Q9NRG9	AAAS	7	-0.224689	1.29069	-0.103924	0.0563744	Aladin OS=Homo sapiens OX=9606 GN=AAAS PE=1 SV=1
		P11279	LAMP1	3	0.82797	0.997304	-0.101391	0.292605	Lysosome-associated membrane glycoprotein 1 OS=Homo sapiens OX=9606 GN=LAMP1 PE=1 SV=3
		Q8TAD4	SLC30A5	6	0.0904296	0.55126	-0.100126	0.0465703	Zinc transporter 5 OS=Homo sapiens OX=9606 GN=SLC30A5 PE=1 SV=1
		P52272	HNRNPM	8	0.252028	0.401686	-0.100126	0.469921	Heterogeneous nuclear ribonucleoprotein M OS=Homo sapiens OX=9606 GN=HNRNPM PE=1 SV=3
		Q9BRY0	SLC39A3	2	1.05331	0.224433	-0.0988618	0.0593589	Zinc transporter ZIP3 OS=Homo sapiens OX=9606 GN=SLC39A3 PE=1 SV=2
		O43493		4	-0.495252	0.528506	-0.097599	0.0298872	Trans-Golgi network integral membrane protein 2 OS=Homo sapiens OX=9606 GN=TGOLN2 PE=1 SV=3
		Q3T906	GNPTAB	2	-0.0309271	0.344216	-0.097599	0.278224	N-acetylglucosamine-1-phosphotransferase subunits alpha/beta OS=Homo sapiens OX=9606 GN=GNPTAB PE=1 SV=1
		Q9UBQ5	EIF3K	2	0.226103	0.291589	-0.097599	1.24499	Eukaryotic translation initiation factor 3 subunit K OS=Homo sapiens OX=9606 GN=EIF3K PE=1 SV=1
		P78310	CXADR	2	0.892849	0.570874	-0.0950768	0.514804	Coxsackievirus and adenovirus receptor OS=Homo sapiens OX=9606 GN=CXADR PE=1 SV=1
		Q0JRZ9	FCHO2	7	-0.05934	0.255897	-0.0900456	0.141951	F-BAR domain only protein 2 OS=Homo sapiens OX=9606 GN=FCHO2 PE=1 SV=2
		Q9HCJ1	ANKH	4	0.045182	0.289418	-0.0900456	0.0544212	Progressive ankylosis protein homolog OS=Homo sapiens OX=9606 GN=ANKH PE=1 SV=2
		Q16531	DDB1	6	0.198371	0.338983	-0.0875366	0.497756	DNA damage-binding protein 1 OS=Homo sapiens OX=9606 GN=DDB1 PE=1 SV=1
		Q6N075	MFSD5	5	0.10899	0.180996	-0.0850319	0.202638	Molybdate-anion transporter OS=Homo sapiens OX=9606 GN=MFSD5 PE=1 SV=2
		Q7Z7N9	TMEM179B	2	0.352506	0.901417	-0.0825316	0.637918	Transmembrane protein 179B OS=Homo sapiens OX=9606 GN=TMEM179B PE=1 SV=1
		P42167	TMPO	2	0.312411	0.294383	-0.081283	0.471699	Lamina-associated polypeptide 2, isoforms beta/gamma OS=Homo sapiens OX=9606 GN=TMPO PE=1 SV=2
		P53621	COPA	26	-0.161725	0.364351	-0.0775438	1.54813	Coatomer subunit alpha OS=Homo sapiens OX=9606 GN=COPA PE=1 SV=2
		P05026	ATP1B1	4	0.199704	0.116859	-0.0775438	0.387041	Sodium/potassium-transporting ATPase subunit beta-1 OS=Homo sapiens OX=9606 GN=ATP1B1 PE=1 SV=1
		P51809	VAMP7	10	-0.17721	0.152046	-0.0762996	0.0382966	Vesicle-associated membrane protein 7 OS=Homo sapiens OX=9606 GN=VAMP7 PE=1 SV=3
		P53680	AP2S1	6	-0.309361	0.465943	-0.0700944	0.236838	AP-2 complex subunit sigma OS=Homo sapiens OX=9606 GN=AP2S1 PE=1 SV=2
		Q9UBF2	COPG2	8	0.0212612	0.421149	-0.0676198	0.465703	Coatomer subunit gamma-2 OS=Homo sapiens OX=9606 GN=COPG2 PE=1 SV=1
		Q13813	SPTAN1	67	-0.527967	2.06107	-0.0651495	0.0610806	Spectrin alpha chain, non-erythrocytic 1 OS=Homo sapiens OX=9606 GN=SPTAN1 PE=1 SV=3
		Q9UBN6	TNFRSF10D	2	0.0846703	0.698482	-0.0651495	0.212399	Tumor necrosis factor receptor superfamily member 10D OS=Homo sapiens OX=9606 GN=TNFRSF10D PE=1 SV=1
		Q9UHW9	SLC12A6	3	-0.0387636	0.180426	-0.0639159	0.359275	Solute carrier family 12 member 6 OS=Homo sapiens OX=9606 GN=SLC12A6 PE=1 SV=2
		Q13613	MTMR1	6	0.00152909	0.611705	-0.0639159	0.0463491	Myotubularin-related protein 1 OS=Homo sapiens OX=9606 GN=MTMR1 PE=1 SV=4
		P07910	HNRNPC	7	0.138477	0.26057	-0.0639159	0.6689	Heterogeneous nuclear ribonucleoproteins C1/C2 OS=Homo sapiens OX=9606 GN=HNRNPC PE=1 SV=4
		Q9H0V9	LMAN2L	10	-0.268245	1.75633	-0.0602214	0.327087	VIP36-like protein OS=Homo sapiens OX=9606 GN=LMAN2L PE=1 SV=1
		Q8IY95	TMEM192	3	6.72853	2.53716	-0.058992	0.236875	Transmembrane protein 192 OS=Homo sapiens OX=9606 GN=TMEM192 PE=1 SV=1
		P12956	XRCC6	10	-0.0122914	0.0143486	-0.0565363	0.464542	X-ray repair cross-complementing protein 6 OS=Homo sapiens OX=9606 GN=XRCC6 PE=1 SV=2
		P62277	RPS13	4	-0.233656	0.0965486	-0.0540849	1.28073	40S ribosomal protein S13 OS=Homo sapiens OX=9606 GN=RPS13 PE=1 SV=2
		Q8WVM8	SCFD1	11	0.215601	0.416022	-0.0540849	0.300468	Sec1 family domain-containing protein 1 OS=Homo sapiens OX=9606 GN=SCFD1 PE=1 SV=4
		Q96AJ9	VTI1A	3	-0.187627	0.40018	-0.0516375	0.690891	Vesicle transport through interaction with t-SNAREs homolog 1A OS=Homo sapiens OX=9606 GN=VTI1A PE=1 SV=2
		Q15758	SLC1A5	7	-0.060935	1.50363	-0.0467553	0.147259	Neutral amino acid transporter B(0) OS=Homo sapiens OX=9606 GN=SLC1A5 PE=1 SV=2
		P07947	YES1	4	-0.215778	0.607941	-0.0455373	0.364584	Tyrosine-protein kinase Yes OS=Homo sapiens OX=9606 GN=YES1 PE=1 SV=3
		P32969	RPL9	3	-0.281201	1.83346	-0.0443204	0.00824731	60S ribosomal protein L9 OS=Homo sapiens OX=9606 GN=RPL9 PE=1 SV=1
		Q9UP95	SLC12A4	11	0.408905	0.436507	-0.0443204	0.0258601	Solute carrier family 12 member 4 OS=Homo sapiens OX=9606 GN=SLC12A4 PE=1 SV=2
		P40616	ARL1	2	-0.149795	0.850981	-0.0431045	0.451535	ADP-ribosylation factor-like protein 1 OS=Homo sapiens OX=9606 GN=ARL1 PE=1 SV=1
		P55072	VCP	16	0.113239	0.981337	-0.0418896	0.0264498	Transitional endoplasmic reticulum ATPase OS=Homo sapiens OX=9606 GN=VCP PE=1 SV=4
		P00367	GLUD1	9	0.055524	0.0141643	-0.0346216	1.31863	Glutamate dehydrogenase 1, mitochondrial OS=Homo sapiens OX=9606 GN=GLUD1 PE=1 SV=2
		P62829	RPL23	4	-0.0371929	0.284134	-0.0334138	0.956051	60S ribosomal protein L23 OS=Homo sapiens OX=9606 GN=RPL23 PE=1 SV=1
		Q9H1B5	XYLT2	5	-0.324608	1.20826	-0.0297965	0.134278	Xylosyltransferase 2 OS=Homo sapiens OX=9606 GN=XYLT2 PE=1 SV=2
		P11233	RALA	2	-0.231858	1.73283	-0.0297965	0.454995	Ras-related protein Ral-A OS=Homo sapiens OX=9606 GN=RALA PE=1 SV=1
		Q99735	MGST2	2	0.0436985	0.152546	-0.0285927	1.3016	Microsomal glutathione S-transferase 2 OS=Homo sapiens OX=9606 GN=MGST2 PE=1 SV=1
		Q9UKM7	MAN1B1	5	-0.480235	1.38276	-0.02739	1.89356	Endoplasmic reticulum mannosyl-oligosaccharide 1,2-alpha-mannosidase OS=Homo sapiens OX=9606 GN=MAN1B1 PE=1 SV=2
		P46781	RPS9	10	-0.255405	1.69262	-0.02739	0.681374	40S ribosomal protein S9 OS=Homo sapiens OX=9606 GN=RPS9 PE=1 SV=3
		Q99805	TM9SF2	10	-0.0932114	0.524452	-0.02739	0.0998471	Transmembrane 9 superfamily member 2 OS=Homo sapiens OX=9606 GN=TM9SF2 PE=1 SV=1
		P35606	COPB2	16	-0.0673328	0.249321	-0.0249875	0.0658344	Coatomer subunit beta' OS=Homo sapiens OX=9606 GN=COPB2 PE=1 SV=2
		P31943	HNRNPH1	5	0.369184	0.321841	-0.0249875	0.671529	Heterogeneous nuclear ribonucleoprotein H OS=Homo sapiens OX=9606 GN=HNRNPH1 PE=1 SV=4
		Q9Y548	YIPF1	2	-0.359514	2.0241	-0.0237878	0.323746	Protein YIPF1 OS=Homo sapiens OX=9606 GN=YIPF1 PE=1 SV=1
		O43169		3	-0.284924	0.846441	-0.022589	0.208311	Cytochrome b5 type B OS=Homo sapiens OX=9606 GN=CYB5B PE=1 SV=3
		Q9BRK5	SDF4	7	-3.25176	3.40223	-0.0166102	0.0675594	45 kDa calcium-binding protein OS=Homo sapiens OX=9606 GN=SDF4 PE=1 SV=1
		Q68CQ7	GLT8D1	10	0.651242	1.60172	-0.0154174	0.384691	Glycosyltransferase 8 domain-containing protein 1 OS=Homo sapiens OX=9606 GN=GLT8D1 PE=1 SV=2
		Q14435	GALNT3	6	-0.563701	2.99425	-0.0142255	0.155481	Polypeptide N-acetylgalactosaminyltransferase 3 OS=Homo sapiens OX=9606 GN=GALNT3 PE=1 SV=2
		Q5T3F8	TMEM63B	3	-0.429903	0.0361276	-0.0142255	0.0689528	CSC1-like protein 2 OS=Homo sapiens OX=9606 GN=TMEM63B PE=1 SV=1
		Q9Y3U8	RPL36	2	0.0436985	0.286714	-0.0130347	0.316133	60S ribosomal protein L36 OS=Homo sapiens OX=9606 GN=RPL36 PE=1 SV=3
		P61106	RAB14	10	0.0599336	0.459403	-0.010656	0.934422	Ras-related protein Rab-14 OS=Homo sapiens OX=9606 GN=RAB14 PE=1 SV=4
		P10398	ARAF	3	-0.0482239	0.77225	-0.00946809	0.700157	Serine/threonine-protein kinase A-Raf OS=Homo sapiens OX=9606 GN=ARAF PE=1 SV=2
		P51687	SUOX	3	0.303761	0.128694	-0.00946809	0.306343	Sulfite oxidase, mitochondrial OS=Homo sapiens OX=9606 GN=SUOX PE=1 SV=2
		Q9H4A6	GOLPH3	8	-0.0513912	1.06886	-0.00828118	0.414798	Golgi phosphoprotein 3 OS=Homo sapiens OX=9606 GN=GOLPH3 PE=1 SV=1
		Q8NC51	SERBP1	2	0.273704	0.0331782	-0.00591027	0.197872	Plasminogen activator inhibitor 1 RNA-binding protein OS=Homo sapiens OX=9606 GN=SERBP1 PE=1 SV=2
		P62820	RAB1A	2	0.121701	0.00515091	-0.00472628	0.355282	Ras-related protein Rab-1A OS=Homo sapiens OX=9606 GN=RAB1A PE=1 SV=3
		Q08380	LGALS3BP	2	0.724366	1.71463	-0.00472628	0.325978	Galectin-3-binding protein OS=Homo sapiens OX=9606 GN=LGALS3BP PE=1 SV=1
		P39019	RPS19	7	-0.353637	1.40256	0	0.00521861	40S ribosomal protein S19 OS=Homo sapiens OX=9606 GN=RPS19 PE=1 SV=2
		P42892	ECE1	7	0.50259	1.27432	0.00706051	0.30086	Endothelin-converting enzyme 1 OS=Homo sapiens OX=9606 GN=ECE1 PE=1 SV=2
		A4D1U4	KIAA1147	4	0.983846	1.04316	0.00823391	0.73705	Protein LCHN OS=Homo sapiens OX=9606 GN=LCHN PE=1 SV=1
		O43760	SYNGR2	5	0.440814	0.455844	0.0105779	0.074644	Synaptogyrin-2 OS=Homo sapiens OX=9606 GN=SYNGR2 PE=1 SV=1
		O43707	ACTN4	19	-0.338082	2.16531	0.0117484	1.29537	Alpha-actinin-4 OS=Homo sapiens OX=9606 GN=ACTN4 PE=1 SV=2
		P61026	RAB10	7	0.367999	0.0480361	0.0117484	0.812165	Ras-related protein Rab-10 OS=Homo sapiens OX=9606 GN=RAB10 PE=1 SV=1
		P62906	RPL10A	8	-0.391266	0.155338	0.012918	0.505156	60S ribosomal protein L10a OS=Homo sapiens OX=9606 GN=RPL10A PE=1 SV=2
		Q9ULH0	KIDINS220	6	0.347705	0.171035	0.012918	0.572665	Kinase D-interacting substrate of 220 kDa OS=Homo sapiens OX=9606 GN=KIDINS220 PE=1 SV=3
		Q16851	UGP2	9	0.51442	0.0154833	0.0140866	0.397932	UTP--glucose-1-phosphate uridylyltransferase OS=Homo sapiens OX=9606 GN=UGP2 PE=1 SV=5
		Q01082	SPTBN1	45	-0.739007	3.12775	0.0152543	0.103698	Spectrin beta chain, non-erythrocytic 1 OS=Homo sapiens OX=9606 GN=SPTBN1 PE=1 SV=2
		O14979	HNRNPDL; HNRPDL	2	-0.132921	0.268107	0.0175869	0.045288	Heterogeneous nuclear ribonucleoprotein D-like OS=Homo sapiens OX=9606 GN=HNRNPDL PE=1 SV=3
		Q13445	TMED1	4	-0.210458	0.281982	0.0187518	0.0644517	Transmembrane emp24 domain-containing protein 1 OS=Homo sapiens OX=9606 GN=TMED1 PE=1 SV=1
		P61006	RAB8A	3	0.32101	0.182242	0.0187518	0.176489	Ras-related protein Rab-8A OS=Homo sapiens OX=9606 GN=RAB8A PE=1 SV=1
		P62263	RPS14	4	0.257158	0.357492	0.0222408	1.19026	40S ribosomal protein S14 OS=Homo sapiens OX=9606 GN=RPS14 PE=1 SV=3
		O14763	TNFRSF10B	2	0.117476	0.18902	0.0234019	1.02365	Tumor necrosis factor receptor superfamily member 10B OS=Homo sapiens OX=9606 GN=TNFRSF10B PE=1 SV=2
		P20020		2	0.259716	0.26065	0.0234019	0.771644	Plasma membrane calcium-transporting ATPase 1 OS=Homo sapiens OX=9606 GN=ATP2B1 PE=1 SV=4
		P48643	CCT5	2	-0.371339	0.817339	0.0245621	0.111581	T-complex protein 1 subunit epsilon OS=Homo sapiens OX=9606 GN=CCT5 PE=1 SV=1
		Q14789	GOLGB1	121	0.046664	0.103875	0.0245621	0.89376	Golgin subfamily B member 1 OS=Homo sapiens OX=9606 GN=GOLGB1 PE=1 SV=2
		P63010	AP2B1	22	-0.0246884	0.0445607	0.0268797	0.342748	AP-2 complex subunit beta OS=Homo sapiens OX=9606 GN=AP2B1 PE=1 SV=1
		P11142	HSPA8	18	-0.248119	0.553291	0.0326574	0.730316	Heat shock cognate 71 kDa protein OS=Homo sapiens OX=9606 GN=HSPA8 PE=1 SV=1
		P15880	RPS2	8	0.0672533	0.10673	0.0326574	0.498754	40S ribosomal protein S2 OS=Homo sapiens OX=9606 GN=RPS2 PE=1 SV=2
		P60709	ACTB	6	0.132907	0.314236	0.0326574	1.73972	Actin, cytoplasmic 1 OS=Homo sapiens OX=9606 GN=ACTB PE=1 SV=1
		Q14165	MLEC	2	-0.244489	0.669482	0.0338102	0.0426511	Malectin OS=Homo sapiens OX=9606 GN=MLEC PE=1 SV=1
		Q13576	IQGAP2	5	0.212964	0.585076	0.0338102	0.0595589	Ras GTPase-activating-like protein IQGAP2 OS=Homo sapiens OX=9606 GN=IQGAP2 PE=1 SV=4
		P61019	RAB2A	3	-0.0753701	2.29548	0.034962	0.116039	Ras-related protein Rab-2A OS=Homo sapiens OX=9606 GN=RAB2A PE=1 SV=1
		Q6P4E1		10	-0.0387636	1.13292	0.0361129	0.0676236	Protein CASC4 OS=Homo sapiens OX=9606 GN=CASC4 PE=1 SV=2
		Q8N428	GALNT16; GALNTL1	4	1.2988	1.58495	0.0361129	0.0272142	Polypeptide N-acetylgalactosaminyltransferase 16 OS=Homo sapiens OX=9606 GN=GALNT16 PE=1 SV=2
		P62888	RPL30	4	-0.5346	2.04713	0.037263	0.432463	60S ribosomal protein L30 OS=Homo sapiens OX=9606 GN=RPL30 PE=1 SV=2
		Q8WTV0	SCARB1	2	-0.373319	0.0372883	0.0384121	0.190328	Scavenger receptor class B member 1 OS=Homo sapiens OX=9606 GN=SCARB1 PE=1 SV=1
		Q9H0V1	TMEM168	7	-0.257232	1.36528	0.0418539	2.02814	Transmembrane protein 168 OS=Homo sapiens OX=9606 GN=TMEM168 PE=2 SV=2
		Q13217	DNAJC3	3	-0.600343	1.20081	0.0429993	0.991616	DnaJ homolog subfamily C member 3 OS=Homo sapiens OX=9606 GN=DNAJC3 PE=1 SV=1
		O75787	ATP6AP2	7	0.319785	0.791812	0.0452875	0.327237	Renin receptor OS=Homo sapiens OX=9606 GN=ATP6AP2 PE=1 SV=2
		P46778	RPL21	2	-0.767372	2.56039	0.048713	0.0681229	60S ribosomal protein L21 OS=Homo sapiens OX=9606 GN=RPL21 PE=1 SV=2
		Q5VW38	GPR107	4	-0.43817	0.175579	0.049853	0.296273	Protein GPR107 OS=Homo sapiens OX=9606 GN=GPR107 PE=1 SV=1
		Q08379	GOLGA2	5	0.096166	0.205353	0.0509921	0.376299	Golgin subfamily A member 2 OS=Homo sapiens OX=9606 GN=GOLGA2 PE=1 SV=3
		Q15392	DHCR24	2	-0.532386	2.9107	0.0521303	0.0381648	Delta(24)-sterol reductase OS=Homo sapiens OX=9606 GN=DHCR24 PE=1 SV=2
		P05023	ATP1A1	14	0.132907	0.174777	0.0544041	0.507512	Sodium/potassium-transporting ATPase subunit alpha-1 OS=Homo sapiens OX=9606 GN=ATP1A1 PE=1 SV=1
		P17844	DDX5	6	-0.0498067	1.47733	0.0555396	0.120669	Probable ATP-dependent RNA helicase DDX5 OS=Homo sapiens OX=9606 GN=DDX5 PE=1 SV=1
		Q7L0J3	SV2A	7	0.311179	0.833631	0.057808	0.310108	Synaptic vesicle glycoprotein 2A OS=Homo sapiens OX=9606 GN=SV2A PE=1 SV=1
		O43242	PSMD3	6	0.078888	0.0600869	0.0589409	0.491392	26S proteasome non-ATPase regulatory subunit 3 OS=Homo sapiens OX=9606 GN=PSMD3 PE=1 SV=2
		P21281	ATP6V1B2	11	0.269903	0.477398	0.0600728	0.528066	V-type proton ATPase subunit B, brain isoform OS=Homo sapiens OX=9606 GN=ATP6V1B2 PE=1 SV=3
		Q15286	RAB35	5	0.565969	0.597194	0.0657194	0.0498898	Ras-related protein Rab-35 OS=Homo sapiens OX=9606 GN=RAB35 PE=1 SV=1
		Q6ZRP7	QSOX2	20	-0.872685	3.1045	0.0668461	0.137618	Sulfhydryl oxidase 2 OS=Homo sapiens OX=9606 GN=QSOX2 PE=1 SV=3
		P06732	CKM	5	0.241714	0.0381039	0.0679719	0.0891332	Creatine kinase M-type OS=Homo sapiens OX=9606 GN=CKM PE=1 SV=2
		Q8TC12	RDH11	4	0.081782	0.246762	0.0702208	0.961043	Retinol dehydrogenase 11 OS=Homo sapiens OX=9606 GN=RDH11 PE=1 SV=2
		Q9NZC7	WWOX	2	-0.60499	1.26991	0.0735876	0.270496	WW domain-containing oxidoreductase OS=Homo sapiens OX=9606 GN=WWOX PE=1 SV=1
		Q96K37	SLC35E1	5	0.0227679	0.187541	0.0735876	0.0800188	Solute carrier family 35 member E1 OS=Homo sapiens OX=9606 GN=SLC35E1 PE=1 SV=2
		Q96NT5	SLC46A1	2	-0.231858	1.02303	0.0747082	0.329311	Proton-coupled folate transporter OS=Homo sapiens OX=9606 GN=SLC46A1 PE=1 SV=1
		Q96CW1	AP2M1	19	-0.00766985	0.0472476	0.0769467	0.568913	AP-2 complex subunit mu OS=Homo sapiens OX=9606 GN=AP2M1 PE=1 SV=2
		P0CG08	GPR89A; GPR89B	5	-0.259062	1.44155	0.0780646	0.00033078	Golgi pH regulator B OS=Homo sapiens OX=9606 GN=GPR89B PE=1 SV=1
		P55011	SLC12A2	6	-0.060935	1.31836	0.0780646	0.0904533	Solute carrier family 12 member 2 OS=Homo sapiens OX=9606 GN=SLC12A2 PE=1 SV=1
		P13987	CD59	3	0.697259	1.08629	0.0780646	0.0570241	CD59 glycoprotein OS=Homo sapiens OX=9606 GN=CD59 PE=1 SV=1
		P05386	RPLP1	2	0.254595	0.016214	0.0791817	0.181468	60S acidic ribosomal protein P1 OS=Homo sapiens OX=9606 GN=RPLP1 PE=1 SV=1
		P78527	PRKDC	27	0.288811	0.285044	0.0791817	0.186737	DNA-dependent protein kinase catalytic subunit OS=Homo sapiens OX=9606 GN=PRKDC PE=1 SV=3
		O95782	AP2A1	30	0.0614005	0.280703	0.0802979	0.237879	AP-2 complex subunit alpha-1 OS=Homo sapiens OX=9606 GN=AP2A1 PE=1 SV=3
		P07814	EPRS	20	0.529337	1.24415	0.0814132	0.261434	Bifunctional glutamate/proline--tRNA ligase OS=Homo sapiens OX=9606 GN=EPRS PE=1 SV=5
		P21291	CSRP1	4	-0.1566	0.291795	0.0825277	0.000798875	Cysteine and glycine-rich protein 1 OS=Homo sapiens OX=9606 GN=CSRP1 PE=1 SV=3
		Q04941	PLP2	2	-0.353637	1.51495	0.0847541	0.567565	Proteolipid protein 2 OS=Homo sapiens OX=9606 GN=PLP2 PE=1 SV=1
		Q9UI14	RABAC1	3	0.197037	0.108197	0.0847541	0.165524	Prenylated Rab acceptor protein 1 OS=Homo sapiens OX=9606 GN=RABAC1 PE=1 SV=1
		P41091	EIF2S3	2	0.243007	0.113514	0.085866	0.483065	Eukaryotic translation initiation factor 2 subunit 3 OS=Homo sapiens OX=9606 GN=EIF2S3 PE=1 SV=3
		P04439	HLA-A	11	0.179582	0.23951	0.090305	0.0376375	HLA class I histocompatibility antigen, A-3 alpha chain OS=Homo sapiens OX=9606 GN=HLA-A PE=1 SV=2
		O75165	DNAJC13	18	0.030278	0.284448	0.0925195	0.358705	DnaJ homolog subfamily C member 13 OS=Homo sapiens OX=9606 GN=DNAJC13 PE=1 SV=5
		P42566	EPS15	16	-0.151493	1.59998	0.100243	0.0710499	Epidermal growth factor receptor substrate 15 OS=Homo sapiens OX=9606 GN=EPS15 PE=1 SV=2
		P84085	ARF5	2	-0.151493	0.737478	0.100243	0.0618011	ADP-ribosylation factor 5 OS=Homo sapiens OX=9606 GN=ARF5 PE=1 SV=2
		P61204	ARF3	4	-0.0899511	0.798782	0.101343	0.319533	ADP-ribosylation factor 3 OS=Homo sapiens OX=9606 GN=ARF3 PE=1 SV=2
		Q6GYQ0	RALGAPA1	8	0.266091	0.618105	0.102443	0.0954089	Ral GTPase-activating protein subunit alpha-1 OS=Homo sapiens OX=9606 GN=RALGAPA1 PE=1 SV=1
		P53618	COPB1	12	-0.259062	0.625604	0.103541	0.0821877	Coatomer subunit beta OS=Homo sapiens OX=9606 GN=COPB1 PE=1 SV=3
		P00747	PLG	4	0.0614005	0.824007	0.103541	0.439731	Plasminogen OS=Homo sapiens OX=9606 GN=PLG PE=1 SV=2
		O00161	SNAP23	3	0.0672533	0.0633626	0.119917	0.858949	Synaptosomal-associated protein 23 OS=Homo sapiens OX=9606 GN=SNAP23 PE=1 SV=1
		Q5JWF2	GNAS	7	-0.212229	0.709076	0.122086	0.187481	Guanine nucleotide-binding protein G(s) subunit alpha isoforms XLas OS=Homo sapiens OX=9606 GN=GNAS PE=1 SV=2
		Q9UHN6	TMEM2	7	0.0197528	0.782965	0.122086	1.07176	Cell surface hyaluronidase OS=Homo sapiens OX=9606 GN=CEMIP2 PE=1 SV=1
		Q8NE01	CNNM3	3	-0.607318	1.39724	0.124252	0.0949542	Metal transporter CNNM3 OS=Homo sapiens OX=9606 GN=CNNM3 PE=1 SV=1
		P61966	AP1S1	3	-0.073759	1.68884	0.124252	0.0826824	AP-1 complex subunit sigma-1A OS=Homo sapiens OX=9606 GN=AP1S1 PE=1 SV=1
		P61923	COPZ1	5	-0.107975	0.338115	0.129654	0.103206	Coatomer subunit zeta-1 OS=Homo sapiens OX=9606 GN=COPZ1 PE=1 SV=1
		O94923	GLCE	9	0.825382	1.2608	0.129654	0.222442	D-glucuronyl C5-epimerase OS=Homo sapiens OX=9606 GN=GLCE PE=1 SV=3
		O14975	SLC27A2	2	-0.0387636	0.0931467	0.131809	0.516777	Very long-chain acyl-CoA synthetase OS=Homo sapiens OX=9606 GN=SLC27A2 PE=1 SV=2
		P49755	TMED10	8	0.0496234	0.00684052	0.132885	0.317987	Transmembrane emp24 domain-containing protein 10 OS=Homo sapiens OX=9606 GN=TMED10 PE=1 SV=2
		P62979	RPS27A	6	0.455393	2.42573	0.132885	0.10941	Ubiquitin-40S ribosomal protein S27a OS=Homo sapiens OX=9606 GN=RPS27A PE=1 SV=2
		A8MWY0	KIAA1324L	7	1.01824	1.33366	0.135035	0.355416	UPF0577 protein KIAA1324-like OS=Homo sapiens OX=9606 GN=KIAA1324L PE=1 SV=2
		Q9UHG3	PCYOX1	3	-0.1346	0.748338	0.137182	1.27931	Prenylcysteine oxidase 1 OS=Homo sapiens OX=9606 GN=PCYOX1 PE=1 SV=3
		Q9Y6C9	MTCH2	6	0.529337	0.200301	0.138254	0.0744793	Mitochondrial carrier homolog 2 OS=Homo sapiens OX=9606 GN=MTCH2 PE=1 SV=1
		Q7Z7H5	TMED4	6	0.58241	0.730826	0.139325	0.0779878	Transmembrane emp24 domain-containing protein 4 OS=Homo sapiens OX=9606 GN=TMED4 PE=1 SV=1
		Q8WXE9	STON2	3	-0.05934	0.59932	0.141466	0.408396	Stonin-2 OS=Homo sapiens OX=9606 GN=STON2 PE=1 SV=1
		O43752	STX6	5	0.00152909	1.3833	0.141466	1.08591	Syntaxin-6 OS=Homo sapiens OX=9606 GN=STX6 PE=1 SV=1
		Q8NC54	C5orf15	3	-0.288657	1.59538	0.144671	0.207374	Keratinocyte-associated transmembrane protein 2 OS=Homo sapiens OX=9606 GN=KCT2 PE=1 SV=2
		Q9Y508	RNF114	2	0.613742	0.0577122	0.144671	0.0135705	E3 ubiquitin-protein ligase RNF114 OS=Homo sapiens OX=9606 GN=RNF114 PE=1 SV=1
		O15155	BET1	4	0.138477	0.350985	0.147868	0.150012	BET1 homolog OS=Homo sapiens OX=9606 GN=BET1 PE=1 SV=1
		O14579	COPE	4	-0.275634	0.481419	0.152121	0.0145968	Coatomer subunit epsilon OS=Homo sapiens OX=9606 GN=COPE PE=1 SV=3
		Q9Y2J2	EPB41L3	4	0.100453	0.0521692	0.152121	0.88182	Band 4.1-like protein 3 OS=Homo sapiens OX=9606 GN=EPB41L3 PE=1 SV=2
		Q8IW92	GLB1L2	12	0.345298	0.279563	0.156361	0.181844	Beta-galactosidase-1-like protein 2 OS=Homo sapiens OX=9606 GN=GLB1L2 PE=2 SV=1
		P60842	EIF4A1	4	0.207674	0.245959	0.160589	0.0189725	Eukaryotic initiation factor 4A-I OS=Homo sapiens OX=9606 GN=EIF4A1 PE=1 SV=1
		Q9BT22	ALG1	2	-0.51917	1.309	0.162698	0.105156	Chitobiosyldiphosphodolichol beta-mannosyltransferase OS=Homo sapiens OX=9606 GN=ALG1 PE=1 SV=2
		Q96HC4	PDLIM5	3	0.0347654	0.369259	0.162698	0.138613	PDZ and LIM domain protein 5 OS=Homo sapiens OX=9606 GN=PDLIM5 PE=1 SV=5
		P51571	SSR4	3	-0.0866981	0.798276	0.163751	0.148816	Translocon-associated protein subunit delta OS=Homo sapiens OX=9606 GN=SSR4 PE=1 SV=1
		P30511	HLA-F	4	0.110408	0.762695	0.163751	0.0389948	HLA class I histocompatibility antigen, alpha chain F OS=Homo sapiens OX=9606 GN=HLA-F PE=1 SV=3
		P63208	SKP1	3	0.252028	0.581315	0.163751	0.625745	S-phase kinase-associated protein 1 OS=Homo sapiens OX=9606 GN=SKP1 PE=1 SV=2
		Q13443	ADAM9	12	-0.575052	0.424607	0.166907	0.163486	Disintegrin and metalloproteinase domain-containing protein 9 OS=Homo sapiens OX=9606 GN=ADAM9 PE=1 SV=1
		P11166	SLC2A1	3	-1.21578	2.90936	0.170056	0.509511	Solute carrier family 2, facilitated glucose transporter member 1 OS=Homo sapiens OX=9606 GN=SLC2A1 PE=1 SV=2
		O75976	CPD	33	-0.305575	1.06914	0.170056	0.497256	Carboxypeptidase D OS=Homo sapiens OX=9606 GN=CPD PE=1 SV=2
		Q86VP6	CAND1	4	0.164646	0.677984	0.171104	0.253255	Cullin-associated NEDD8-dissociated protein 1 OS=Homo sapiens OX=9606 GN=CAND1 PE=1 SV=2
		P05556	ITGB1	14	0.0106697	0.341743	0.172151	0.10053	Integrin beta-1 OS=Homo sapiens OX=9606 GN=ITGB1 PE=1 SV=2
		P17987	TCP1	7	0.36206	0.0377742	0.173198	0.22187	T-complex protein 1 subunit alpha OS=Homo sapiens OX=9606 GN=TCP1 PE=1 SV=1
		Q9P0T7	TMEM9	2	0.341681	0.355723	0.174244	0.0380477	Transmembrane protein 9 OS=Homo sapiens OX=9606 GN=TMEM9 PE=1 SV=1
		P62847	RPS24	3	0.452041	0.194708	0.175289	0.132447	40S ribosomal protein S24 OS=Homo sapiens OX=9606 GN=RPS24 PE=1 SV=1
		P49327	FASN	6	0.650267	0.402075	0.175289	0.252834	Fatty acid synthase OS=Homo sapiens OX=9606 GN=FASN PE=1 SV=3
		P61020	RAB5B	2	0.0584653	0.192632	0.176333	0.40183	Ras-related protein Rab-5B OS=Homo sapiens OX=9606 GN=RAB5B PE=1 SV=1
		P61978	HNRNPK	9	0.281277	1.01036	0.17842	0.117811	Heterogeneous nuclear ribonucleoprotein K OS=Homo sapiens OX=9606 GN=HNRNPK PE=1 SV=1
		P78347	GTF2I	12	0.973754	0.777006	0.17842	0.189306	General transcription factor II-I OS=Homo sapiens OX=9606 GN=GTF2I PE=1 SV=2
		P46782	RPS5	3	0.139866	0.0746946	0.182583	0.154301	40S ribosomal protein S5 OS=Homo sapiens OX=9606 GN=RPS5 PE=1 SV=4
		Q8NBN3	TMEM87A	7	-0.023133	0.969787	0.183622	0.014501	Transmembrane protein 87A OS=Homo sapiens OX=9606 GN=TMEM87A PE=1 SV=3
		P02787	TF	32	-0.158306	0.817142	0.18466	0.0121443	Serotransferrin OS=Homo sapiens OX=9606 GN=TF PE=1 SV=3
		O43324	EEF1E1	3	0.937468	0.682344	0.185698	0.63265	Eukaryotic translation elongation factor 1 epsilon-1 OS=Homo sapiens OX=9606 GN=EEF1E1 PE=1 SV=1
		P36578	RPL4	12	-0.309361	1.67049	0.186735	0.0500531	60S ribosomal protein L4 OS=Homo sapiens OX=9606 GN=RPL4 PE=1 SV=5
		Q92581	SLC9A6	2	-0.407408	1.07496	0.188806	0.276332	Sodium/hydrogen exchanger 6 OS=Homo sapiens OX=9606 GN=SLC9A6 PE=1 SV=2
		P63173	RPL38	4	-0.0153807	0.401688	0.188806	0.0461736	60S ribosomal protein L38 OS=Homo sapiens OX=9606 GN=RPL38 PE=1 SV=2
		P61421	ATP6V0D1	11	-0.0262456	0.796822	0.191908	0.0900867	V-type proton ATPase subunit d 1 OS=Homo sapiens OX=9606 GN=ATP6V0D1 PE=1 SV=1
		P08238	HSP90AB1	6	0.397335	0.532619	0.191908	0.0416887	Heat shock protein HSP 90-beta OS=Homo sapiens OX=9606 GN=HSP90AB1 PE=1 SV=4
		Q15366	PCBP2	3	-0.132921	0.389898	0.19294	0.482415	Poly(rC)-binding protein 2 OS=Homo sapiens OX=9606 GN=PCBP2 PE=1 SV=1
		P08133	ANXA6	12	0.317331	0.293704	0.19294	0.0347208	Annexin A6 OS=Homo sapiens OX=9606 GN=ANXA6 PE=1 SV=3
		Q96T83	SLC9A7	4	0.216918	0.280192	0.193972	0.69754	Sodium/hydrogen exchanger 7 OS=Homo sapiens OX=9606 GN=SLC9A7 PE=1 SV=1
		Q96AG4	LRRC59	5	0.598666	1.70124	0.193972	0.393239	Leucine-rich repeat-containing protein 59 OS=Homo sapiens OX=9606 GN=LRRC59 PE=1 SV=1
		Q9UGH3	SLC23A2	2	-0.0513912	0.52607	0.195002	0.301308	Solute carrier family 23 member 2 OS=Homo sapiens OX=9606 GN=SLC23A2 PE=1 SV=1
		P55145	MANF	2	-0.90957	2.10005	0.198091	0.305819	Mesencephalic astrocyte-derived neurotrophic factor OS=Homo sapiens OX=9606 GN=MANF PE=1 SV=3
		Q68DH5	LMBRD2	3	0.257158	0.119987	0.199119	1.36982	LMBR1 domain-containing protein 2 OS=Homo sapiens OX=9606 GN=LMBRD2 PE=1 SV=1
		Q6NXT4	SLC30A6	4	-0.198119	0.938856	0.205271	0.150113	Zinc transporter 6 OS=Homo sapiens OX=9606 GN=SLC30A6 PE=1 SV=2
		Q969E2	SCAMP4	3	-0.116242	0.738051	0.206294	0.087282	Secretory carrier-associated membrane protein 4 OS=Homo sapiens OX=9606 GN=SCAMP4 PE=1 SV=1
		Q9UEU0	VTI1B	6	0.706664	1.01201	0.207316	0.559189	Vesicle transport through interaction with t-SNAREs homolog 1B OS=Homo sapiens OX=9606 GN=VTI1B PE=1 SV=3
		P16435	POR	5	0.16601	0.0556138	0.210378	0.257014	NADPH--cytochrome P450 reductase OS=Homo sapiens OX=9606 GN=POR PE=1 SV=2
		Q9HDC9	APMAP	5	0.0933006	0.128672	0.215467	0.0905832	Adipocyte plasma membrane-associated protein OS=Homo sapiens OX=9606 GN=APMAP PE=1 SV=2
		P11021	HSPA5	24	-0.688821	2.13539	0.218511	0.0367802	Endoplasmic reticulum chaperone BiP OS=Homo sapiens OX=9606 GN=HSPA5 PE=1 SV=2
		P48960	CD97; ADGRE5	9	-0.791002	2.23925	0.223572	0.299894	CD97 antigen OS=Homo sapiens OX=9606 GN=CD97 PE=1 SV=4
		Q9Y2C2	UST	6	-0.240869	0.32318	0.224582	0.091351	Uronyl 2-sulfotransferase OS=Homo sapiens OX=9606 GN=UST PE=2 SV=1
		Q9UBQ6	EXTL2	3	-0.780452	1.70947	0.225591	0.0183061	Exostosin-like 2 OS=Homo sapiens OX=9606 GN=EXTL2 PE=1 SV=1
		Q15365	PCBP1	4	0.600685	0.861948	0.226599	0.212733	Poly(rC)-binding protein 1 OS=Homo sapiens OX=9606 GN=PCBP1 PE=1 SV=2
		P49638	TTPA	3	0.403132	0.47649	0.227607	0.0915838	Alpha-tocopherol transfer protein OS=Homo sapiens OX=9606 GN=TTPA PE=1 SV=1
		Q969X5	ERGIC1	8	0.260993	0.532838	0.229621	0.110196	Endoplasmic reticulum-Golgi intermediate compartment protein 1 OS=Homo sapiens OX=9606 GN=ERGIC1 PE=1 SV=1
		P23229	ITGA6	10	-0.391266	1.90891	0.230626	0.582903	Integrin alpha-6 OS=Homo sapiens OX=9606 GN=ITGA6 PE=1 SV=5
		Q9Y230	RUVBL2	4	0.431769	0.290375	0.232636	0.893174	RuvB-like 2 OS=Homo sapiens OX=9606 GN=RUVBL2 PE=1 SV=3
		P01130	LDLR	4	-0.5346	2.04597	0.233639	1.06878	Low-density lipoprotein receptor OS=Homo sapiens OX=9606 GN=LDLR PE=1 SV=1
		Q9BVK6	TMED9	6	0.124511	0.142117	0.233639	0.634513	Transmembrane emp24 domain-containing protein 9 OS=Homo sapiens OX=9606 GN=TMED9 PE=1 SV=2
		Q99536	VAT1	5	0.51763	1.31012	0.234642	0.163671	Synaptic vesicle membrane protein VAT-1 homolog OS=Homo sapiens OX=9606 GN=VAT1 PE=1 SV=2
		Q9NV96	TMEM30A	5	0.0569954	0.230297	0.237647	0.670584	Cell cycle control protein 50A OS=Homo sapiens OX=9606 GN=TMEM30A PE=1 SV=1
		Q5BJH7	YIF1B	5	-0.0834524	0.871977	0.238647	1.13311	Protein YIF1B OS=Homo sapiens OX=9606 GN=YIF1B PE=1 SV=1
		P68366	TUBA4A	6	0.360869	0.145182	0.238647	0.0771314	Tubulin alpha-4A chain OS=Homo sapiens OX=9606 GN=TUBA4A PE=1 SV=1
		P51659	HSD17B4	3	0.372734	0.364322	0.239646	0.144875	Peroxisomal multifunctional enzyme type 2 OS=Homo sapiens OX=9606 GN=HSD17B4 PE=1 SV=3
		P10321	HLA-C	5	0.574213	1.35827	0.24861	0.112297	HLA class I histocompatibility antigen, Cw-7 alpha chain OS=Homo sapiens OX=9606 GN=HLA-C PE=1 SV=3
		Q658P3	STEAP3	9	-0.820418	1.67401	0.249603	0.822865	Metalloreductase STEAP3 OS=Homo sapiens OX=9606 GN=STEAP3 PE=1 SV=2
		Q9NRW7	VPS45	19	0.0904296	0.227896	0.249603	0.34593	Vacuolar protein sorting-associated protein 45 OS=Homo sapiens OX=9606 GN=VPS45 PE=1 SV=1
		O15031	PLXNB2	3	-0.373319	0.252517	0.250595	0.934547	Plexin-B2 OS=Homo sapiens OX=9606 GN=PLXNB2 PE=1 SV=3
		Q9Y5X3	SNX5	2	0.36325	0.214055	0.250595	0.498496	Sorting nexin-5 OS=Homo sapiens OX=9606 GN=SNX5 PE=1 SV=1
		P62873	GNB1	5	0.113239	1.26656	0.256532	0.578776	Guanine nucleotide-binding protein G(I)/G(S)/G(T) subunit beta-1 OS=Homo sapiens OX=9606 GN=GNB1 PE=1 SV=3
		Q9HB40	SCPEP1	2	0.307475	0.0303613	0.257519	0.928617	Retinoid-inducible serine carboxypeptidase OS=Homo sapiens OX=9606 GN=SCPEP1 PE=1 SV=1
		P14923	JUP	4	0.046664	1.07343	0.258505	0.25882	Junction plakoglobin OS=Homo sapiens OX=9606 GN=JUP PE=1 SV=3
		P02786	TFRC	29	-0.318872	2.62634	0.260476	0.3811	Transferrin receptor protein 1 OS=Homo sapiens OX=9606 GN=TFRC PE=1 SV=2
		Q71U36	TUBA1A	5	0.307475	0.27048	0.262444	0.033782	Tubulin alpha-1A chain OS=Homo sapiens OX=9606 GN=TUBA1A PE=1 SV=1
		Q16625	OCLN	6	0.030278	0.041459	0.26441	0.617948	Occludin OS=Homo sapiens OX=9606 GN=OCLN PE=1 SV=1
		O43681	ASNA1	2	0.340473	0.0745954	0.265392	0.712515	ATPase ASNA1 OS=Homo sapiens OX=9606 GN=ASNA1 PE=1 SV=2
		Q12981	BNIP1	3	-0.182409	0.210027	0.266373	0.205804	Vesicle transport protein SEC20 OS=Homo sapiens OX=9606 GN=BNIP1 PE=1 SV=3
		O94973	AP2A2	24	-0.217556	0.665203	0.267353	0.83201	AP-2 complex subunit alpha-2 OS=Homo sapiens OX=9606 GN=AP2A2 PE=1 SV=2
		O00754	MAN2B1	7	1.1217	1.78822	0.267353	1.16171	Lysosomal alpha-mannosidase OS=Homo sapiens OX=9606 GN=MAN2B1 PE=1 SV=3
		Q8TC26	TMEM163	4	0.74642	0.00245456	0.268333	0.588069	Transmembrane protein 163 OS=Homo sapiens OX=9606 GN=TMEM163 PE=2 SV=1
		Q9Y3A6	TMED5	6	-0.0262456	0.209368	0.270291	1.74845	Transmembrane emp24 domain-containing protein 5 OS=Homo sapiens OX=9606 GN=TMED5 PE=1 SV=1
		P47897	QARS	6	1.11112	2.19916	0.272245	0.0248296	Glutamine--tRNA ligase OS=Homo sapiens OX=9606 GN=QARS PE=1 SV=1
		Q96EC8	YIPF6	3	-0.0834524	0.284997	0.273222	0.285813	Protein YIPF6 OS=Homo sapiens OX=9606 GN=YIPF6 PE=1 SV=2
		P61586	RHOA	7	0.104728	0.263456	0.275173	0.0439405	Transforming protein RhoA OS=Homo sapiens OX=9606 GN=RHOA PE=1 SV=1
		O75071	EFCAB14; KIAA0494	6	-0.292399	1.09565	0.276147	0.084095	EF-hand calcium-binding domain-containing protein 14 OS=Homo sapiens OX=9606 GN=EFCAB14 PE=1 SV=1
		P48444	ARCN1	8	-0.373319	0.464675	0.278094	0.533651	Coatomer subunit delta OS=Homo sapiens OX=9606 GN=ARCN1 PE=1 SV=1
		O15400	STX7	8	0.572157	1.40259	0.279067	0.522263	Syntaxin-7 OS=Homo sapiens OX=9606 GN=STX7 PE=1 SV=4
		O95248		27	-0.198119	0.506252	0.289721	0.00791091	Myotubularin-related protein 5 OS=Homo sapiens OX=9606 GN=SBF1 PE=1 SV=4
		P27708	CAD	9	0.585472	0.976977	0.292613	0.297622	CAD protein OS=Homo sapiens OX=9606 GN=CAD PE=1 SV=3
		Q10567	AP1B1	10	0.157805	0.111626	0.2955	0.848226	AP-1 complex subunit beta-1 OS=Homo sapiens OX=9606 GN=AP1B1 PE=1 SV=2
		P62258	YWHAE	7	0.23523	0.318185	0.29646	0.294511	14-3-3 protein epsilon OS=Homo sapiens OX=9606 GN=YWHAE PE=1 SV=1
		P51148	RAB5C	4	0.201035	0.231034	0.29838	0.575163	Ras-related protein Rab-5C OS=Homo sapiens OX=9606 GN=RAB5C PE=1 SV=2
		P61803	DAD1	2	-0.359514	0.227094	0.299339	1.91977	Dolichyl-diphosphooligosaccharide--protein glycosyltransferase subunit DAD1 OS=Homo sapiens OX=9606 GN=DAD1 PE=1 SV=3
		Q96FL9	GALNT14	4	0.141254	0.00256226	0.299339	0.311089	Polypeptide N-acetylgalactosaminyltransferase 14 OS=Homo sapiens OX=9606 GN=GALNT14 PE=1 SV=1
		P10253	GAA	5	0.223485	1.28448	0.302212	0.0420542	Lysosomal alpha-glucosidase OS=Homo sapiens OX=9606 GN=GAA PE=1 SV=4
		P35670	ATP7B	8	0.729911	2.80362	0.302212	0.465197	Copper-transporting ATPase 2 OS=Homo sapiens OX=9606 GN=ATP7B PE=1 SV=4
		P50914	RPL14	3	-0.0309271	0.366542	0.303168	0.0538019	60S ribosomal protein L14 OS=Homo sapiens OX=9606 GN=RPL14 PE=1 SV=4
		P67812	SEC11A	2	-0.249937	1.34709	0.305079	0.0801633	Signal peptidase complex catalytic subunit SEC11A OS=Homo sapiens OX=9606 GN=SEC11A PE=1 SV=1
		P04406	GAPDH	7	1.23002	2.17689	0.306988	0.303201	Glyceraldehyde-3-phosphate dehydrogenase OS=Homo sapiens OX=9606 GN=GAPDH PE=1 SV=3
		Q8NCG7	DAGLB	9	0	0.112492	0.310797	0.321327	Sn1-specific diacylglycerol lipase beta OS=Homo sapiens OX=9606 GN=DAGLB PE=1 SV=2
		P35611	ADD1	5	-0.746688	3.0253	0.312697	0.135162	Alpha-adducin OS=Homo sapiens OX=9606 GN=ADD1 PE=1 SV=2
		Q9Y487	ATP6V0A2	16	-0.073759	0.986315	0.316492	0.202714	V-type proton ATPase 116 kDa subunit a isoform 2 OS=Homo sapiens OX=9606 GN=ATP6V0A2 PE=1 SV=2
		Q13085	ACACA	11	0.577293	0.377734	0.316492	0.121495	Acetyl-CoA carboxylase 1 OS=Homo sapiens OX=9606 GN=ACACA PE=1 SV=2
		P61009	SPCS3	2	0.985392	1.16457	0.317438	0.0765582	Signal peptidase complex subunit 3 OS=Homo sapiens OX=9606 GN=SPCS3 PE=1 SV=1
		P14868	DARS	12	0.546199	0.825125	0.319331	0.156358	Aspartate--tRNA ligase, cytoplasmic OS=Homo sapiens OX=9606 GN=DARS PE=1 SV=2
		Q13263	TRIM28	6	-0.0450636	1.24729	0.320276	1.27659	Transcription intermediary factor 1-beta OS=Homo sapiens OX=9606 GN=TRIM28 PE=1 SV=5
		P62195	PSMC5	2	0.798366	0.30094	0.320276	1.21394	26S proteasome regulatory subunit 8 OS=Homo sapiens OX=9606 GN=PSMC5 PE=1 SV=1
		P80303	NUCB2	16	-2.11293	2.66314	0.32405	0.373758	Nucleobindin-2 OS=Homo sapiens OX=9606 GN=NUCB2 PE=1 SV=3
		P06733	ENO1	5	0.218234	0.246284	0.32405	0.244411	Alpha-enolase OS=Homo sapiens OX=9606 GN=ENO1 PE=1 SV=2
		Q9Y5K8	ATP6V1D	2	0.125913	0.138645	0.324992	0.604918	V-type proton ATPase subunit D OS=Homo sapiens OX=9606 GN=ATP6V1D PE=1 SV=1
		P20645	M6PR	7	0.262269	0.419014	0.326874	0.844378	Cation-dependent mannose-6-phosphate receptor OS=Homo sapiens OX=9606 GN=M6PR PE=1 SV=1
		O60762	DPM1	4	0.0889919	0.0682805	0.329693	0.22377	Dolichol-phosphate mannosyltransferase subunit 1 OS=Homo sapiens OX=9606 GN=DPM1 PE=1 SV=1
		P14314	PRKCSH	4	-0.126226	0.514006	0.330631	1.13021	Glucosidase 2 subunit beta OS=Homo sapiens OX=9606 GN=PRKCSH PE=1 SV=2
		Q99832	CCT7	8	0.625689	0.630062	0.332506	0.357993	T-complex protein 1 subunit eta OS=Homo sapiens OX=9606 GN=CCT7 PE=1 SV=2
		P99999	CYCS	2	-0.0466429	0.452869	0.335314	0.0178279	Cytochrome c OS=Homo sapiens OX=9606 GN=CYCS PE=1 SV=2
		P53985	SLC16A1	2	1.23067	0.518134	0.335314	1.05055	Monocarboxylate transporter 1 OS=Homo sapiens OX=9606 GN=SLC16A1 PE=1 SV=3
		Q63HQ0	AP1AR	3	0.323457	0.0311249	0.336248	0.796362	AP-1 complex-associated regulatory protein OS=Homo sapiens OX=9606 GN=AP1AR PE=1 SV=1
		Q15293	RCN1	6	-1.89243	1.56025	0.337182	0.537252	Reticulocalbin-1 OS=Homo sapiens OX=9606 GN=RCN1 PE=1 SV=1
		O95816	BAG2	6	-0.0529775	0.45043	0.349271	0.493861	BAG family molecular chaperone regulator 2 OS=Homo sapiens OX=9606 GN=BAG2 PE=1 SV=1
		Q9Y5U9	IER3IP1	2	-0.148099	0.563602	0.352046	0.111558	Immediate early response 3-interacting protein 1 OS=Homo sapiens OX=9606 GN=IER3IP1 PE=1 SV=1
		P10619	CTSA	2	0.245591	0.098053	0.355738	0.163271	Lysosomal protective protein OS=Homo sapiens OX=9606 GN=CTSA PE=1 SV=2
		Q9BTX1	NDC1; TMEM48	3	-0.349733	0.483277	0.363094	0.097447	Nucleoporin NDC1 OS=Homo sapiens OX=9606 GN=NDC1 PE=1 SV=2
		Q5H8A4	PIGG	3	-0.351683	1.35953	0.365843	0.288507	GPI ethanolamine phosphate transferase 2 OS=Homo sapiens OX=9606 GN=PIGG PE=1 SV=1
		P63104	YWHAZ	2	-0.248119	0.579932	0.378602	0.0880873	14-3-3 protein zeta/delta OS=Homo sapiens OX=9606 GN=YWHAZ PE=1 SV=1
		Q7L211	ABHD13	2	-0.977232	2.30734	0.384036	0.490041	Protein ABHD13 OS=Homo sapiens OX=9606 GN=ABHD13 PE=2 SV=1
		P29317	EPHA2	7	0.0496234	1.30049	0.386746	0.279253	Ephrin type-A receptor 2 OS=Homo sapiens OX=9606 GN=EPHA2 PE=1 SV=2
		Q9UL25	RAB21	5	-0.107975	0.676566	0.38945	0.310787	Ras-related protein Rab-21 OS=Homo sapiens OX=9606 GN=RAB21 PE=1 SV=3
		P62879	GNB2	4	0.0347654	0.237184	0.39035	0.580394	Guanine nucleotide-binding protein G(I)/G(S)/G(T) subunit beta-2 OS=Homo sapiens OX=9606 GN=GNB2 PE=1 SV=3
		P11717	IGF2R	72	0.103304	0.482876	0.392149	0.183822	Cation-independent mannose-6-phosphate receptor OS=Homo sapiens OX=9606 GN=IGF2R PE=1 SV=3
		P38606	ATP6V1A	7	0.453159	0.13986	0.392149	0.546099	V-type proton ATPase catalytic subunit A OS=Homo sapiens OX=9606 GN=ATP6V1A PE=1 SV=2
		Q8IZ52	CHPF	7	0.910863	2.93136	0.393047	0.0813576	Chondroitin sulfate synthase 2 OS=Homo sapiens OX=9606 GN=CHPF PE=1 SV=2
		P05067	APP	5	1.12801	2.32613	0.394843	0.830063	Amyloid-beta precursor protein OS=Homo sapiens OX=9606 GN=APP PE=1 SV=3
		O00303	EIF3F	3	0.33199	0.12537	0.403787	1.08583	Eukaryotic translation initiation factor 3 subunit F OS=Homo sapiens OX=9606 GN=EIF3F PE=1 SV=1
		Q9NPF0	CD320	4	-0.588792	0.847751	0.408239	0.103879	CD320 antigen OS=Homo sapiens OX=9606 GN=CD320 PE=1 SV=1
		O60749	SNX2	5	0.819326	1.07676	0.410903	1.63831	Sorting nexin-2 OS=Homo sapiens OX=9606 GN=SNX2 PE=1 SV=2
		Q96A57	TMEM230	3	0.483021	0.782684	0.41179	0.224899	Transmembrane protein 230 OS=Homo sapiens OX=9606 GN=TMEM230 PE=1 SV=1
		Q5KU26	COLEC12	6	0.990021	1.71571	0.41179	0.399987	Collectin-12 OS=Homo sapiens OX=9606 GN=COLEC12 PE=1 SV=3
		P08195	SLC3A2	18	-0.198119	0.267613	0.412676	0.960105	4F2 cell-surface antigen heavy chain OS=Homo sapiens OX=9606 GN=SLC3A2 PE=1 SV=3
		O15372	EIF3H	3	0.86624	1.88373	0.416217	1.13831	Eukaryotic translation initiation factor 3 subunit H OS=Homo sapiens OX=9606 GN=EIF3H PE=1 SV=1
		Q9UIQ6	LNPEP	25	0.0730823	0.108289	0.4171	1.79285	Leucyl-cystinyl aminopeptidase OS=Homo sapiens OX=9606 GN=LNPEP PE=1 SV=3
		P16278	GLB1	2	1.12521	1.28576	0.4171	1.5204	Beta-galactosidase OS=Homo sapiens OX=9606 GN=GLB1 PE=1 SV=2
		Q5T0D9	TPRG1L	3	0.178231	0.0504495	0.419748	0.874106	Tumor protein p63-regulated gene 1-like protein OS=Homo sapiens OX=9606 GN=TPRG1L PE=1 SV=1
		Q9BSJ8	ESYT1	16	-0.299913	2.21679	0.427663	0.676732	Extended synaptotagmin-1 OS=Homo sapiens OX=9606 GN=ESYT1 PE=1 SV=1
		Q8IZA0	KIAA0319L	8	-0.286789	0.305645	0.42854	0.44465	Dyslexia-associated protein KIAA0319-like protein OS=Homo sapiens OX=9606 GN=KIAA0319L PE=1 SV=2
		Q9UKS6	PACSIN3	3	-0.144712	0.891031	0.430292	0.087256	Protein kinase C and casein kinase substrate in neurons protein 3 OS=Homo sapiens OX=9606 GN=PACSIN3 PE=1 SV=2
		Q15043	SLC39A14	4	-0.429903	2.25844	0.432042	0.713702	Zinc transporter ZIP14 OS=Homo sapiens OX=9606 GN=SLC39A14 PE=1 SV=3
		Q8IV08	PLD3	8	0.146792	1.01499	0.432916	0.69838	Phospholipase D3 OS=Homo sapiens OX=9606 GN=PLD3 PE=1 SV=1
		P16615	ATP2A2	15	-0.0657307	0.388329	0.434662	0.888743	Sarcoplasmic/endoplasmic reticulum calcium ATPase 2 OS=Homo sapiens OX=9606 GN=ATP2A2 PE=1 SV=1
		P55884	EIF3B	10	0.175524	0.401146	0.43902	0.52368	Eukaryotic translation initiation factor 3 subunit B OS=Homo sapiens OX=9606 GN=EIF3B PE=1 SV=3
		P04075	ALDOA	2	0.666745	1.8422	0.441628	0.530341	Fructose-bisphosphate aldolase A OS=Homo sapiens OX=9606 GN=ALDOA PE=1 SV=2
		Q15084	PDIA6	10	-0.654702	3.47959	0.445964	0.254579	Protein disulfide-isomerase A6 OS=Homo sapiens OX=9606 GN=PDIA6 PE=1 SV=1
		P07099	EPHX1	6	0.107571	0.380476	0.44683	0.258126	Epoxide hydrolase 1 OS=Homo sapiens OX=9606 GN=EPHX1 PE=1 SV=1
		Q9NRX5	SERINC1	4	-0.242678	0.0014289	0.452875	2.12	Serine incorporator 1 OS=Homo sapiens OX=9606 GN=SERINC1 PE=1 SV=1
		O15440	ABCC5	5	-0.0450636	0.107832	0.452875	0.273299	Multidrug resistance-associated protein 5 OS=Homo sapiens OX=9606 GN=ABCC5 PE=1 SV=2
		P00734	F2	2	0.398497	0.0297338	0.453737	0.322005	Prothrombin OS=Homo sapiens OX=9606 GN=F2 PE=1 SV=2
		P54136	RARS	9	0.632614	0.929801	0.457178	1.03225	Arginine--tRNA ligase, cytoplasmic OS=Homo sapiens OX=9606 GN=RARS PE=1 SV=2
		Q14114	LRP8	5	-0.324608	2.15525	0.460611	0.654801	Low-density lipoprotein receptor-related protein 8 OS=Homo sapiens OX=9606 GN=LRP8 PE=1 SV=4
		P50990	CCT8	9	-0.126226	0.595483	0.465745	0.0853235	T-complex protein 1 subunit theta OS=Homo sapiens OX=9606 GN=CCT8 PE=1 SV=4
		Q9P035	PTPLAD1; HACD3	7	0.232628	0.115548	0.465745	0.117887	Very-long-chain (3R)-3-hydroxyacyl-CoA dehydratase 3 OS=Homo sapiens OX=9606 GN=HACD3 PE=1 SV=2
		O15173	PGRMC2	2	0.479733	0.257067	0.465745	1.02027	Membrane-associated progesterone receptor component 2 OS=Homo sapiens OX=9606 GN=PGRMC2 PE=1 SV=1
		Q5VUD6	FAM69B	3	-0.89812	1.25369	0.469158	0.563547	Divergent protein kinase domain 1B OS=Homo sapiens OX=9606 GN=DIPK1B PE=1 SV=3
		P51790	CLCN3	9	-0.33615	0.996365	0.469158	0.685315	H(+)/Cl(-) exchange transporter 3 OS=Homo sapiens OX=9606 GN=CLCN3 PE=1 SV=2
		P35222	CTNNB1	2	0.739106	0.168959	0.470009	0.702337	Catenin beta-1 OS=Homo sapiens OX=9606 GN=CTNNB1 PE=1 SV=1
		O60831	PRAF2	3	0.706664	0.457021	0.470861	0.87425	PRA1 family protein 2 OS=Homo sapiens OX=9606 GN=PRAF2 PE=1 SV=1
		P0DP25	CALM3; CALM2; CALM1	4	-0.233656	0.904952	0.472562	0.124825	Calmodulin-3 OS=Homo sapiens OX=9606 GN=CALM3 PE=1 SV=1
		Q86Y82	STX12	8	-0.210458	0.908953	0.473412	0.730971	Syntaxin-12 OS=Homo sapiens OX=9606 GN=STX12 PE=1 SV=1
		O15126	SCAMP1	6	-0.385259	0.194252	0.478501	0.43056	Secretory carrier-associated membrane protein 1 OS=Homo sapiens OX=9606 GN=SCAMP1 PE=1 SV=2
		Q9NTJ5	SACM1L	7	0.345298	0.636473	0.478501	0.200101	Phosphatidylinositide phosphatase SAC1 OS=Homo sapiens OX=9606 GN=SACM1L PE=1 SV=2
		Q9Y2Q0	ATP8A1	8	0.189007	0.17542	0.480193	1.03955	Phospholipid-transporting ATPase IA OS=Homo sapiens OX=9606 GN=ATP8A1 PE=1 SV=1
		O43747	AP1G1	11	-0.0834524	0.65011	0.481039	0.185063	AP-1 complex subunit gamma-1 OS=Homo sapiens OX=9606 GN=AP1G1 PE=1 SV=5
		P39656	DDOST	6	0.175524	2.13955	0.483572	0.225626	Dolichyl-diphosphooligosaccharide--protein glycosyltransferase 48 kDa subunit OS=Homo sapiens OX=9606 GN=DDOST PE=1 SV=4
		P50991	CCT4	6	0.0657923	0.0324979	0.484415	0.344707	T-complex protein 1 subunit delta OS=Homo sapiens OX=9606 GN=CCT4 PE=1 SV=4
		P22059	OSBP	5	0.306238	0.283549	0.487784	0.503807	Oxysterol-binding protein 1 OS=Homo sapiens OX=9606 GN=OSBP PE=1 SV=1
		P10620	MGST1	3	-0.419635	0.491268	0.497844	0.124591	Microsomal glutathione S-transferase 1 OS=Homo sapiens OX=9606 GN=MGST1 PE=1 SV=1
		Q9UNK0	STX8	7	0.171454	0.456388	0.498679	1.00891	Syntaxin-8 OS=Homo sapiens OX=9606 GN=STX8 PE=1 SV=2
		O95857	TSPAN13	3	0.336844	0.0494196	0.502015	0.648238	Tetraspanin-13 OS=Homo sapiens OX=9606 GN=TSPAN13 PE=2 SV=1
		Q9UK23	NAGPA	4	-0.101395	0.0909476	0.507834	0.0874248	N-acetylglucosamine-1-phosphodiester alpha-N-acetylglucosaminidase OS=Homo sapiens OX=9606 GN=NAGPA PE=1 SV=2
		A2RU67	KIAA1467; FAM234B	5	0.161913	0.223742	0.512803	0.406855	Protein FAM234B OS=Homo sapiens OX=9606 GN=FAM234B PE=1 SV=1
		P43003	SLC1A3	2	1.15643	0.524155	0.519402	1.13482	Excitatory amino acid transporter 1 OS=Homo sapiens OX=9606 GN=SLC1A3 PE=1 SV=1
		P07686	HEXB	9	0.0918658	0.176994	0.521047	1.03581	Beta-hexosaminidase subunit beta OS=Homo sapiens OX=9606 GN=HEXB PE=1 SV=3
		Q99808	SLC29A1	2	-0.246303	0.323224	0.52679	1.25702	Equilibrative nucleoside transporter 1 OS=Homo sapiens OX=9606 GN=SLC29A1 PE=1 SV=3
		Q04656		12	0.202365	0.0332866	0.52679	0.997976	Copper-transporting ATPase 1 OS=Homo sapiens OX=9606 GN=ATP7A PE=1 SV=4
		Q9H8H3	METTL7A	3	0.0436985	0.0306287	0.529244	1.11533	Methyltransferase-like protein 7A OS=Homo sapiens OX=9606 GN=METTL7A PE=1 SV=1
		P23284	PPIB	10	-0.367386	2.33218	0.530061	1.68139	Peptidyl-prolyl cis-trans isomerase B OS=Homo sapiens OX=9606 GN=PPIB PE=1 SV=2
		P15586	GNS	3	-0.237258	0.649796	0.530061	0.884982	N-acetylglucosamine-6-sulfatase OS=Homo sapiens OX=9606 GN=GNS PE=1 SV=3
		O43390	HNRNPR	4	0.778882	0.328121	0.530061	1.2756	Heterogeneous nuclear ribonucleoprotein R OS=Homo sapiens OX=9606 GN=HNRNPR PE=1 SV=1
		Q9Y5X1	SNX9	11	-0.168587	0.590133	0.534954	0.390921	Sorting nexin-9 OS=Homo sapiens OX=9606 GN=SNX9 PE=1 SV=1
		P51572	BCAP31	3	0.295059	0.190983	0.543882	0.604776	B-cell receptor-associated protein 31 OS=Homo sapiens OX=9606 GN=BCAP31 PE=1 SV=3
		Q14677	CLINT1	23	0.278757	0.6792	0.546308	0.737824	Clathrin interactor 1 OS=Homo sapiens OX=9606 GN=CLINT1 PE=1 SV=1
		Q12905	ILF2	7	-0.0641303	1.12137	0.550341	0.474607	Interleukin enhancer-binding factor 2 OS=Homo sapiens OX=9606 GN=ILF2 PE=1 SV=2
		Q7L2H7	EIF3M	2	0.176878	1.88417	0.553559	0.908012	Eukaryotic translation initiation factor 3 subunit M OS=Homo sapiens OX=9606 GN=EIF3M PE=1 SV=1
		Q8TB96	ITFG1	4	0.046664	0.204286	0.554363	1.76265	T-cell immunomodulatory protein OS=Homo sapiens OX=9606 GN=ITFG1 PE=1 SV=1
		Q14126	DSG2	6	-0.806972	2.19976	0.559175	0.881755	Desmoglein-2 OS=Homo sapiens OX=9606 GN=DSG2 PE=1 SV=2
		O00592	PODXL	3	0.420382	0.505246	0.559975	0.895459	Podocalyxin OS=Homo sapiens OX=9606 GN=PODXL PE=1 SV=2
		Q8TCG2	PI4K2B	9	0.118886	0.461266	0.561574	0.819898	Phosphatidylinositol 4-kinase type 2-beta OS=Homo sapiens OX=9606 GN=PI4K2B PE=1 SV=1
		Q96CS3	FAF2	6	-0.0625318	0.17732	0.576681	0.675233	FAS-associated factor 2 OS=Homo sapiens OX=9606 GN=FAF2 PE=1 SV=2
		Q15738	NSDHL	4	-0.242678	0.69309	0.578262	0.599867	Sterol-4-alpha-carboxylate 3-dehydrogenase, decarboxylating OS=Homo sapiens OX=9606 GN=NSDHL PE=1 SV=2
		O15127	SCAMP2	5	0.564935	0.18073	0.582995	0.933793	Secretory carrier-associated membrane protein 2 OS=Homo sapiens OX=9606 GN=SCAMP2 PE=1 SV=2
		O95292	VAPB	3	-0.127897	1.70323	0.586927	0.663395	Vesicle-associated membrane protein-associated protein B/C OS=Homo sapiens OX=9606 GN=VAPB PE=1 SV=3
		Q6UWP7	LCLAT1	2	0.0614005	1.98262	0.591632	0.565204	Lysocardiolipin acyltransferase 1 OS=Homo sapiens OX=9606 GN=LCLAT1 PE=1 SV=1
		Q9BTU6	PI4K2A	20	0.220862	0.0698549	0.599438	1.94512	Phosphatidylinositol 4-kinase type 2-alpha OS=Homo sapiens OX=9606 GN=PI4K2A PE=1 SV=1
		Q9P2J5	LARS	3	0.882928	0.618988	0.600995	0.745254	Leucine--tRNA ligase, cytoplasmic OS=Homo sapiens OX=9606 GN=LARS PE=1 SV=2
		Q92820	GGH	5	0.436299	0.490384	0.602549	1.36994	Gamma-glutamyl hydrolase OS=Homo sapiens OX=9606 GN=GGH PE=1 SV=2
		O43759	SYNGR1	3	0.373915	0.858612	0.603326	0.564705	Synaptogyrin-1 OS=Homo sapiens OX=9606 GN=SYNGR1 PE=1 SV=2
		O60499	STX10	5	0.0933006	0.635982	0.620308	2.1792	Syntaxin-10 OS=Homo sapiens OX=9606 GN=STX10 PE=1 SV=1
		O43852	CALU	10	-2.81502	5.42587	0.621842	1.21561	Calumenin OS=Homo sapiens OX=9606 GN=CALU PE=1 SV=2
		Q9H3G5	CPVL	5	0.356096	0.674994	0.626434	0.820569	Probable serine carboxypeptidase CPVL OS=Homo sapiens OX=9606 GN=CPVL PE=1 SV=2
		Q53GQ0	HSD17B12	5	0.379806	0.437433	0.631012	0.652027	Very-long-chain 3-oxoacyl-CoA reductase OS=Homo sapiens OX=9606 GN=HSD17B12 PE=1 SV=2
		Q9BTV4	TMEM43	3	-0.259062	1.5773	0.636334	0.908706	Transmembrane protein 43 OS=Homo sapiens OX=9606 GN=TMEM43 PE=1 SV=1
		P04844	RPN2	4	0.459849	0.238675	0.638609	1.22555	Dolichyl-diphosphooligosaccharide--protein glycosyltransferase subunit 2 OS=Homo sapiens OX=9606 GN=RPN2 PE=1 SV=3
		P54709	ATP1B3	5	-0.0818323	1.60844	0.640124	0.939877	Sodium/potassium-transporting ATPase subunit beta-3 OS=Homo sapiens OX=9606 GN=ATP1B3 PE=1 SV=1
		P41252	IARS	7	0.518698	1.36938	0.643148	1.04526	Isoleucine--tRNA ligase, cytoplasmic OS=Homo sapiens OX=9606 GN=IARS PE=1 SV=2
		O15371	EIF3D	4	0.16328	0.269189	0.643903	2.03232	Eukaryotic translation initiation factor 3 subunit D OS=Homo sapiens OX=9606 GN=EIF3D PE=1 SV=1
		P60228	EIF3E	3	-0.328445	0.612936	0.645412	0.955709	Eukaryotic translation initiation factor 3 subunit E OS=Homo sapiens OX=9606 GN=EIF3E PE=1 SV=1
		P50454	SERPINH1	4	-1.36936	3.40984	0.648426	1.38716	Serpin H1 OS=Homo sapiens OX=9606 GN=SERPINH1 PE=1 SV=2
		P27797	CALR	10	-1.22648	2.35616	0.648426	0.390749	Calreticulin OS=Homo sapiens OX=9606 GN=CALR PE=1 SV=1
		Q6RW13	AGTRAP	4	-0.158306	0.128516	0.648426	1.09529	Type-1 angiotensin II receptor-associated protein OS=Homo sapiens OX=9606 GN=AGTRAP PE=1 SV=1
		O00264	PGRMC1	5	0.463182	1.48694	0.64993	0.777917	Membrane-associated progesterone receptor component 1 OS=Homo sapiens OX=9606 GN=PGRMC1 PE=1 SV=3
		Q6IAA8	LAMTOR1	5	0.306238	0.113093	0.652934	1.05209	Ragulator complex protein LAMTOR1 OS=Homo sapiens OX=9606 GN=LAMTOR1 PE=1 SV=2
		P04843	RPN1	8	0.141254	0.0355818	0.655932	0.806532	Dolichyl-diphosphooligosaccharide--protein glycosyltransferase subunit 1 OS=Homo sapiens OX=9606 GN=RPN1 PE=1 SV=1
		O00115	DNASE2	2	0.456508	0.299564	0.658176	0.441646	Deoxyribonuclease-2-alpha OS=Homo sapiens OX=9606 GN=DNASE2 PE=1 SV=2
		B5ME19	EIF3CL	7	0.23523	0.123667	0.658924	0.826505	Eukaryotic translation initiation factor 3 subunit C-like protein OS=Homo sapiens OX=9606 GN=EIF3CL PE=3 SV=1
		O14828	SCAMP3	9	-0.0293649	1.32758	0.670828	1.03102	Secretory carrier-associated membrane protein 3 OS=Homo sapiens OX=9606 GN=SCAMP3 PE=1 SV=3
		P30101	PDIA3	15	-0.413508	3.00263	0.681165	0.715155	Protein disulfide-isomerase A3 OS=Homo sapiens OX=9606 GN=PDIA3 PE=1 SV=4
		Q9Y262	EIF3L	8	0.194365	0.171652	0.690698	0.0668379	Eukaryotic translation initiation factor 3 subunit L OS=Homo sapiens OX=9606 GN=EIF3L PE=1 SV=1
		P43307	SSR1	2	0.120294	0.872939	0.698715	0.344741	Translocon-associated protein subunit alpha OS=Homo sapiens OX=9606 GN=SSR1 PE=1 SV=3
		Q16850	CYP51A1	3	0.255877	0.194672	0.701619	1.85214	Lanosterol 14-alpha demethylase OS=Homo sapiens OX=9606 GN=CYP51A1 PE=1 SV=3
		P57088	TMEM33	6	0.351307	0.186635	0.703069	1.00651	Transmembrane protein 33 OS=Homo sapiens OX=9606 GN=TMEM33 PE=1 SV=2
		Q86V81	ALYREF	2	-0.49741	2.11221	0.708132	0.289831	THO complex subunit 4 OS=Homo sapiens OX=9606 GN=ALYREF PE=1 SV=3
		P07602	PSAP	11	0.422667	0.529495	0.711738	0.861289	Prosaposin OS=Homo sapiens OX=9606 GN=PSAP PE=1 SV=2
		Q8WUY1	THEM6	2	0.263544	0.06947	0.717489	1.61702	Protein THEM6 OS=Homo sapiens OX=9606 GN=THEM6 PE=1 SV=2
		O94905	ERLIN2	5	0.172812	0.38413	0.718206	1.17002	Erlin-2 OS=Homo sapiens OX=9606 GN=ERLIN2 PE=1 SV=1
		P07437	TUBB	2	0.120294	0.572526	0.718923	0.11081	Tubulin beta chain OS=Homo sapiens OX=9606 GN=TUBB PE=1 SV=2
		Q15904	ATP6AP1	8	-0.043486	0.100078	0.723217	0.773514	V-type proton ATPase subunit S1 OS=Homo sapiens OX=9606 GN=ATP6AP1 PE=1 SV=2
		Q16563	SYPL1	4	-0.473846	1.58381	0.734604	1.04701	Synaptophysin-like protein 1 OS=Homo sapiens OX=9606 GN=SYPL1 PE=1 SV=1
		P18031	PTPN1	4	0.174168	0.280473	0.735313	1.67504	Tyrosine-protein phosphatase non-receptor type 1 OS=Homo sapiens OX=9606 GN=PTPN1 PE=1 SV=1
		Q9UEY8	ADD3	3	-0.12957	1.19957	0.741676	0.759542	Gamma-adducin OS=Homo sapiens OX=9606 GN=ADD3 PE=1 SV=1
		O14654	IRS4	10	0.794843	2.06942	0.748714	1.98633	Insulin receptor substrate 4 OS=Homo sapiens OX=9606 GN=IRS4 PE=1 SV=1
		P35613	BSG	7	0.438558	0.772314	0.751519	3.4114	Basigin OS=Homo sapiens OX=9606 GN=BSG PE=1 SV=2
		A0FGR8	ESYT2	6	-0.357552	1.65677	0.75292	2.32777	Extended synaptotagmin-2 OS=Homo sapiens OX=9606 GN=ESYT2 PE=1 SV=1
		Q9H7F0	ATP13A3	9	-0.273784	1.7324	0.762687	2.86166	Probable cation-transporting ATPase 13A3 OS=Homo sapiens OX=9606 GN=ATP13A3 PE=1 SV=4
		Q8WVC6	DCAKD	2	0.476438	1.01296	0.771697	0.543291	Dephospho-CoA kinase domain-containing protein OS=Homo sapiens OX=9606 GN=DCAKD PE=1 SV=1
		Q9Y639	NPTN	3	0.078888	0.488962	0.779278	1.16526	Neuroplastin OS=Homo sapiens OX=9606 GN=NPTN PE=1 SV=2
		P49368	CCT3	5	-0.219336	0.642416	0.780652	1.03099	T-complex protein 1 subunit gamma OS=Homo sapiens OX=9606 GN=CCT3 PE=1 SV=4
		P54920	NAPA	8	0.00152909	0.142158	0.780652	1.34365	Alpha-soluble NSF attachment protein OS=Homo sapiens OX=9606 GN=NAPA PE=1 SV=3
		P45877	PPIC	2	-0.63794	1.33186	0.791597	0.9871	Peptidyl-prolyl cis-trans isomerase C OS=Homo sapiens OX=9606 GN=PPIC PE=1 SV=1
		P07237	P4HB	9	-0.399315	1.16297	0.792959	0.84197	Protein disulfide-isomerase OS=Homo sapiens OX=9606 GN=P4HB PE=1 SV=3
		Q00765	REEP5	3	0.030278	0.49449	0.795	1.26206	Receptor expression-enhancing protein 5 OS=Homo sapiens OX=9606 GN=REEP5 PE=1 SV=3
		Q99523	SORT1	15	-0.206922	0.149109	0.797038	1.54359	Sortilin OS=Homo sapiens OX=9606 GN=SORT1 PE=1 SV=3
		Q14152	EIF3A	7	0.281277	1.57677	0.798396	0.230782	Eukaryotic translation initiation factor 3 subunit A OS=Homo sapiens OX=9606 GN=EIF3A PE=1 SV=1
		Q9UBG0	MRC2	3	-0.260894	0.162204	0.800429	1.77856	C-type mannose receptor 2 OS=Homo sapiens OX=9606 GN=MRC2 PE=1 SV=2
		P52569	SLC7A2	3	-0.411472	1.8319	0.801106	2.18599	Cationic amino acid transporter 2 OS=Homo sapiens OX=9606 GN=SLC7A2 PE=1 SV=2
		Q8NB49	ATP11C	17	-0.237258	1.57748	0.805837	2.5246	Phospholipid-transporting ATPase IG OS=Homo sapiens OX=9606 GN=ATP11C PE=1 SV=3
		Q9NZ01	TECR	3	0.0525767	0.513768	0.809881	0.0659028	Very-long-chain enoyl-CoA reductase OS=Homo sapiens OX=9606 GN=TECR PE=1 SV=1
		Q9P2B2	PTGFRN	6	0.504748	0.679366	0.809881	3.06166	Prostaglandin F2 receptor negative regulator OS=Homo sapiens OX=9606 GN=PTGFRN PE=1 SV=2
		P46977	STT3A	5	-0.0184766	0.345722	0.815254	0.863162	Dolichyl-diphosphooligosaccharide--protein glycosyltransferase subunit STT3A OS=Homo sapiens OX=9606 GN=STT3A PE=1 SV=2
		Q13885	TUBB2A	2	0.530397	0.595424	0.826606	0.187702	Tubulin beta-2A chain OS=Homo sapiens OX=9606 GN=TUBB2A PE=1 SV=1
		Q93050	ATP6V0A1	16	-0.101395	0.622123	0.829928	2.37618	V-type proton ATPase 116 kDa subunit a isoform 1 OS=Homo sapiens OX=9606 GN=ATP6V0A1 PE=1 SV=3
		Q5VSG8	MANEAL	3	-0.121226	0.449856	0.840506	0.343368	Glycoprotein endo-alpha-1,2-mannosidase-like protein OS=Homo sapiens OX=9606 GN=MANEAL PE=2 SV=1
		Q9BXS5	AP1M1	12	-0.1566	0.7868	0.84511	1.82842	AP-1 complex subunit mu-1 OS=Homo sapiens OX=9606 GN=AP1M1 PE=1 SV=3
		P98082	DAB2	8	-0.316964	0.0607353	0.8497	1.35597	Disabled homolog 2 OS=Homo sapiens OX=9606 GN=DAB2 PE=1 SV=3
		Q9UBP9	GULP1	6	1.49066	0.690705	0.856231	0.955697	PTB domain-containing engulfment adapter protein 1 OS=Homo sapiens OX=9606 GN=GULP1 PE=1 SV=1
		Q6IQ22	RAB12	6	-0.0529775	0.3438	0.858184	1.13842	Ras-related protein Rab-12 OS=Homo sapiens OX=9606 GN=RAB12 PE=1 SV=3
		P06865	HEXA	6	0.509055	0.855657	0.859485	0.540685	Beta-hexosaminidase subunit alpha OS=Homo sapiens OX=9606 GN=HEXA PE=1 SV=2
		Q13641	TPBG	3	-0.459049	1.57039	0.863381	1.24101	Trophoblast glycoprotein OS=Homo sapiens OX=9606 GN=TPBG PE=1 SV=1
		Q9H2J7	SLC6A15	5	0.855288	2.50735	0.866619	1.46678	Sodium-dependent neutral amino acid transporter B(0)AT2 OS=Homo sapiens OX=9606 GN=SLC6A15 PE=1 SV=1
		Q15599	SLC9A3R2	6	0.159176	0.342316	0.882063	2.20684	Na(+)/H(+) exchange regulatory cofactor NHE-RF2 OS=Homo sapiens OX=9606 GN=SLC9A3R2 PE=1 SV=2
		Q9Y6X5	ENPP4	3	0.167373	0.172025	0.883343	1.7408	Bis(5'-adenosyl)-triphosphatase ENPP4 OS=Homo sapiens OX=9606 GN=ENPP4 PE=1 SV=3
		Q9BXP2	SLC12A9	7	-0.103037	0.159182	0.88526	0.878121	Solute carrier family 12 member 9 OS=Homo sapiens OX=9606 GN=SLC12A9 PE=1 SV=1
		P21283	ATP6V1C1	2	0.0436985	0.163939	0.88845	1.09709	V-type proton ATPase subunit C 1 OS=Homo sapiens OX=9606 GN=ATP6V1C1 PE=1 SV=4
		Q12904	AIMP1	3	0.16328	0.0412887	0.889723	1.28107	Aminoacyl tRNA synthase complex-interacting multifunctional protein 1 OS=Homo sapiens OX=9606 GN=AIMP1 PE=1 SV=2
		P14625	HSP90B1	20	-0.995418	3.08649	0.89671	2.03989	Endoplasmin OS=Homo sapiens OX=9606 GN=HSP90B1 PE=1 SV=1
		P13667	PDIA4	7	-0.986296	3.12152	0.899874	2.0822	Protein disulfide-isomerase A4 OS=Homo sapiens OX=9606 GN=PDIA4 PE=1 SV=2
		Q8N5K1	CISD2	4	-0.463261	1.64783	0.912463	0.379688	CDGSH iron-sulfur domain-containing protein 2 OS=Homo sapiens OX=9606 GN=CISD2 PE=1 SV=1
		Q8NF37	LPCAT1	2	-0.0850744	0.0383857	0.912463	1.3043	Lysophosphatidylcholine acyltransferase 1 OS=Homo sapiens OX=9606 GN=LPCAT1 PE=1 SV=2
		Q13510	ASAH1	4	1.00153	2.12275	0.921211	1.66739	Acid ceramidase OS=Homo sapiens OX=9606 GN=ASAH1 PE=1 SV=5
		Q8IXU6	SLC35F2	3	-0.508249	1.38127	0.927427	0.62259	Solute carrier family 35 member F2 OS=Homo sapiens OX=9606 GN=SLC35F2 PE=1 SV=1
		Q96QD8	SLC38A2	3	-0.101395	0.442154	0.931762	1.12049	Sodium-coupled neutral amino acid transporter 2 OS=Homo sapiens OX=9606 GN=SLC38A2 PE=1 SV=2
		Q99653	CHP1	3	-0.598026	1.67212	0.939164	0.90498	Calcineurin B homologous protein 1 OS=Homo sapiens OX=9606 GN=CHP1 PE=1 SV=3
		Q14108	SCARB2	4	0.3259	0.0506025	0.943464	1.9022	Lysosome membrane protein 2 OS=Homo sapiens OX=9606 GN=SCARB2 PE=1 SV=2
		Q14257	RCN2	3	-0.60499	0.830303	0.947751	0.280103	Reticulocalbin-2 OS=Homo sapiens OX=9606 GN=RCN2 PE=1 SV=1
		P30040	ERP29	3	-0.0529775	1.73997	0.953854	1.31067	Endoplasmic reticulum resident protein 29 OS=Homo sapiens OX=9606 GN=ERP29 PE=1 SV=4
		Q9Y265	RUVBL1	4	0.280018	0.509273	0.959324	0.952235	RuvB-like 1 OS=Homo sapiens OX=9606 GN=RUVBL1 PE=1 SV=1
		Q13308	PTK7	4	0.3549	0.166419	0.963565	2.95263	Inactive tyrosine-protein kinase 7 OS=Homo sapiens OX=9606 GN=PTK7 PE=1 SV=2
		O14662	STX16	7	-0.178941	0.192124	0.973211	1.91251	Syntaxin-16 OS=Homo sapiens OX=9606 GN=STX16 PE=1 SV=3
		Q86VZ4	LRP11	3	0.826245	1.82775	0.974412	2.79829	Low-density lipoprotein receptor-related protein 11 OS=Homo sapiens OX=9606 GN=LRP11 PE=2 SV=2
		P17900	GM2A	3	1.1626	2.71091	0.985179	2.412	Ganglioside GM2 activator OS=Homo sapiens OX=9606 GN=GM2A PE=1 SV=4
		Q00610	CLTC	23	-0.283061	1.02737	0.989344	0.0956302	Clathrin heavy chain 1 OS=Homo sapiens OX=9606 GN=CLTC PE=1 SV=5
		P27824	CANX	11	-0.623726	2.33202	0.992905	0.150568	Calnexin OS=Homo sapiens OX=9606 GN=CANX PE=1 SV=2
		Q96SU4	OSBPL9	4	-0.148099	0.246366	1.00353	0.392856	Oxysterol-binding protein-related protein 9 OS=Homo sapiens OX=9606 GN=OSBPL9 PE=1 SV=2
		Q8IWB7	WDFY1	6	0.421525	0.695652	1.017	2.21634	WD repeat and FYVE domain-containing protein 1 OS=Homo sapiens OX=9606 GN=WDFY1 PE=1 SV=1
		P37268	FDFT1	4	0.64734	1.04998	1.02282	1.03905	Squalene synthase OS=Homo sapiens OX=9606 GN=FDFT1 PE=1 SV=1
		Q14697	GANAB	6	-0.459049	2.8998	1.0234	2.24079	Neutral alpha-glucosidase AB OS=Homo sapiens OX=9606 GN=GANAB PE=1 SV=3
		Q9H813	TMEM206	4	0.591577	1.74102	1.02514	1.01375	Transmembrane protein 206 OS=Homo sapiens OX=9606 GN=TMEM206 PE=1 SV=1
		Q96S97	MYADM	3	-0.733909	1.68885	1.03496	1.49575	Myeloid-associated differentiation marker OS=Homo sapiens OX=9606 GN=MYADM PE=1 SV=2
		Q14739	LBR	3	0.962807	2.9238	1.03841	0.881015	Delta(14)-sterol reductase OS=Homo sapiens OX=9606 GN=LBR PE=1 SV=2
		Q9H3N1	TMX1	3	0.521898	0.98941	1.047	3.33606	Thioredoxin-related transmembrane protein 1 OS=Homo sapiens OX=9606 GN=TMX1 PE=1 SV=1
		P56192	MARS	7	0.103304	0.393735	1.07974	2.41682	Methionine--tRNA ligase, cytoplasmic OS=Homo sapiens OX=9606 GN=MARS PE=1 SV=2
		P35241	RDX	3	-0.0387636	0.227964	1.08086	1.56562	Radixin OS=Homo sapiens OX=9606 GN=RDX PE=1 SV=1
		O60493	SNX3	3	0.0525767	0.203525	1.0842	1.7144	Sorting nexin-3 OS=Homo sapiens OX=9606 GN=SNX3 PE=1 SV=3
		Q9HBH5	RDH14	2	-0.602665	0.0985369	1.10024	1.0693	Retinol dehydrogenase 14 OS=Homo sapiens OX=9606 GN=RDH14 PE=1 SV=1
		O60506	SYNCRIP	4	0.103304	0.883179	1.11937	0.0477816	Heterogeneous nuclear ribonucleoprotein Q OS=Homo sapiens OX=9606 GN=SYNCRIP PE=1 SV=2
		Q8WU79	SMAP2	4	0.521898	0.402144	1.13557	1.25944	Stromal membrane-associated protein 2 OS=Homo sapiens OX=9606 GN=SMAP2 PE=1 SV=1
		O43657	TSPAN6	5	1.30747	2.73152	1.13557	1.74774	Tetraspanin-6 OS=Homo sapiens OX=9606 GN=TSPAN6 PE=1 SV=1
		Q9NQC3	RTN4	4	0.224795	0.130888	1.14147	3.47293	Reticulon-4 OS=Homo sapiens OX=9606 GN=RTN4 PE=1 SV=2
		P07858	CTSB	4	0.907604	1.55618	1.1452	1.32824	Cathepsin B OS=Homo sapiens OX=9606 GN=CTSB PE=1 SV=3
		P21926	CD9	3	0.753697	0.819796	1.16743	2.16877	CD9 antigen OS=Homo sapiens OX=9606 GN=CD9 PE=1 SV=4
		O75915	ARL6IP5	3	0.0846703	0.114727	1.20015	1.94711	PRA1 family protein 3 OS=Homo sapiens OX=9606 GN=ARL6IP5 PE=1 SV=1
		P06280	GLA	6	1.11395	2.82241	1.20476	1.45142	Alpha-galactosidase A OS=Homo sapiens OX=9606 GN=GLA PE=1 SV=1
		P53634	CTSC	6	1.34831	1.17877	1.22357	1.44545	Dipeptidyl peptidase 1 OS=Homo sapiens OX=9606 GN=CTSC PE=1 SV=2
		Q9Y289	SLC5A6	2	-0.593402	1.06183	1.2271	1.49413	Sodium-dependent multivitamin transporter OS=Homo sapiens OX=9606 GN=SLC5A6 PE=2 SV=2
		P07339	CTSD	6	0.559755	1.00834	1.22861	1.74124	Cathepsin D OS=Homo sapiens OX=9606 GN=CTSD PE=1 SV=1
		P08247	SYP	2	0.900246	0.778568	1.23815	1.07699	Synaptophysin OS=Homo sapiens OX=9606 GN=SYP PE=1 SV=3
		Q9Y624	F11R	3	0.497181	1.40653	1.29934	1.17712	Junctional adhesion molecule A OS=Homo sapiens OX=9606 GN=F11R PE=1 SV=1
		P00387	CYB5R3	3	0.296306	0.688332	1.30937	0.812812	NADH-cytochrome b5 reductase 3 OS=Homo sapiens OX=9606 GN=CYB5R3 PE=1 SV=3
		P50897	PPT1	3	0.184975	0.248331	1.31175	1.80723	Palmitoyl-protein thioesterase 1 OS=Homo sapiens OX=9606 GN=PPT1 PE=1 SV=1
		Q07954	LRP1	19	0.685891	3.35286	1.33438	3.29125	Prolow-density lipoprotein receptor-related protein 1 OS=Homo sapiens OX=9606 GN=LRP1 PE=1 SV=2
		O95573	ACSL3	8	0.285049	0.480096	1.42722	1.99535	Long-chain-fatty-acid--CoA ligase 3 OS=Homo sapiens OX=9606 GN=ACSL3 PE=1 SV=3
		P61018	RAB4B	3	0.024273	0.304795	1.46361	2.14644	Ras-related protein Rab-4B OS=Homo sapiens OX=9606 GN=RAB4B PE=1 SV=1
		Q9BXB4	OSBPL11	4	0.0106697	0.492919	1.53414	1.18917	Oxysterol-binding protein-related protein 11 OS=Homo sapiens OX=9606 GN=OSBPL11 PE=1 SV=2
		Q9NZ53	PODXL2	3	-0.397298	0.806464	1.66972	0.683077	Podocalyxin-like protein 2 OS=Homo sapiens OX=9606 GN=PODXL2 PE=1 SV=1
		Q7Z3C6	ATG9A	11	0.329557	1.2805	1.67342	3.35814	Autophagy-related protein 9A OS=Homo sapiens OX=9606 GN=ATG9A PE=1 SV=3
		P60033	CD81	4	0.472033	0.245612	1.83589	1.35663	CD81 antigen OS=Homo sapiens OX=9606 GN=CD81 PE=1 SV=1
		Q9UHA4	LAMTOR3	2	0.0803357	0.523225	1.84314	1.25942	Ragulator complex protein LAMTOR3 OS=Homo sapiens OX=9606 GN=LAMTOR3 PE=1 SV=1
		Q9P0L0	VAPA	2	-0.409439	0.702318	2.39731	0.522197	Vesicle-associated membrane protein-associated protein A OS=Homo sapiens OX=9606 GN=VAPA PE=1 SV=3
		P98164	LRP2	2	6.72853	3.95376	6.35343	1.29857	Low-density lipoprotein receptor-related protein 2 OS=Homo sapiens OX=9606 GN=LRP2 PE=1 SV=3

## Sheet: Sheet2
		SURF4 KO/wt
		Protein number	Accession	# Unique Peptides	Gene Symbol	log2 fold change	minus log10 p value	q value	Description
		1	P10909	5	CLU	-6.55919	1.80251	0	Clusterin OS=Homo sapiens OX=9606 GN=CLU PE=1 SV=1
		2	P13667	7	PDIA4	-0.986296	3.12152	0	Protein disulfide-isomerase A4 OS=Homo sapiens OX=9606 GN=PDIA4 PE=1 SV=2
		3	Q9BRK5	7	SDF4	-3.25176	3.40223	0	45 kDa calcium-binding protein OS=Homo sapiens OX=9606 GN=SDF4 PE=1 SV=1
		4	O43852	10	CALU	-2.81502	5.42587	0	Calumenin OS=Homo sapiens OX=9606 GN=CALU PE=1 SV=2
		5	P80303	16	NUCB2	-2.11293	2.66314	0	Nucleobindin-2 OS=Homo sapiens OX=9606 GN=NUCB2 PE=1 SV=3
		6	O15260	4	SURF4	-6.55919	1.904	0	Surfeit locus protein 4 OS=Homo sapiens OX=9606 GN=SURF4 PE=1 SV=3
		7	Q13277	2	STX3	-1.86431	2.79091	0	Syntaxin-3 OS=Homo sapiens OX=9606 GN=STX3 PE=1 SV=3
		8	Q02818	20	NUCB1	-1.47172	2.08045	0.00564706	Nucleobindin-1 OS=Homo sapiens OX=9606 GN=NUCB1 PE=1 SV=4
		9	P11166	3	SLC2A1	-1.21578	2.90936	0.0140645	Solute carrier family 2, facilitated glucose transporter member 1 OS=Homo sapiens OX=9606 GN=SLC2A1 PE=1 SV=2
		10	Q6ZRP7	20	QSOX2	-0.872685	3.1045	0.0151818	Sulfhydryl oxidase 2 OS=Homo sapiens OX=9606 GN=QSOX2 PE=1 SV=3
		11	P16422	2	EPCAM	-1.14979	2.09677	0.0155349	Epithelial cell adhesion molecule OS=Homo sapiens OX=9606 GN=EPCAM PE=1 SV=2
		12	P48960	9	CD97	-0.791002	2.23925	0.0169697	CD97 antigen OS=Homo sapiens OX=9606 GN=CD97 PE=1 SV=4
		13	Q14126	6	DSG2	-0.806972	2.19976	0.0176154	Desmoglein-2 OS=Homo sapiens OX=9606 GN=DSG2 PE=1 SV=2
		14	P27797	10	CALR	-1.22648	2.35616	0.0180541	Calreticulin OS=Homo sapiens OX=9606 GN=CALR PE=1 SV=1
		15	Q6TCH7	2	PAQR3	-0.812336	2.963	0.0185556	Progestin and adipoQ receptor family member 3 OS=Homo sapiens OX=9606 GN=PAQR3 PE=1 SV=2
		16	P08648	3	ITGA5	-1.13965	2.41396	0.0236923	Integrin alpha-5 OS=Homo sapiens OX=9606 GN=ITGA5 PE=1 SV=2
		17	Q8WVQ1	12	CANT1	-0.858746	1.5481	0.0332048	Soluble calcium-activated nucleotidase 1 OS=Homo sapiens OX=9606 GN=CANT1 PE=1 SV=1
		18	P55145	2	MANF	-0.90957	2.10005	0.0486465	Mesencephalic astrocyte-derived neurotrophic factor OS=Homo sapiens OX=9606 GN=MANF PE=1 SV=3
		19	Q658P3	9	STEAP3	-0.820418	1.67401	0.108325	Metalloreductase STEAP3 OS=Homo sapiens OX=9606 GN=STEAP3 PE=1 SV=2
		ERGIC53 KO/wt
		Protein number	Accession	# Unique Peptides	Gene Symbol	log2 fold change	minus log10 p value	q value	Description
		1	Q8NI22	2	MCFD2	-6.93428	5.01982	0	Multiple coagulation factor deficiency protein 2 OS=Homo sapiens OX=9606 GN=MCFD2 PE=1 SV=1
		2	P10909	5	CLU	-1.42966	4.92549	0	Clusterin OS=Homo sapiens OX=9606 GN=CLU PE=1 SV=1
		3	P49257	18	LMAN1	-5.08628	2.14434	0	Protein ERGIC-53 OS=Homo sapiens OX=9606 GN=LMAN1 PE=1 SV=2
		4	Q8TBA6	21	GOLGA5	-0.768369	3.39334	0.0175	Golgin subfamily A member 5 OS=Homo sapiens OX=9606 GN=GOLGA5 PE=1 SV=3
		5	P52848	6	NDST1	-0.794729	3.00842	0.0448571	Bifunctional heparan sulfate N-deacetylase/N-sulfotransferase 1 OS=Homo sapiens OX=9606 GN=NDST1 PE=1 SV=1
		6	Q9H9S5	9	FKRP	-0.802938	2.44648	0.0539672	Fukutin-related protein OS=Homo sapiens OX=9606 GN=FKRP PE=1 SV=1
		7	Q9Y5Z9	3	UBIAD1	-0.925292	1.89778	0.0609231	UbiA prenyltransferase domain-containing protein 1 OS=Homo sapiens OX=9606 GN=UBIAD1 PE=1 SV=1
		8	Q92896	29	GLG1	-0.794729	2.01186	0.0623	Golgi apparatus protein 1 OS=Homo sapiens OX=9606 GN=GLG1 PE=1 SV=2
		9	Q9BRR3	5	TMEM246	-0.780475	1.96262	0.0650353	Transmembrane protein 246 OS=Homo sapiens OX=9606 GN=TMEM246 PE=1 SV=1
		10	P12259	4	F5	-1.01542	1.3377	0.100032	Coagulation factor V OS=Homo sapiens OX=9606 GN=F5 PE=1 SV=4
		11	Q8WUD6	2	CHPT1	-0.750397	1.67963	0.100878	Cholinephosphotransferase 1 OS=Homo sapiens OX=9606 GN=CHPT1 PE=1 SV=1
		12	Q12770	6	SCAP	-0.770379	1.36199	0.121109	Sterol regulatory element-binding protein cleavage-activating protein OS=Homo sapiens OX=9606 GN=SCAP PE=1 SV=4
		13	Q9P2E5	11	CHPF2	-0.881169	1.637	0.123217	Chondroitin sulfate glucuronyltransferase OS=Homo sapiens OX=9606 GN=CHPF2 PE=2 SV=2
		14	Q13277	2	STX3	-1.78048	1.84312	0.134711	Syntaxin-3 OS=Homo sapiens OX=9606 GN=STX3 PE=1 SV=3
